# Supplementary material for: ﻿Taxonomy and phylogeny of the genus Ganoderma (Polyporales, Basidiomycota) in Costa Rica
Source: MycoKeys. 2023 Nov 13;100:5–47. doi: 10.3897/mycokeys.100.106810 (PMC10660157; doi:10.3897/mycokeys.100.106810)
Supplement: XML Treatment for Ganoderma amazonense [file mycokeys.100.106810-treatment1.xml]

<!DOCTYPE tp:taxon-treatment
  PUBLIC "-//TaxonX//DTD Taxonomic Treatment Publishing DTD v0 20100105//EN" "tax-treatment-NSO.dtd">
<tp:taxon-treatment xmlns:tp="http://www.plazi.org/taxpub"><tp:treatment-meta><kwd-group><label>Taxon classification</label><kwd>
                <named-content content-type="kingdom">Fungi</named-content>
              </kwd><kwd>
                <named-content content-type="order">Polyporales</named-content>
              </kwd><kwd>
                <named-content content-type="family">Polyporaceae</named-content>
              </kwd></kwd-group><mixed-citation publication-type="journal"><person-group><name><surname>Mardones</surname><given-names>Melissa</given-names></name><name><surname>Carranza-Velázquez</surname><given-names>Julieta</given-names></name><name><surname>Mata-Hidalgo</surname><given-names>Milagro</given-names></name><name><surname>Amador-Fernández</surname><given-names>Xaviera</given-names></name><name><surname>Urbina</surname><given-names>Hector</given-names></name></person-group><article-title>﻿Taxonomy and phylogeny of the genus <italic><tp:taxon-name><tp:taxon-name-part taxon-name-part-type="genus" reg="Ganoderma">Ganoderma</tp:taxon-name-part></tp:taxon-name></italic> (<tp:taxon-name><tp:taxon-name-part taxon-name-part-type="order">Polyporales</tp:taxon-name-part></tp:taxon-name>, <tp:taxon-name><tp:taxon-name-part taxon-name-part-type="phylum">Basidiomycota</tp:taxon-name-part></tp:taxon-name>) in Costa Rica</article-title><source>MycoKeys</source><day>13</day><month>11</month><year>2023</year><volume>100</volume><fpage>5</fpage><lpage>47</lpage><pub-id pub-id-type="doi">10.3897/mycokeys.100.106810</pub-id></mixed-citation></tp:treatment-meta><tp:nomenclature><label>﻿1.</label><tp:taxon-name>
              <object-id xmlns:xlink="http://www.w3.org/1999/xlink" content-type="arpha" xlink:type="simple">0CBF23C6-0251-52D6-817A-D32FC1EA9FA0</object-id>
              <tp:taxon-name-part taxon-name-part-type="genus" reg="Ganoderma">Ganoderma</tp:taxon-name-part>
              <tp:taxon-name-part taxon-name-part-type="species" reg="amazonense">amazonense</tp:taxon-name-part>
            </tp:taxon-name><tp:taxon-authority>Weir, A pathological survey of the para rubber tree (Hevea brasiliensis Müll. Arg.) in the Amazon Valley: 12 (1926).</tp:taxon-authority><xref ref-type="fig" rid="F3">Figs 3A</xref><xref ref-type="fig" rid="F4">, 4</xref></tp:nomenclature><tp:treatment-sec sec-type="material" id="SECID0EQ2AK"><title>Type.</title><p>Brazil. Amazonas: Cocal Grande, Para, on <italic><tp:taxon-name><tp:taxon-name-part taxon-name-part-type="genus" reg="Hevea">Hevea</tp:taxon-name-part><tp:taxon-name-part taxon-name-part-type="species" reg="brasiliensis">brasiliensis</tp:taxon-name-part></tp:taxon-name></italic> (Willd. ex A.Juss.) Müll.Arg., 20 Aug 1923, James R. Weir. Pathological &amp; Mycol. <italic>s.n.</italic> (lectotype: BPI62043!).</p></tp:treatment-sec><tp:treatment-sec sec-type="description" id="SECID0ED3AK"><title>Description.</title><p><bold><italic><tp:taxon-name><tp:taxon-name-part taxon-name-part-type="genus" reg="Basidiocarps">Basidiocarps</tp:taxon-name-part></tp:taxon-name></italic></bold> perennial, pileate, stipitate, sessile or with a contracted lateral base, corky to woody, solitary, applanate, irregular to tuberculate, 8.5 × 11 × 1 cm; <bold><italic>pileus</italic></bold> surface sulcate, glabrous, dull, brownish-grey to reddish-brown azonate or with zones close to the margin, margin obtuse, yellowish-brown; <bold><italic>context</italic></bold> yellowish-white, without resinous deposits or with fine discontinue light brown horizontal bands; <bold><italic>pore surface</italic></bold> pinkish-brown to yellowish-brown, pores circular 4–6 per mm; <bold><italic>tube layer</italic></bold> pinkish-brown to yellowish-brown, simple, up to 20 mm thick. <bold><italic>Stipe</italic></bold> concolour with the pileus surface, up to 5 cm long. <bold><italic>Hyphal system</italic></bold> dimitic; contextual generative hyphae hyaline, thin-walled, with clamps, 2–5 µm in diam., difficult to observe; skeletal hyphae thick-walled, yellowish-brown, aseptate, 3–5 µm in diam., occasionally branched. <bold><italic>Cuticular cells</italic></bold> from the pileus absent. <bold><italic>Basidia</italic></bold> not observed. <bold><italic>Basidiospores</italic></bold> ovoid to ellipsoid, truncate at the distal end; with two walls, connected by inter-wall pillars, hyaline to yellowish-brown, negative in Melzer’s Reagent, 8–10 × 6–7 µm. <bold><italic>Chlamydospores</italic></bold> not observed.</p></tp:treatment-sec><tp:treatment-sec sec-type="description" id="SECID0E14AK"><title>Descriptions and illustrations.</title><p><xref ref-type="bibr" rid="B71">Weir (1926)</xref>, <xref ref-type="bibr" rid="B19">Furtado (1967)</xref>, <xref ref-type="bibr" rid="B60">Steyaert (1980)</xref>, <xref ref-type="bibr" rid="B22">Gottlieb and Wright (1999a)</xref>, <xref ref-type="bibr" rid="B54">Ryvarden (2004)</xref>, <xref ref-type="bibr" rid="B66">Torres-Torres et al. (2012)</xref>.</p></tp:treatment-sec><tp:treatment-sec sec-type="Substrata" id="SECID0EY5AK"><title>Substrata.</title><p>On hardwood logs.</p></tp:treatment-sec><tp:treatment-sec sec-type="distribution" id="SECID0E45AK"><title>Altitudinal distribution.</title><p>Lowlands.</p></tp:treatment-sec><tp:treatment-sec sec-type="distribution" id="SECID0EC6AK"><title>Geographic distribution.</title><p><italic><tp:taxon-name><tp:taxon-name-part taxon-name-part-type="genus" reg="Ganoderma">G.</tp:taxon-name-part><tp:taxon-name-part taxon-name-part-type="species" reg="amazonense">amazonense</tp:taxon-name-part></tp:taxon-name></italic> is reported in the Caribbean (Jamaica and Puerto Rico) and Central and South America (Costa Rica, Honduras and Brazil). Reports in West and Central Africa (<xref ref-type="bibr" rid="B60">Steyaert 1980</xref>) need further confirmation.</p></tp:treatment-sec><tp:treatment-sec sec-type="material" id="SECID0EX6AK"><title>Specimens examined.</title><p>Costa Rica. Alajuela: Los Chiles, Reserva Nacional de Vida Silvestre Caño Negro, <named-content xmlns:xlink="http://www.w3.org/1999/xlink" content-type="dwc:verbatimCoordinates" xlink:type="simple"><named-content content-type="geo-json" specific-use="{&#34;type&#34;:&#34;Point&#34;,&#34;coordinates&#34;:[-84.791186,10.885197]}" id="NCID0EAABK" xlink:type="simple">10°53'6.71"N, 84°47'28.27"W</named-content></named-content>, 30 m elev., 03 Aug 1991, A. Ruiz-Boyer 7-91 (USJ36351). Upala, Bijagua, Albergue Heliconias, <named-content xmlns:xlink="http://www.w3.org/1999/xlink" content-type="dwc:verbatimCoordinates" xlink:type="simple"><named-content content-type="geo-json" specific-use="{&#34;type&#34;:&#34;Point&#34;,&#34;coordinates&#34;:[-85.041797,10.722514]}" id="NCID0EIABK" xlink:type="simple">10°43'21.05"N, 85°2'30.47"W</named-content></named-content>, 500 m elev., on log, 12 Jul 2001, L. Ryvarden 43716 (CR3802379). Guanacaste: Liberia, Parque Nacional Santa <tp:taxon-name><tp:taxon-name-part taxon-name-part-type="genus">Rosa</tp:taxon-name-part></tp:taxon-name>, sector Bosque Húmedo, <named-content xmlns:xlink="http://www.w3.org/1999/xlink" content-type="dwc:verbatimCoordinates" xlink:type="simple"><named-content content-type="geo-json" specific-use="{&#34;type&#34;:&#34;Point&#34;,&#34;coordinates&#34;:[-85.616081,10.849303]}" id="NCID0EVABK" xlink:type="simple">10°50'57.49"N, 85°36'57.89"W</named-content></named-content>, 300 m elev., on log, 24 Oct 1996, I. Lindblad 2144.2 (CR3131819). Limón: Cantón Central, Reserva Biológica Hitoy Cerere, Sendero Tepezcuintle, <named-content xmlns:xlink="http://www.w3.org/1999/xlink" content-type="dwc:verbatimCoordinates" xlink:type="simple"><named-content content-type="geo-json" specific-use="{&#34;type&#34;:&#34;Point&#34;,&#34;coordinates&#34;:[-83.028600,9.672214]}" id="NCID0E4ABK" xlink:type="simple">9°40'19.97"N, 83°01'42.96"W</named-content></named-content>, 100 m elev., on log, 23 Jul 2003, E. Navarro 6843 (CR3727415). Puntarenas: Garabito, Jacó, Sector Garabú, Finca Quebrada Bonita, <named-content xmlns:xlink="http://www.w3.org/1999/xlink" content-type="dwc:verbatimCoordinates" xlink:type="simple"><named-content content-type="geo-json" specific-use="{&#34;type&#34;:&#34;Point&#34;,&#34;coordinates&#34;:[-84.644669,9.639669]}" id="NCID0EFBBK" xlink:type="simple">9°38'22.81"N, 84°38'40.81"W</named-content></named-content>, 100 m elev., on log, 24 Nov 2008, E. Navarro 10912 (CR4188987); Osa, Parque Nacional Piedras Blancas, Estación Río Bonito, Sendero Tacho, <named-content xmlns:xlink="http://www.w3.org/1999/xlink" content-type="dwc:verbatimCoordinates" xlink:type="simple"><named-content content-type="geo-json" specific-use="{&#34;type&#34;:&#34;Point&#34;,&#34;coordinates&#34;:[-84.644669,9.639669]}" id="NCID0ENBBK" xlink:type="simple">9°38'22.81"N, 84°38'40.81"W</named-content></named-content>, 100 m elev., on log, 14 Mar 2003, E. Fletes 4933 (CR3700169); Osa, Parque Nacional Corcovado, Estación Sirena, Sendero Espaveles, <named-content xmlns:xlink="http://www.w3.org/1999/xlink" content-type="dwc:verbatimCoordinates" xlink:type="simple"><named-content content-type="geo-json" specific-use="{&#34;type&#34;:&#34;Point&#34;,&#34;coordinates&#34;:[-83.591353,8.482708]}" id="NCID0EVBBK" xlink:type="simple">8°28'57.75"N, 83°35'28.87"W</named-content></named-content>, 0–10 m elev., on log, 14 Sep 2001, E. Fletes 2847 (CR3756152); <named-content xmlns:xlink="http://www.w3.org/1999/xlink" content-type="dwc:verbatimCoordinates" xlink:type="simple"><named-content content-type="geo-json" specific-use="{&#34;type&#34;:&#34;Point&#34;,&#34;coordinates&#34;:[-83.591581,8.483206]}" id="NCID0E4BBK" xlink:type="simple">8°28'59.54"N, 83°35'29.69"W</named-content></named-content>, 0–10 m elev., 14 Jul 2021, J. Carranza, M. Mardones, E. Fletes GA-30 (USJ109778); Sendero Sirena, <named-content xmlns:xlink="http://www.w3.org/1999/xlink" content-type="dwc:verbatimCoordinates" xlink:type="simple"><named-content content-type="geo-json" specific-use="{&#34;type&#34;:&#34;Point&#34;,&#34;coordinates&#34;:[-83.596989,8.482225]}" id="NCID0EFCBK" xlink:type="simple">8°28'56.01"N, 83°35'49.16"W</named-content></named-content>, 0–30 m elev., on log, 06 Jul 2022, J. Carranza, M. Mardones, E. Fletes GA-54 (USJ109779, sequence <abbrev xmlns:xlink="http://www.w3.org/1999/xlink" xlink:title="Internal Transcribed Spacer" id="ABBRID0EKCBK" xlink:type="simple">ITS</abbrev><ext-link xmlns:xlink="http://www.w3.org/1999/xlink" ext-link-type="gen" xlink:href="OQ845454" xlink:type="simple">OQ845454</ext-link>).</p></tp:treatment-sec><tp:treatment-sec sec-type="discussion" id="SECID0ETCBK"><title>Discussion.</title><p><italic><tp:taxon-name><tp:taxon-name-part taxon-name-part-type="genus" reg="Ganoderma">Ganoderma</tp:taxon-name-part><tp:taxon-name-part taxon-name-part-type="species" reg="amazonense">amazonense</tp:taxon-name-part></tp:taxon-name></italic> was described by <xref ref-type="bibr" rid="B71">Weir (1926)</xref> as a new species from the Amazonas (Brazil) decaying the roots of <italic><tp:taxon-name><tp:taxon-name-part taxon-name-part-type="genus" reg="Hevea">Hevea</tp:taxon-name-part></tp:taxon-name></italic> spp. It is characterised by the dull-brown, non-laccate pileus surface, the pale context and the small, light yellow basidiospores. The basidiospores of the specimens from Costa Rica examined in this study are ellipsoid, echinulate and truncate and measure 8–10 × 6–7 µm that agree with measurements reported by <xref ref-type="bibr" rid="B72">Welti and Courtecuisse (2010)</xref> and <xref ref-type="bibr" rid="B66">Torres-Torres et al. (2012)</xref>. However, slightly smaller basidiospores have been observed in the type specimen (6–9.35 × 4–6 µm) and in descriptions by <xref ref-type="bibr" rid="B22">Gottlieb and Wright (1999a)</xref>, <xref ref-type="bibr" rid="B54">Ryvarden (2004)</xref> and <xref ref-type="bibr" rid="B21">Gomes-Silva et al. (2011)</xref>. All the specimens of <italic><tp:taxon-name><tp:taxon-name-part taxon-name-part-type="genus" reg="Ganoderma">G.</tp:taxon-name-part><tp:taxon-name-part taxon-name-part-type="species" reg="amazonense">amazonense</tp:taxon-name-part></tp:taxon-name></italic> examined in this study were collected in lowlands.</p><fig id="F4" position="float" orientation="portrait"><object-id xmlns:xlink="http://www.w3.org/1999/xlink" content-type="doi" xlink:type="simple">10.3897/mycokeys.100.106810.figure4</object-id><object-id xmlns:xlink="http://www.w3.org/1999/xlink" content-type="arpha" xlink:type="simple">FD8F476D-0737-5178-847B-312AA2010347</object-id><label>Figure 4.</label><caption><p><italic><tp:taxon-name><tp:taxon-name-part taxon-name-part-type="genus" reg="Ganoderma">Ganoderma</tp:taxon-name-part><tp:taxon-name-part taxon-name-part-type="species" reg="amazonense">amazonense</tp:taxon-name-part></tp:taxon-name></italic><bold>A</bold> basidiocarp pileus (Fletes 2847) <bold>B</bold> pore surface (Fletes 2847) <bold>C</bold> context tissue (Navarro 6843) <bold>D</bold> basidiospores (Fletes 4933). Scale bar: 10 µm (<bold>D</bold>).</p></caption><graphic xmlns:xlink="http://www.w3.org/1999/xlink" xlink:href="mycokeys-100-005-g004.jpg" position="float" orientation="portrait" xlink:type="simple" id="oo_935560.jpg"><uri content-type="original_file" xlink:type="simple">https://binary.pensoft.net/fig/935560</uri></graphic></fig><p>The <italic><tp:taxon-name><tp:taxon-name-part taxon-name-part-type="genus" reg="Ganoderma">G.</tp:taxon-name-part><tp:taxon-name-part taxon-name-part-type="species" reg="amazonense">amazonense</tp:taxon-name-part></tp:taxon-name></italic> sequence (GA-54) was placed in our phylogeny as a sister lineage of clade VI with moderate support in the <abbrev xmlns:xlink="http://www.w3.org/1999/xlink" xlink:title="Bayesian Inference" id="ABBRID0E4FBK" xlink:type="simple">BI</abbrev> analysis (0.78). Our sequence constitutes the first molecular record for this species deposited in GenBank. More sequences from additional molecular markers are needed to confirm the species’ evolutionary relationships with other <italic><tp:taxon-name><tp:taxon-name-part taxon-name-part-type="genus" reg="Ganoderma">Ganoderma</tp:taxon-name-part></tp:taxon-name></italic> species, but its position as a separate lineage within the genus is confirmed.</p></tp:treatment-sec><tp:treatment-sec><!--Section generated to contain objects referenced in tp:taxon-treatment.--><fig id="F3" position="float" orientation="portrait"><object-id xmlns:xlink="http://www.w3.org/1999/xlink" content-type="doi" xlink:type="simple">10.3897/mycokeys.100.106810.figure3</object-id><object-id xmlns:xlink="http://www.w3.org/1999/xlink" content-type="arpha" xlink:type="simple">EC69928D-8EDA-56A5-8460-D7B56A6788B1</object-id><label>Figure 3.</label><caption><p>In-situ photos of basidiocarps of <italic><tp:taxon-name><tp:taxon-name-part taxon-name-part-type="genus" reg="Ganoderma">Ganoderma</tp:taxon-name-part></tp:taxon-name></italic> spp. in Costa Rica <bold>A</bold><italic><tp:taxon-name><tp:taxon-name-part taxon-name-part-type="genus" reg="Ganoderma">G.</tp:taxon-name-part><tp:taxon-name-part taxon-name-part-type="species" reg="amazonense">amazonense</tp:taxon-name-part></tp:taxon-name></italic> (GA-30) <bold>B</bold><italic><tp:taxon-name><tp:taxon-name-part taxon-name-part-type="genus" reg="Ganoderma">G.</tp:taxon-name-part><tp:taxon-name-part taxon-name-part-type="species" reg="applanatum">applanatum</tp:taxon-name-part></tp:taxon-name></italic> (GA-54) <bold>C</bold><italic><tp:taxon-name><tp:taxon-name-part taxon-name-part-type="genus" reg="Ganoderma">G.</tp:taxon-name-part><tp:taxon-name-part taxon-name-part-type="species" reg="australe">australe</tp:taxon-name-part></tp:taxon-name></italic> (GA-58) <bold>D</bold><tp:taxon-name><tp:taxon-name-part taxon-name-part-type="genus" reg="Ganoderma">G.</tp:taxon-name-part><tp:taxon-name-part taxon-name-part-type="uncertainty-rank">cf.</tp:taxon-name-part><tp:taxon-name-part taxon-name-part-type="species" reg="chocoense">chocoense</tp:taxon-name-part></tp:taxon-name> (GA-03) <bold>E, F</bold><italic><tp:taxon-name><tp:taxon-name-part taxon-name-part-type="genus" reg="Ganoderma">G.</tp:taxon-name-part><tp:taxon-name-part taxon-name-part-type="species" reg="curtisii">curtisii</tp:taxon-name-part></tp:taxon-name></italic> (JCV 128-10) <bold>G</bold><italic><tp:taxon-name><tp:taxon-name-part taxon-name-part-type="genus" reg="Ganoderma">G.</tp:taxon-name-part><tp:taxon-name-part taxon-name-part-type="species" reg="ecuadorense">ecuadorense</tp:taxon-name-part></tp:taxon-name></italic> (MMG-181) <bold>H</bold><italic><tp:taxon-name><tp:taxon-name-part taxon-name-part-type="genus" reg="Ganoderma">G.</tp:taxon-name-part><tp:taxon-name-part taxon-name-part-type="species" reg="oerstedii">oerstedii</tp:taxon-name-part></tp:taxon-name></italic> (Saenz 2049) <bold>I</bold><italic><tp:taxon-name><tp:taxon-name-part taxon-name-part-type="genus" reg="Ganoderma">G.</tp:taxon-name-part><tp:taxon-name-part taxon-name-part-type="species" reg="parvulum">parvulum</tp:taxon-name-part></tp:taxon-name></italic> (GA-09). Scale bars: 20 cm (<bold>A, H</bold>); 3 cm (<bold>B, C</bold>); 1 cm (<bold>D, E, I</bold>).</p></caption><graphic xmlns:xlink="http://www.w3.org/1999/xlink" xlink:href="mycokeys-100-005-g003.jpg" position="float" orientation="portrait" xlink:type="simple" id="oo_935559.jpg"><uri content-type="original_file" xlink:type="simple">https://binary.pensoft.net/fig/935559</uri></graphic></fig></tp:treatment-sec><ref-list><ref id="B71"><mixed-citation xmlns:xlink="http://www.w3.org/1999/xlink" xlink:type="simple"><person-group><name name-style="western"><surname>Weir</surname><given-names>JR</given-names></name></person-group> (<year>1926</year>) A pathological survey of the para rubber tree (<italic><tp:taxon-name><tp:taxon-name-part taxon-name-part-type="genus">Hevea</tp:taxon-name-part><tp:taxon-name-part taxon-name-part-type="species">brasiliensis</tp:taxon-name-part></tp:taxon-name></italic>) in the Amazon Valley: 1–130. <ext-link xlink:href="10.5962/bhl.title.108128" ext-link-type="doi" xlink:type="simple">https://doi.org/10.5962/bhl.title.108128</ext-link></mixed-citation></ref><ref id="B19"><mixed-citation xmlns:xlink="http://www.w3.org/1999/xlink" xlink:type="simple"><person-group><name name-style="western"><surname>Furtado</surname><given-names>JS</given-names></name></person-group> (<year>1967</year>) <article-title>Some Tropical species of <italic><tp:taxon-name><tp:taxon-name-part taxon-name-part-type="genus">Ganoderma</tp:taxon-name-part></tp:taxon-name></italic> (<tp:taxon-name><tp:taxon-name-part taxon-name-part-type="family">Polyporaceae</tp:taxon-name-part></tp:taxon-name>) with pale context.</article-title><source>Persoonia</source><volume>4</volume>: <fpage>379</fpage>–<lpage>389</lpage>.</mixed-citation></ref><ref id="B60"><mixed-citation xmlns:xlink="http://www.w3.org/1999/xlink" xlink:type="simple"><person-group><name name-style="western"><surname>Steyaert</surname><given-names>RL</given-names></name></person-group> (<year>1980</year>) <article-title>Study of some <italic><tp:taxon-name><tp:taxon-name-part taxon-name-part-type="genus">Ganoderma</tp:taxon-name-part></tp:taxon-name></italic> species.</article-title><source>Bulletin du Jardin botanique national de Belgique</source><volume>50</volume>: <fpage>135</fpage>–<lpage>186</lpage>. <ext-link xlink:href="10.2307/3667780" ext-link-type="doi" xlink:type="simple">https://doi.org/10.2307/3667780</ext-link></mixed-citation></ref><ref id="B22"><mixed-citation xmlns:xlink="http://www.w3.org/1999/xlink" xlink:type="simple"><person-group><name name-style="western"><surname>Gottlieb</surname><given-names>AM</given-names></name><name name-style="western"><surname>Wright</surname><given-names>JE</given-names></name></person-group> (<year>1999a</year>) <article-title>Taxonomy of <italic><tp:taxon-name><tp:taxon-name-part taxon-name-part-type="genus">Ganoderma</tp:taxon-name-part></tp:taxon-name></italic> from southern South America: Subgenus <tp:taxon-name><tp:taxon-name-part taxon-name-part-type="genus"/><tp:taxon-name-part taxon-name-part-type="subgenus">Elfvingia</tp:taxon-name-part></tp:taxon-name>.</article-title><source>Mycological Research</source><volume>103</volume>(<issue>10</issue>): <fpage>1289</fpage>–<lpage>1298</lpage>. <ext-link xlink:href="10.1017/S095375629800848X" ext-link-type="doi" xlink:type="simple">https://doi.org/10.1017/S095375629800848X</ext-link></mixed-citation></ref><ref id="B54"><mixed-citation xmlns:xlink="http://www.w3.org/1999/xlink" xlink:type="simple"><person-group><name name-style="western"><surname>Ryvarden</surname><given-names>L</given-names></name></person-group> (<year>2004</year>) <article-title>Neotropical polypores, part 1.</article-title><source>Synopsis Fungorum</source><volume>19</volume>: <fpage>69</fpage>–<lpage>102</lpage>.</mixed-citation></ref><ref id="B66"><mixed-citation xmlns:xlink="http://www.w3.org/1999/xlink" xlink:type="simple"><person-group><name name-style="western"><surname>Torres-Torres</surname><given-names>MG</given-names></name><name name-style="western"><surname>Gúzman-Davalos</surname><given-names>L</given-names></name><name name-style="western"><surname>de Mello Gugliotta</surname><given-names>A</given-names></name></person-group> (<year>2012</year>) <article-title><italic><tp:taxon-name><tp:taxon-name-part taxon-name-part-type="genus">Ganoderma</tp:taxon-name-part></tp:taxon-name></italic> in Brazil: Known species and new records.</article-title><source>Mycotaxon</source><volume>121</volume>(<issue>1</issue>): <fpage>93</fpage>–<lpage>132</lpage>. <ext-link xlink:href="10.5248/121.93" ext-link-type="doi" xlink:type="simple">https://doi.org/10.5248/121.93</ext-link></mixed-citation></ref><ref id="B72"><mixed-citation xmlns:xlink="http://www.w3.org/1999/xlink" xlink:type="simple"><person-group><name name-style="western"><surname>Welti</surname><given-names>S</given-names></name><name name-style="western"><surname>Courtecuisse</surname><given-names>R</given-names></name></person-group> (<year>2010</year>) <article-title>The <tp:taxon-name><tp:taxon-name-part taxon-name-part-type="family">Ganodermataceae</tp:taxon-name-part></tp:taxon-name> in the French West Indies (Guadeloupe and Martinique).</article-title><source>Fungal Diversity</source><volume>43</volume>(<issue>1</issue>): <fpage>103</fpage>–<lpage>126</lpage>. <ext-link xlink:href="10.1007/s13225-010-0036-2" ext-link-type="doi" xlink:type="simple">https://doi.org/10.1007/s13225-010-0036-2</ext-link></mixed-citation></ref><ref id="B21"><mixed-citation xmlns:xlink="http://www.w3.org/1999/xlink" xlink:type="simple"><person-group><name name-style="western"><surname>Gomes-Silva</surname><given-names>AC</given-names></name><name name-style="western"><surname>Ryvarden</surname><given-names>L</given-names></name><name name-style="western"><surname>Gibertoni</surname><given-names>TB</given-names></name></person-group> (<year>2011</year>) <article-title>New records of <tp:taxon-name><tp:taxon-name-part taxon-name-part-type="family">Ganodermataceae</tp:taxon-name-part></tp:taxon-name> (<tp:taxon-name><tp:taxon-name-part taxon-name-part-type="phylum">Basidiomycota</tp:taxon-name-part></tp:taxon-name>) from Brazil.</article-title><source>Nova Hedwigia</source><volume>92</volume>(<issue>1–2</issue>): <fpage>83</fpage>–<lpage>94</lpage>. <ext-link xlink:href="10.1127/0029-5035/2011/0092-0083" ext-link-type="doi" xlink:type="simple">https://doi.org/10.1127/0029-5035/2011/0092-0083</ext-link></mixed-citation></ref></ref-list></tp:taxon-treatment>
