# Supplementary material for: ﻿Taxonomy and phylogeny of the genus Ganoderma (Polyporales, Basidiomycota) in Costa Rica
Source: MycoKeys. 2023 Nov 13;100:5–47. doi: 10.3897/mycokeys.100.106810 (PMC10660157; doi:10.3897/mycokeys.100.106810)
Supplement: XML Treatment for Ganoderma australe [file mycokeys.100.106810-treatment2.xml]

<!DOCTYPE tp:taxon-treatment
  PUBLIC "-//TaxonX//DTD Taxonomic Treatment Publishing DTD v0 20100105//EN" "tax-treatment-NSO.dtd">
<tp:taxon-treatment xmlns:tp="http://www.plazi.org/taxpub"><tp:treatment-meta><kwd-group><label>Taxon classification</label><kwd>
                <named-content content-type="kingdom">Fungi</named-content>
              </kwd><kwd>
                <named-content content-type="order">Polyporales</named-content>
              </kwd><kwd>
                <named-content content-type="family">Polyporaceae</named-content>
              </kwd></kwd-group><mixed-citation publication-type="journal"><person-group><name><surname>Mardones</surname><given-names>Melissa</given-names></name><name><surname>Carranza-Velázquez</surname><given-names>Julieta</given-names></name><name><surname>Mata-Hidalgo</surname><given-names>Milagro</given-names></name><name><surname>Amador-Fernández</surname><given-names>Xaviera</given-names></name><name><surname>Urbina</surname><given-names>Hector</given-names></name></person-group><article-title>﻿Taxonomy and phylogeny of the genus <italic><tp:taxon-name><tp:taxon-name-part taxon-name-part-type="genus" reg="Ganoderma">Ganoderma</tp:taxon-name-part></tp:taxon-name></italic> (<tp:taxon-name><tp:taxon-name-part taxon-name-part-type="order">Polyporales</tp:taxon-name-part></tp:taxon-name>, <tp:taxon-name><tp:taxon-name-part taxon-name-part-type="phylum">Basidiomycota</tp:taxon-name-part></tp:taxon-name>) in Costa Rica</article-title><source>MycoKeys</source><day>13</day><month>11</month><year>2023</year><volume>100</volume><fpage>5</fpage><lpage>47</lpage><pub-id pub-id-type="doi">10.3897/mycokeys.100.106810</pub-id></mixed-citation></tp:treatment-meta><tp:nomenclature><label>﻿2.</label><tp:taxon-name>
              <object-id xmlns:xlink="http://www.w3.org/1999/xlink" content-type="arpha" xlink:type="simple">2402BAE6-9E5D-5C41-888B-1974649A9B46</object-id>
              <tp:taxon-name-part taxon-name-part-type="genus" reg="Ganoderma">Ganoderma</tp:taxon-name-part>
              <tp:taxon-name-part taxon-name-part-type="species" reg="australe">australe</tp:taxon-name-part>
            </tp:taxon-name><tp:taxon-authority>(Fr.) Pat., Bull. Soc. mycol. Fr. 5(2,3): 65 (1889).</tp:taxon-authority><xref ref-type="fig" rid="F3">Figs 3C</xref><xref ref-type="fig" rid="F5">, 5</xref><tp:nomenclature-citation-list><tp:nomenclature-citation><tp:taxon-name>
                  <tp:taxon-name-part taxon-name-part-type="status">≡</tp:taxon-name-part>
                  <tp:taxon-name-part taxon-name-part-type="genus" reg="Polyporus">Polyporus</tp:taxon-name-part>
                  <tp:taxon-name-part taxon-name-part-type="species" reg="australis">australis</tp:taxon-name-part>
                </tp:taxon-name><comment> Fr., Elench. fung. 1: 108 (1828). </comment></tp:nomenclature-citation></tp:nomenclature-citation-list></tp:nomenclature><tp:treatment-sec sec-type="material" id="SECID0EDIBK"><title>Type.</title><p>An island in Pacific Ocean, on log, <italic>s.d.</italic>, <italic>s.n.</italic> (type lost).</p></tp:treatment-sec><tp:treatment-sec sec-type="description" id="SECID0ENIBK"><title>Description.</title><p><bold><italic><tp:taxon-name><tp:taxon-name-part taxon-name-part-type="genus" reg="Basidiocarps">Basidiocarps</tp:taxon-name-part></tp:taxon-name></italic></bold> perennial, sessile or with a contracted lateral base, dimidiate, woody, solitary, applanate to ungulate, irregular to tuberculate, 1.6–21.2 × 1.5–32 × 0.3–5.1 cm; <bold><italic>pileus</italic></bold> surface crustose, rugulose, sulcate, glabrous, dull, greyish-brown, yellowish-brown, reddish-brown to brownish-black, margin obtuse, yellowish-brown to pinkish-brown, azonate or with brownish-black, reddish-brown or yellowish-brown zones; <bold><italic>context</italic></bold> corky, vinaceous, purple-brown or yellowish-brown, with horizontal bands of melanoid substances, 1–30 mm thick, becoming dark with <abbrev xmlns:xlink="http://www.w3.org/1999/xlink" xlink:title="3% potassium hydroxide" id="ABBRID0EMJBK" xlink:type="simple">KOH</abbrev>; <bold><italic>pore surface</italic></bold> pinkish-brown to yellowish-brown, pores circular, 3–5 per mm; <bold><italic>tube layers</italic></bold> concolorous with context or yellowish-brown, sometimes whitish within, tubes simple to stratified, up to 0.5–25 mm thick. <bold><italic>Hyphal system</italic></bold> dimitic or trimitic; contextual generative hyphae inconspicuous, thin-walled, with clamps, hyaline, 1.5–3 µm diam.; skeletal hyphae thick-walled, yellowish-brown, aseptate, up to 6 µm in diam., occasionally branched; binding hyphae thin-walled, 1–2 µm in diam. <bold><italic>Cuticular cells</italic></bold> from the pileus: absent. <bold><italic>Basidia</italic></bold> difficult to find. <bold><italic>Basidiospores</italic></bold> ovoid, truncate at the distal end; with two walls, connected by inter-wall pillars, yellowish-brown, negative in Melzer’s Reagent, 7–12 × 5–8 µm. <bold><italic>Chlamydospores</italic></bold> not observed.</p><fig id="F5" position="float" orientation="portrait"><object-id xmlns:xlink="http://www.w3.org/1999/xlink" content-type="doi" xlink:type="simple">10.3897/mycokeys.100.106810.figure5</object-id><object-id xmlns:xlink="http://www.w3.org/1999/xlink" content-type="arpha" xlink:type="simple">E376205C-436F-5E6D-B3DE-9A1C27D0859E</object-id><label>Figure 5.</label><caption><p><italic><tp:taxon-name><tp:taxon-name-part taxon-name-part-type="genus" reg="Ganoderma">Ganoderma</tp:taxon-name-part><tp:taxon-name-part taxon-name-part-type="species" reg="australe">australe</tp:taxon-name-part></tp:taxon-name></italic><bold>A</bold> basidiocarp pileus (Fletes 341) <bold>B</bold> pore surface (GA-64) <bold>C</bold> context tissue (Fletes 1403) <bold>D</bold> basidiospores (Fletes 1403). Scale bar: 10 µm (<bold>D</bold>).</p></caption><graphic xmlns:xlink="http://www.w3.org/1999/xlink" xlink:href="mycokeys-100-005-g005.jpg" position="float" orientation="portrait" xlink:type="simple" id="oo_935562.jpg"><uri content-type="original_file" xlink:type="simple">https://binary.pensoft.net/fig/935562</uri></graphic></fig></tp:treatment-sec><tp:treatment-sec sec-type="description" id="SECID0EHLBK"><title>Descriptions and illustrations.</title><p><xref ref-type="bibr" rid="B19">Furtado (1967)</xref>, <xref ref-type="bibr" rid="B52">Ruiz-Boyer (1998)</xref>, <xref ref-type="bibr" rid="B54">Ryvarden (2004)</xref>, <xref ref-type="bibr" rid="B72">Welti and Courtecuisse (2010)</xref>.</p></tp:treatment-sec><tp:treatment-sec sec-type="Substrata" id="SECID0E4LBK"><title>Substrata.</title><p>Dead-standing hardwood trees, stumps or logs.</p></tp:treatment-sec><tp:treatment-sec sec-type="distribution" id="SECID0ECMBK"><title>Altitudinal distribution.</title><p>Lowlands to highlands.</p></tp:treatment-sec><tp:treatment-sec sec-type="distribution" id="SECID0EHMBK"><title>Geographic distribution.</title><p>Pantropical, common in tropical America.</p></tp:treatment-sec><tp:treatment-sec sec-type="material" id="SECID0EMMBK"><title>Specimens examined.</title><p>Costa Rica. Alajuela: Arenal, Parque Nacional Arenal, sendero Pilón, <named-content xmlns:xlink="http://www.w3.org/1999/xlink" content-type="dwc:verbatimCoordinates" xlink:type="simple"><named-content content-type="geo-json" specific-use="{&#34;type&#34;:&#34;Point&#34;,&#34;coordinates&#34;:[-84.731064,10.460914]}" id="NCID0EVMBK" xlink:type="simple">10°27'39.29"N, 84°43'51.83"W</named-content></named-content>, 600–700 m elev., 15 Jul 2001, A. Ruiz 521 (CR3802311); Poás, Parque Nacional Volcán Poás, Sendero hacia el Bosque del Niño, <named-content xmlns:xlink="http://www.w3.org/1999/xlink" content-type="dwc:verbatimCoordinates" xlink:type="simple"><named-content content-type="geo-json" specific-use="{&#34;type&#34;:&#34;Point&#34;,&#34;coordinates&#34;:[-84.243578,10.117575]}" id="NCID0E4MBK" xlink:type="simple">10°7'3.27"N, 84°14'36.88"W</named-content></named-content>, 2500–2600 m elev., 27 Jun 2007, E. Navarro 10184 (CR4089856); San Carlos, Pocosol, Finca Latite, <named-content xmlns:xlink="http://www.w3.org/1999/xlink" content-type="dwc:verbatimCoordinates" xlink:type="simple"><named-content content-type="geo-json" specific-use="{&#34;type&#34;:&#34;Point&#34;,&#34;coordinates&#34;:[-84.597136,10.390697]}" id="NCID0EFNBK" xlink:type="simple">10°23'26.51"N, 84°35'49.69"W</named-content></named-content>, 110 m elev., 29 May 2002, J. Carranza JCV 13-02 (USJ72910). Cartago: Jimenez, Pejibaye, Refugio de Vida Silvestre El Copal, <named-content xmlns:xlink="http://www.w3.org/1999/xlink" content-type="dwc:verbatimCoordinates" xlink:type="simple"><named-content content-type="geo-json" specific-use="{&#34;type&#34;:&#34;Point&#34;,&#34;coordinates&#34;:[-83.752158,9.785250]}" id="NCID0ENNBK" xlink:type="simple">9°47'6.90"N, 83°45'7.77"W</named-content></named-content>, 650 m elev., 26 Apr 2006, E. Navarro 9620 (CR4014312). Guanacaste: La Cruz, Parque Nacional Guanacaste, Estación Biológica Pitilla, camino a la Esperanza, <named-content xmlns:xlink="http://www.w3.org/1999/xlink" content-type="dwc:verbatimCoordinates" xlink:type="simple"><named-content content-type="geo-json" specific-use="{&#34;type&#34;:&#34;Point&#34;,&#34;coordinates&#34;:[-85.425881,10.991281]}" id="NCID0EVNBK" xlink:type="simple">10°59'28.61"N, 85°25'33.17"W</named-content></named-content>, 700–800 m elev., 23 Mar 1997, C. Cano 1012 (CR1544454); Liberia, Parque Nacional Rincón de la Vieja, Estación San Cristóbal, Sendero La Danta, <named-content xmlns:xlink="http://www.w3.org/1999/xlink" content-type="dwc:verbatimCoordinates" xlink:type="simple"><named-content content-type="geo-json" specific-use="{&#34;type&#34;:&#34;Point&#34;,&#34;coordinates&#34;:[-85.350142,10.775353]}" id="NCID0E4NBK" xlink:type="simple">10°46'31.27"N, 85°21'0.51"W</named-content></named-content>, 600–700 m elev., 28 Sep 1996, C. Cano 615 (CR144376); Sector Santa María, Los Naranjales, <named-content xmlns:xlink="http://www.w3.org/1999/xlink" content-type="dwc:verbatimCoordinates" xlink:type="simple"><named-content content-type="geo-json" specific-use="{&#34;type&#34;:&#34;Point&#34;,&#34;coordinates&#34;:[-85.317050,10.781419]}" id="NCID0EFOBK" xlink:type="simple">10°46'53.11"N, 85°19'1.38"W</named-content></named-content>, 800–900 m elev., 05 Dec 1997, C. Cano 1237 (CR3495780). Heredia: Sarapiquí, La Virgen, Estación Biológica La Selva, <named-content xmlns:xlink="http://www.w3.org/1999/xlink" content-type="dwc:verbatimCoordinates" xlink:type="simple"><named-content content-type="geo-json" specific-use="{&#34;type&#34;:&#34;Point&#34;,&#34;coordinates&#34;:[-84.003878,10.432367]}" id="NCID0ENOBK" xlink:type="simple">10°25'56.52"N, 84°0'13.96"W</named-content></named-content>, 40 m elev., on log, 06 Nov 2016, J. Carranza JCV 2-16 (USJ109687). Limón, Cantón Central, Reserva Veragua, Sendero Los Valientes, <named-content xmlns:xlink="http://www.w3.org/1999/xlink" content-type="dwc:verbatimCoordinates" xlink:type="simple"><named-content content-type="geo-json" specific-use="{&#34;type&#34;:&#34;Point&#34;,&#34;coordinates&#34;:[-83.191258,9.927953]}" id="NCID0EVOBK" xlink:type="simple">9°55'40.63"N, 83°11'28.53"W</named-content></named-content>, 200–300 m elev., 26 Jun 2009, E. Navarro 11165 (CR4222697); Reserva Biológica Hitoy Cerere, Sendero Tepezcuintle, <named-content xmlns:xlink="http://www.w3.org/1999/xlink" content-type="dwc:verbatimCoordinates" xlink:type="simple"><named-content content-type="geo-json" specific-use="{&#34;type&#34;:&#34;Point&#34;,&#34;coordinates&#34;:[-83.028600,9.672214]}" id="NCID0E4OBK" xlink:type="simple">9°40'19.97"N, 83°01'42.96"W</named-content></named-content>, 0–100 m elev., 19 Sep 2001, R. Valladares 536 (CR3464661). Pococí, Colorado, Tortuguero, Reserva Biológica del Bosque Lluvioso, <named-content xmlns:xlink="http://www.w3.org/1999/xlink" content-type="dwc:verbatimCoordinates" xlink:type="simple"><named-content content-type="geo-json" specific-use="{&#34;type&#34;:&#34;Point&#34;,&#34;coordinates&#34;:[-83.506997,10.449711]}" id="NCID0EFPBK" xlink:type="simple">10°26'58.96"N, 83°30'25.19"W</named-content></named-content>, 300–400 m elev., 29 Jan 2004, E. Alvarado 111 (CR3802764). Puntarenas: Cantón Central, Parque Nacional Isla del Coco, orillas del Río Genio, <named-content xmlns:xlink="http://www.w3.org/1999/xlink" content-type="dwc:verbatimCoordinates" xlink:type="simple"><named-content content-type="geo-json" specific-use="{&#34;type&#34;:&#34;Point&#34;,&#34;coordinates&#34;:[-87.075569,5.504344]}" id="NCID0ENPBK" xlink:type="simple">5°30'15.64"N, 87°4'32.05"W</named-content></named-content>, 0–100 m elev., 04 Jun 2005, E. Fletes 7607 (CR3976554). Coto Brus, San Vito, Parque Nacional La Amistad, Zona Protegida Las Tablas, Fila Chiquizá, <named-content xmlns:xlink="http://www.w3.org/1999/xlink" content-type="dwc:verbatimCoordinates" xlink:type="simple"><named-content content-type="geo-json" specific-use="{&#34;type&#34;:&#34;Point&#34;,&#34;coordinates&#34;:[-82.766931,8.926222]}" id="NCID0EVPBK" xlink:type="simple">8°55'34.40"N, 82°46'00.950"W</named-content></named-content>, 1500–1600 m elev., 18 Feb 2003, E. Fletes 4870 (CR3575822); Finca Cafrosa, Pizote, <named-content xmlns:xlink="http://www.w3.org/1999/xlink" content-type="dwc:verbatimCoordinates" xlink:type="simple"><named-content content-type="geo-json" specific-use="{&#34;type&#34;:&#34;Point&#34;,&#34;coordinates&#34;:[-82.789228,8.904394]}" id="NCID0E4PBK" xlink:type="simple">8°54'15.82"N, 82°47'21.22"W</named-content></named-content>, 1400–1500 m elev., 28 Nov 1998, E. Navarro 520 (CR4109271). Osa, Puerto Escondido, Playa Colibrí, <named-content xmlns:xlink="http://www.w3.org/1999/xlink" content-type="dwc:verbatimCoordinates" xlink:type="simple"><named-content content-type="geo-json" specific-use="{&#34;type&#34;:&#34;Point&#34;,&#34;coordinates&#34;:[-83.436794,8.660267]}" id="NCID0EFQBK" xlink:type="simple">8°39'36.96"N, 83°26'12.46"W</named-content></named-content>, 0–100 m elev., 5 Nov 2006, E. Alvarado 367 (CR4044781); Parque Nacional Piedras Blancas, Estación Río Bonito, sendero a San Josecito, <named-content xmlns:xlink="http://www.w3.org/1999/xlink" content-type="dwc:verbatimCoordinates" xlink:type="simple"><named-content content-type="geo-json" specific-use="{&#34;type&#34;:&#34;Point&#34;,&#34;coordinates&#34;:[-83.204067,8.721161]}" id="NCID0ENQBK" xlink:type="simple">8°43'16.18"N, 83°12'14.64"W</named-content></named-content>, 400 m elev., 18 Apr 1999, E. Fletes 341 (CR1546010); Karate, Finca Exótica, <named-content xmlns:xlink="http://www.w3.org/1999/xlink" content-type="dwc:verbatimCoordinates" xlink:type="simple"><named-content content-type="geo-json" specific-use="{&#34;type&#34;:&#34;Point&#34;,&#34;coordinates&#34;:[-83.454275,8.441567]}" id="NCID0EVQBK" xlink:type="simple">8°26'29.64"N, 83°27'15.39"W</named-content></named-content>, 0–10 m elev., 11 Aug 2019, M. Mata JCV 4-19 (USJ109489); Parque Nacional Corcovado, Estación San Pedrillo, Sendero Llorona, <named-content xmlns:xlink="http://www.w3.org/1999/xlink" content-type="dwc:verbatimCoordinates" xlink:type="simple"><named-content content-type="geo-json" specific-use="{&#34;type&#34;:&#34;Point&#34;,&#34;coordinates&#34;:[-83.591753,8.483878]}" id="NCID0E4QBK" xlink:type="simple">8°29'1.96"N, 83°35'30.31"W</named-content></named-content>, 10–100 m elev., 16 Feb 2000, E. Fletes 1219 (CR3097854); Sector Sirena, Sendero Espaveles, <named-content xmlns:xlink="http://www.w3.org/1999/xlink" content-type="dwc:verbatimCoordinates" xlink:type="simple"><named-content content-type="geo-json" specific-use="{&#34;type&#34;:&#34;Point&#34;,&#34;coordinates&#34;:[-83.591844,8.484250]}" id="NCID0EFRBK" xlink:type="simple">8°29'3.30"N, 83°35'30.64"W</named-content></named-content>, 0–100 m elev., 08 Feb 2003, E. Fletes 4860 (CR3575815); <named-content xmlns:xlink="http://www.w3.org/1999/xlink" content-type="dwc:verbatimCoordinates" xlink:type="simple"><named-content content-type="geo-json" specific-use="{&#34;type&#34;:&#34;Point&#34;,&#34;coordinates&#34;:[-83.589528,8.479697]}" id="NCID0ENRBK" xlink:type="simple">8°28'46.91"N, 83°35'22.30"W</named-content></named-content>, 0–100 m elev., 01 Jun 2012, J. Carranza JCV 310-12 (USJ109694); Sendero Ollas-Sirena, <named-content xmlns:xlink="http://www.w3.org/1999/xlink" content-type="dwc:verbatimCoordinates" xlink:type="simple"><named-content content-type="geo-json" specific-use="{&#34;type&#34;:&#34;Point&#34;,&#34;coordinates&#34;:[-83.590092,8.484761]}" id="NCID0EVRBK" xlink:type="simple">8°29'5.14"N, 83°35'24.33"W</named-content></named-content>, 0–100 m elev., 01 Jun 2012, J. Carranza JCV 42-12 (USJ109489); Sector Sirena, sendero a Río Pavo, <named-content xmlns:xlink="http://www.w3.org/1999/xlink" content-type="dwc:verbatimCoordinates" xlink:type="simple"><named-content content-type="geo-json" specific-use="{&#34;type&#34;:&#34;Point&#34;,&#34;coordinates&#34;:[-83.588706,8.506531]}" id="NCID0E4RBK" xlink:type="simple">8°30' 23.51"N, 83°35'19.34"W</named-content></named-content>, 0–100 m elev., 25 Mar 2003, E. Fletes 1403 (CR1547383); Sendero Espaveles a sendero la Olla, <named-content xmlns:xlink="http://www.w3.org/1999/xlink" content-type="dwc:verbatimCoordinates" xlink:type="simple"><named-content content-type="geo-json" specific-use="{&#34;type&#34;:&#34;Point&#34;,&#34;coordinates&#34;:[-83.589581,8.484611]}" id="NCID0EFSBK" xlink:type="simple">8°29'4.60"N, 83°35'22.49"W</named-content></named-content>, 0–30 m elev., on log, 07 Jul 2022, J. Carranza, M. Mardones, E. Fletes GA-58 (USJ109795); Sector Aguas Azules, <named-content xmlns:xlink="http://www.w3.org/1999/xlink" content-type="dwc:verbatimCoordinates" xlink:type="simple"><named-content content-type="geo-json" specific-use="{&#34;type&#34;:&#34;Point&#34;,&#34;coordinates&#34;:[-83.570397,8.543078]}" id="NCID0ENSBK" xlink:type="simple">8°32'35.08"N, 83°34'13.43"W</named-content></named-content>, 0–100 m elev., 12 Mar 2005, E. Fletes 7302 (CR3994940); Estación La Leona, Sendero Paraíso, <named-content xmlns:xlink="http://www.w3.org/1999/xlink" content-type="dwc:verbatimCoordinates" xlink:type="simple"><named-content content-type="geo-json" specific-use="{&#34;type&#34;:&#34;Point&#34;,&#34;coordinates&#34;:[-83.518386,8.447317]}" id="NCID0EVSBK" xlink:type="simple">8°26'50.34"N, 83°31'6.19"W</named-content></named-content>, 0–100 m elev., 10 Sep 2009, J. Carranza JCV 25-09 (USJ109489); <named-content xmlns:xlink="http://www.w3.org/1999/xlink" content-type="dwc:verbatimCoordinates" xlink:type="simple"><named-content content-type="geo-json" specific-use="{&#34;type&#34;:&#34;Point&#34;,&#34;coordinates&#34;:[-83.519136,8.447097]}" id="NCID0E4SBK" xlink:type="simple">8°26'49.55"N, 83°31'8.89"W</named-content></named-content>, 0–100 m elev., 9 Dec 2016, J. Carranza JCV 8-16 (USJ109686); <named-content xmlns:xlink="http://www.w3.org/1999/xlink" content-type="dwc:verbatimCoordinates" xlink:type="simple"><named-content content-type="geo-json" specific-use="{&#34;type&#34;:&#34;Point&#34;,&#34;coordinates&#34;:[-83.520775,8.447442]}" id="NCID0EFTBK" xlink:type="simple">8°26' 50.79"N, 83°31'14.79"W</named-content></named-content>, 0–100 m elev., 08 Jan 2009, J. Carranza JCV 104-09 (USJ109489). San José, Dota, Reserva Forestal Los Santos, Albergue de Montaña Savegre, Sendero Los Robles, <named-content xmlns:xlink="http://www.w3.org/1999/xlink" content-type="dwc:verbatimCoordinates" xlink:type="simple"><named-content content-type="geo-json" specific-use="{&#34;type&#34;:&#34;Point&#34;,&#34;coordinates&#34;:[-83.800000,9.550000]}" id="NCID0ENTBK" xlink:type="simple">9°33'00.00"N, 83°48'00.0"W</named-content></named-content>, 2400–2500 m elev., 20 Jun 2005, R. Rodríguez 505 (CR3968596); Finca La Neblina, sendero de las Torres a Savegre, <named-content xmlns:xlink="http://www.w3.org/1999/xlink" content-type="dwc:verbatimCoordinates" xlink:type="simple"><named-content content-type="geo-json" specific-use="{&#34;type&#34;:&#34;Point&#34;,&#34;coordinates&#34;:[-83.842583,9.617681]}" id="NCID0EVTBK" xlink:type="simple">9°37'3.65"N, 83°50'33.3"W</named-content></named-content>, 2500–2600 m elev., 14 Oct 2006, E. Navarro 99712 (CR4043836); Cerro de la Muerte, Km 92.5, Estación Los Nímbulos, sendero en el robledal, <named-content xmlns:xlink="http://www.w3.org/1999/xlink" content-type="dwc:verbatimCoordinates" xlink:type="simple"><named-content content-type="geo-json" specific-use="{&#34;type&#34;:&#34;Point&#34;,&#34;coordinates&#34;:[-84.025167,10.421917]}" id="NCID0E4TBK" xlink:type="simple">10°25'18.9"N, 84°01'30.6"W</named-content></named-content>, 3100 m elev., 09 Jun 2019, M. Mardones GA-19 (USJ109713, sequences <abbrev xmlns:xlink="http://www.w3.org/1999/xlink" xlink:title="Internal Transcribed Spacer" id="ABBRID0ECUBK" xlink:type="simple">ITS</abbrev><ext-link xmlns:xlink="http://www.w3.org/1999/xlink" ext-link-type="gen" xlink:href="OQ845456" xlink:type="simple">OQ845456</ext-link>, <abbrev xmlns:xlink="http://www.w3.org/1999/xlink" xlink:title="large subunit" id="ABBRID0ELUBK" xlink:type="simple">LSU</abbrev><ext-link xmlns:xlink="http://www.w3.org/1999/xlink" ext-link-type="gen" xlink:href="OQ835180" xlink:type="simple">OQ835180</ext-link>). Moravia, Jardínes, <named-content xmlns:xlink="http://www.w3.org/1999/xlink" content-type="dwc:verbatimCoordinates" xlink:type="simple"><named-content content-type="geo-json" specific-use="{&#34;type&#34;:&#34;Point&#34;,&#34;coordinates&#34;:[-84.032833,9.967031]}" id="NCID0EXUBK" xlink:type="simple">9°58'1.31"N, 84°1'58.2"W</named-content></named-content>, 1300 m elev., 12 Sep 2021, J. Carranza JCV 2-21 (USJ109781).</p></tp:treatment-sec><tp:treatment-sec sec-type="discussion" id="SECID0E3UBK"><title>Discussion.</title><p><italic><tp:taxon-name><tp:taxon-name-part taxon-name-part-type="genus" reg="Ganoderma">Ganoderma</tp:taxon-name-part><tp:taxon-name-part taxon-name-part-type="species" reg="australe">australe</tp:taxon-name-part></tp:taxon-name></italic> is a common species in the Tropics that traditionally is considered a cosmopolitan species; but recent studies suggest that <italic><tp:taxon-name><tp:taxon-name-part taxon-name-part-type="genus" reg="Ganoderma">G.</tp:taxon-name-part><tp:taxon-name-part taxon-name-part-type="species" reg="australe">australe</tp:taxon-name-part></tp:taxon-name></italic> is only present in America and Oceania (<xref ref-type="bibr" rid="B18">Fryssouli et al. 2020</xref>). Macroscopically, the main characteristics of <italic><tp:taxon-name><tp:taxon-name-part taxon-name-part-type="genus" reg="Ganoderma">G.</tp:taxon-name-part><tp:taxon-name-part taxon-name-part-type="species" reg="australe">australe</tp:taxon-name-part></tp:taxon-name></italic> are tough and sessile basidiocarp with distinct black cuticle, greyish to brown pileus and context with resinous deposits or melanoid bands. Microscopically can be recognised by its cylindrical and hyaline basidiospores.</p><p>The Costa Rican specimens have a wide range of colour variations of the pileus and spore sizes. Steyaert, cited by <xref ref-type="bibr" rid="B55">Ryvarden and Johansen (1980)</xref>, reported spore sizes that range from 6–13 × 4.5–8 µm, while <xref ref-type="bibr" rid="B52">Ruiz Boyer (1998)</xref> found 6–8 × 4–6 µm and <xref ref-type="bibr" rid="B54">Ryvarden (2004)</xref> mentioned spore sizes of 7–12 × 5–8 µm. The spore sizes of the specimens observed in our study were in the range of the ones mentioned by these authors. Morphologically, amongst the neotropical species of <italic><tp:taxon-name><tp:taxon-name-part taxon-name-part-type="genus" reg="Ganoderma">Ganoderma</tp:taxon-name-part></tp:taxon-name></italic> with non-laccate basidiocarps, <italic><tp:taxon-name><tp:taxon-name-part taxon-name-part-type="genus" reg="Ganoderma">G.</tp:taxon-name-part><tp:taxon-name-part taxon-name-part-type="species" reg="australe">australe</tp:taxon-name-part></tp:taxon-name></italic> and <italic><tp:taxon-name><tp:taxon-name-part taxon-name-part-type="genus" reg="Ganoderma">G.</tp:taxon-name-part><tp:taxon-name-part taxon-name-part-type="species" reg="applanatum">applanatum</tp:taxon-name-part></tp:taxon-name></italic> are difficult to differentiate. However, both species can be distinguished by the resinous deposits or melanoid bands present only in the context of <italic><tp:taxon-name><tp:taxon-name-part taxon-name-part-type="genus" reg="Ganoderma">G.</tp:taxon-name-part><tp:taxon-name-part taxon-name-part-type="species" reg="australe">australe</tp:taxon-name-part></tp:taxon-name></italic>. From the morphological examination of ca. 40 herbarium specimens within the <italic><tp:taxon-name><tp:taxon-name-part taxon-name-part-type="genus" reg="Ganoderma">G.</tp:taxon-name-part><tp:taxon-name-part taxon-name-part-type="species" reg="applanatum-australe">applanatum-australe</tp:taxon-name-part></tp:taxon-name></italic> complex in Costa Rica, we determined that most specimens belong to <italic><tp:taxon-name><tp:taxon-name-part taxon-name-part-type="genus" reg="Ganoderma">G.</tp:taxon-name-part><tp:taxon-name-part taxon-name-part-type="species" reg="australe">australe</tp:taxon-name-part></tp:taxon-name></italic>, with a few occurrences of <italic><tp:taxon-name><tp:taxon-name-part taxon-name-part-type="genus" reg="Ganoderma">G.</tp:taxon-name-part><tp:taxon-name-part taxon-name-part-type="species" reg="applanatum">applanatum</tp:taxon-name-part></tp:taxon-name></italic> (see below). There are some specimens of <italic><tp:taxon-name><tp:taxon-name-part taxon-name-part-type="genus" reg="Ganoderma">G.</tp:taxon-name-part><tp:taxon-name-part taxon-name-part-type="species" reg="australe">australe</tp:taxon-name-part></tp:taxon-name></italic> that do not show resinous deposits or melanoid bands or are very inconspicuous. In these cases, the size of the spores (larger in <italic><tp:taxon-name><tp:taxon-name-part taxon-name-part-type="genus" reg="Ganoderma">G.</tp:taxon-name-part><tp:taxon-name-part taxon-name-part-type="species" reg="australe">australe</tp:taxon-name-part></tp:taxon-name></italic> than in <italic><tp:taxon-name><tp:taxon-name-part taxon-name-part-type="genus" reg="Ganoderma">G.</tp:taxon-name-part><tp:taxon-name-part taxon-name-part-type="species" reg="applanatum">applanatum</tp:taxon-name-part></tp:taxon-name></italic>) is a criterion to distinguish both species. In other cases, the morphological distinction is complex and molecular characterisation should be used.</p><p>Identifying <italic><tp:taxon-name><tp:taxon-name-part taxon-name-part-type="genus" reg="Ganoderma">G.</tp:taxon-name-part><tp:taxon-name-part taxon-name-part-type="species" reg="australe">australe</tp:taxon-name-part></tp:taxon-name></italic> using the <abbrev xmlns:xlink="http://www.w3.org/1999/xlink" xlink:title="Internal Transcribed Spacer" id="ABBRID0EV1BK" xlink:type="simple">ITS</abbrev> region is challenging since, according to <xref ref-type="bibr" rid="B18">Fryssouli et al. (2020)</xref>, about 5% of the <italic><tp:taxon-name><tp:taxon-name-part taxon-name-part-type="genus" reg="Ganoderma">Ganoderma</tp:taxon-name-part></tp:taxon-name></italic> sequences deposited in GenBank are labelled as <italic><tp:taxon-name><tp:taxon-name-part taxon-name-part-type="genus" reg="Ganoderma">G.</tp:taxon-name-part><tp:taxon-name-part taxon-name-part-type="species" reg="australe">australe.</tp:taxon-name-part></tp:taxon-name></italic> Still, only 22% of them are correctly tagged. We selected two reference sequences of <italic><tp:taxon-name><tp:taxon-name-part taxon-name-part-type="genus" reg="Ganoderma">G.</tp:taxon-name-part><tp:taxon-name-part taxon-name-part-type="species" reg="australe">australe</tp:taxon-name-part></tp:taxon-name></italic> from Australia (DHCR411 and DHCR417) to be included in the phylogeny. The sequences JMCR128 and GA-19 grouped with them in a strongly supported subclade (1/98) within clade VI.</p></tp:treatment-sec><tp:treatment-sec><!--Section generated to contain objects referenced in tp:taxon-treatment.--><fig id="F3" position="float" orientation="portrait"><object-id xmlns:xlink="http://www.w3.org/1999/xlink" content-type="doi" xlink:type="simple">10.3897/mycokeys.100.106810.figure3</object-id><object-id xmlns:xlink="http://www.w3.org/1999/xlink" content-type="arpha" xlink:type="simple">EC69928D-8EDA-56A5-8460-D7B56A6788B1</object-id><label>Figure 3.</label><caption><p>In-situ photos of basidiocarps of <italic><tp:taxon-name><tp:taxon-name-part taxon-name-part-type="genus" reg="Ganoderma">Ganoderma</tp:taxon-name-part></tp:taxon-name></italic> spp. in Costa Rica <bold>A</bold><italic><tp:taxon-name><tp:taxon-name-part taxon-name-part-type="genus" reg="Ganoderma">G.</tp:taxon-name-part><tp:taxon-name-part taxon-name-part-type="species" reg="amazonense">amazonense</tp:taxon-name-part></tp:taxon-name></italic> (GA-30) <bold>B</bold><italic><tp:taxon-name><tp:taxon-name-part taxon-name-part-type="genus" reg="Ganoderma">G.</tp:taxon-name-part><tp:taxon-name-part taxon-name-part-type="species" reg="applanatum">applanatum</tp:taxon-name-part></tp:taxon-name></italic> (GA-54) <bold>C</bold><italic><tp:taxon-name><tp:taxon-name-part taxon-name-part-type="genus" reg="Ganoderma">G.</tp:taxon-name-part><tp:taxon-name-part taxon-name-part-type="species" reg="australe">australe</tp:taxon-name-part></tp:taxon-name></italic> (GA-58) <bold>D</bold><tp:taxon-name><tp:taxon-name-part taxon-name-part-type="genus" reg="Ganoderma">G.</tp:taxon-name-part><tp:taxon-name-part taxon-name-part-type="uncertainty-rank">cf.</tp:taxon-name-part><tp:taxon-name-part taxon-name-part-type="species" reg="chocoense">chocoense</tp:taxon-name-part></tp:taxon-name> (GA-03) <bold>E, F</bold><italic><tp:taxon-name><tp:taxon-name-part taxon-name-part-type="genus" reg="Ganoderma">G.</tp:taxon-name-part><tp:taxon-name-part taxon-name-part-type="species" reg="curtisii">curtisii</tp:taxon-name-part></tp:taxon-name></italic> (JCV 128-10) <bold>G</bold><italic><tp:taxon-name><tp:taxon-name-part taxon-name-part-type="genus" reg="Ganoderma">G.</tp:taxon-name-part><tp:taxon-name-part taxon-name-part-type="species" reg="ecuadorense">ecuadorense</tp:taxon-name-part></tp:taxon-name></italic> (MMG-181) <bold>H</bold><italic><tp:taxon-name><tp:taxon-name-part taxon-name-part-type="genus" reg="Ganoderma">G.</tp:taxon-name-part><tp:taxon-name-part taxon-name-part-type="species" reg="oerstedii">oerstedii</tp:taxon-name-part></tp:taxon-name></italic> (Saenz 2049) <bold>I</bold><italic><tp:taxon-name><tp:taxon-name-part taxon-name-part-type="genus" reg="Ganoderma">G.</tp:taxon-name-part><tp:taxon-name-part taxon-name-part-type="species" reg="parvulum">parvulum</tp:taxon-name-part></tp:taxon-name></italic> (GA-09). Scale bars: 20 cm (<bold>A, H</bold>); 3 cm (<bold>B, C</bold>); 1 cm (<bold>D, E, I</bold>).</p></caption><graphic xmlns:xlink="http://www.w3.org/1999/xlink" xlink:href="mycokeys-100-005-g003.jpg" position="float" orientation="portrait" xlink:type="simple" id="oo_935559.jpg"><uri content-type="original_file" xlink:type="simple">https://binary.pensoft.net/fig/935559</uri></graphic></fig></tp:treatment-sec><ref-list><ref id="B19"><mixed-citation xmlns:xlink="http://www.w3.org/1999/xlink" xlink:type="simple"><person-group><name name-style="western"><surname>Furtado</surname><given-names>JS</given-names></name></person-group> (<year>1967</year>) <article-title>Some Tropical species of <italic><tp:taxon-name><tp:taxon-name-part taxon-name-part-type="genus">Ganoderma</tp:taxon-name-part></tp:taxon-name></italic> (<tp:taxon-name><tp:taxon-name-part taxon-name-part-type="family">Polyporaceae</tp:taxon-name-part></tp:taxon-name>) with pale context.</article-title><source>Persoonia</source><volume>4</volume>: <fpage>379</fpage>–<lpage>389</lpage>.</mixed-citation></ref><ref id="B52"><mixed-citation xmlns:xlink="http://www.w3.org/1999/xlink" xlink:type="simple"><person-group><name name-style="western"><surname>Ruiz-Boyer</surname><given-names>A</given-names></name></person-group> (<year>1998</year>) La familia <tp:taxon-name><tp:taxon-name-part taxon-name-part-type="family">Ganodermataceae</tp:taxon-name-part></tp:taxon-name> (<tp:taxon-name><tp:taxon-name-part taxon-name-part-type="order">Aphyllophorales</tp:taxon-name-part></tp:taxon-name>) en Costa Rica. Brenesia 49–50: 21–37.</mixed-citation></ref><ref id="B54"><mixed-citation xmlns:xlink="http://www.w3.org/1999/xlink" xlink:type="simple"><person-group><name name-style="western"><surname>Ryvarden</surname><given-names>L</given-names></name></person-group> (<year>2004</year>) <article-title>Neotropical polypores, part 1.</article-title><source>Synopsis Fungorum</source><volume>19</volume>: <fpage>69</fpage>–<lpage>102</lpage>.</mixed-citation></ref><ref id="B72"><mixed-citation xmlns:xlink="http://www.w3.org/1999/xlink" xlink:type="simple"><person-group><name name-style="western"><surname>Welti</surname><given-names>S</given-names></name><name name-style="western"><surname>Courtecuisse</surname><given-names>R</given-names></name></person-group> (<year>2010</year>) <article-title>The <tp:taxon-name><tp:taxon-name-part taxon-name-part-type="family">Ganodermataceae</tp:taxon-name-part></tp:taxon-name> in the French West Indies (Guadeloupe and Martinique).</article-title><source>Fungal Diversity</source><volume>43</volume>(<issue>1</issue>): <fpage>103</fpage>–<lpage>126</lpage>. <ext-link xlink:href="10.1007/s13225-010-0036-2" ext-link-type="doi" xlink:type="simple">https://doi.org/10.1007/s13225-010-0036-2</ext-link></mixed-citation></ref><ref id="B18"><mixed-citation xmlns:xlink="http://www.w3.org/1999/xlink" xlink:type="simple"><person-group><name name-style="western"><surname>Fryssouli</surname><given-names>V</given-names></name><name name-style="western"><surname>Zervakis</surname><given-names>GI</given-names></name><name name-style="western"><surname>Polemis</surname><given-names>E</given-names></name><name name-style="western"><surname>Typas</surname><given-names>MA</given-names></name></person-group> (<year>2020</year>) <article-title>A global meta-analysis of ITS rDNA sequences from material belonging to the genus <italic><tp:taxon-name><tp:taxon-name-part taxon-name-part-type="genus">Ganoderma</tp:taxon-name-part></tp:taxon-name></italic> (<tp:taxon-name><tp:taxon-name-part taxon-name-part-type="phylum">Basidiomycota</tp:taxon-name-part></tp:taxon-name>, <tp:taxon-name><tp:taxon-name-part taxon-name-part-type="order">Polyporales</tp:taxon-name-part></tp:taxon-name>) including new data from selected taxa.</article-title><source>MycoKeys</source><volume>75</volume>: <fpage>71</fpage>–<lpage>143</lpage>. <ext-link xlink:href="10.3897/mycokeys.75.59872" ext-link-type="doi" xlink:type="simple">https://doi.org/10.3897/mycokeys.75.59872</ext-link></mixed-citation></ref><ref id="B55"><mixed-citation xmlns:xlink="http://www.w3.org/1999/xlink" xlink:type="simple"><person-group><name name-style="western"><surname>Ryvarden</surname><given-names>L</given-names></name><name name-style="western"><surname>Johansen</surname><given-names>I</given-names></name></person-group> (<year>1980</year>) <source>A preliminary polypores flora of East Africa.</source><publisher-name>Fungiflora</publisher-name>, <publisher-loc>Oslo, Norway</publisher-loc>, <size units="page">636 pp</size>.</mixed-citation></ref></ref-list></tp:taxon-treatment>
