# Supplementary material for: ﻿Taxonomy and phylogeny of the genus Ganoderma (Polyporales, Basidiomycota) in Costa Rica
Source: MycoKeys. 2023 Nov 13;100:5–47. doi: 10.3897/mycokeys.100.106810 (PMC10660157; doi:10.3897/mycokeys.100.106810)
Supplement: XML Treatment for Ganoderma applanatum [file mycokeys.100.106810-treatment3.xml]

<!DOCTYPE tp:taxon-treatment
  PUBLIC "-//TaxonX//DTD Taxonomic Treatment Publishing DTD v0 20100105//EN" "tax-treatment-NSO.dtd">
<tp:taxon-treatment xmlns:tp="http://www.plazi.org/taxpub"><tp:treatment-meta><kwd-group><label>Taxon classification</label><kwd>
                <named-content content-type="kingdom">Fungi</named-content>
              </kwd><kwd>
                <named-content content-type="order">Polyporales</named-content>
              </kwd><kwd>
                <named-content content-type="family">Polyporaceae</named-content>
              </kwd></kwd-group><mixed-citation publication-type="journal"><person-group><name><surname>Mardones</surname><given-names>Melissa</given-names></name><name><surname>Carranza-Velázquez</surname><given-names>Julieta</given-names></name><name><surname>Mata-Hidalgo</surname><given-names>Milagro</given-names></name><name><surname>Amador-Fernández</surname><given-names>Xaviera</given-names></name><name><surname>Urbina</surname><given-names>Hector</given-names></name></person-group><article-title>﻿Taxonomy and phylogeny of the genus <italic><tp:taxon-name><tp:taxon-name-part taxon-name-part-type="genus" reg="Ganoderma">Ganoderma</tp:taxon-name-part></tp:taxon-name></italic> (<tp:taxon-name><tp:taxon-name-part taxon-name-part-type="order">Polyporales</tp:taxon-name-part></tp:taxon-name>, <tp:taxon-name><tp:taxon-name-part taxon-name-part-type="phylum">Basidiomycota</tp:taxon-name-part></tp:taxon-name>) in Costa Rica</article-title><source>MycoKeys</source><day>13</day><month>11</month><year>2023</year><volume>100</volume><fpage>5</fpage><lpage>47</lpage><pub-id pub-id-type="doi">10.3897/mycokeys.100.106810</pub-id></mixed-citation></tp:treatment-meta><tp:nomenclature><label>﻿3.</label><tp:taxon-name>
              <object-id xmlns:xlink="http://www.w3.org/1999/xlink" content-type="arpha" xlink:type="simple">2692DFFF-0A61-583D-A433-9DEBAE6376F0</object-id>
              <tp:taxon-name-part taxon-name-part-type="genus" reg="Ganoderma">Ganoderma</tp:taxon-name-part>
              <tp:taxon-name-part taxon-name-part-type="species" reg="applanatum">applanatum</tp:taxon-name-part>
            </tp:taxon-name><tp:taxon-authority>(Pers.) Pat., Hyménomyc. Eur. (Paris): 143 (1887)</tp:taxon-authority><xref ref-type="fig" rid="F3">Fig. 3B</xref><tp:nomenclature-citation-list><tp:nomenclature-citation><tp:taxon-name>
                  <tp:taxon-name-part taxon-name-part-type="status">≡</tp:taxon-name-part>
                  <tp:taxon-name-part taxon-name-part-type="genus" reg="Boletus">Boletus</tp:taxon-name-part>
                  <tp:taxon-name-part taxon-name-part-type="species" reg="applanatus">applanatus</tp:taxon-name-part>
                </tp:taxon-name><comment> Pers., Obs. Mycol. 2:2. 1799. </comment></tp:nomenclature-citation></tp:nomenclature-citation-list></tp:nomenclature><tp:treatment-sec sec-type="description" id="SECID0ER4BK"><title>Description.</title><p><bold><italic><tp:taxon-name><tp:taxon-name-part taxon-name-part-type="genus" reg="Basidiocarps">Basidiocarps</tp:taxon-name-part></tp:taxon-name></italic></bold> perennial, sessile or with a contracted lateral base, dimidiate, woody, solitary, applanate to ungulate, irregular to tuberculate, 2–13 × 2–22 × 0.5–10 cm; <bold><italic>pileus</italic></bold> surface rugulose, glabrous, dull, greyish-brown to black, margin obtuse, zonate, whitish; <bold><italic>context</italic></bold> firm, reddish-brown, 10–50 mm thick, becoming dark with <abbrev xmlns:xlink="http://www.w3.org/1999/xlink" xlink:title="3% potassium hydroxide" id="ABBRID0EQ5BK" xlink:type="simple">KOH</abbrev>; <bold><italic>pore surface</italic></bold> light brown to yellowish-brown, pores circular, 4–6 per mm; <bold><italic>tube layers</italic></bold> concolorous with context or yellowish-brown, up to 40 mm thick. <bold><italic>Hyphal system</italic></bold> dimitic or trimitic; contextual generative hyphae thin-walled, with clamps, hyaline, 2–4 µm diam.; skeletal hyphae thick-walled, yellowish-brown, aseptate, 2–4 µm diam., branched; binding hyphae thick-walled, branched, hyaline, 1–2 µm diam. <bold><italic>Cuticular cells</italic></bold> from the pileus: absent. <bold><italic>Basidia</italic></bold> not observed. <bold><italic>Basidiospores</italic></bold> ovoid, truncate; with two walls, yellow, negative in Melzer’s Reagent, 7–10 × 5–6 µm. <bold><italic>Chlamydospores</italic></bold> not observed.</p></tp:treatment-sec><tp:treatment-sec sec-type="description" id="SECID0EJ6BK"><title>Descriptions and illustrations.</title><p><xref ref-type="bibr" rid="B20">Gilbertson and Ryvarden (1986)</xref>, <xref ref-type="bibr" rid="B52">Ruiz-Boyer (1998)</xref>.</p></tp:treatment-sec><tp:treatment-sec sec-type="Substrata" id="SECID0EX6BK"><title>Substrata.</title><p>Dead-standing hardwood trees or logs.</p></tp:treatment-sec><tp:treatment-sec sec-type="distribution" id="SECID0E36BK"><title>Altitudinal distribution.</title><p>Lowlands to highlands.</p></tp:treatment-sec><tp:treatment-sec sec-type="distribution" id="SECID0EBACK"><title>Geographic distribution.</title><p>Pantropical, common in tropical America.</p></tp:treatment-sec><tp:treatment-sec sec-type="material" id="SECID0EGACK"><title>Specimens examined.</title><p>Costa Rica. Alajuela: Los Chiles, Refugio Nacional de Vida Silvestre Caño Negro, <named-content xmlns:xlink="http://www.w3.org/1999/xlink" content-type="dwc:verbatimCoordinates" xlink:type="simple"><named-content content-type="geo-json" specific-use="{&#34;type&#34;:&#34;Point&#34;,&#34;coordinates&#34;:[-84.795969,10.893536]}" id="NCID0EPACK" xlink:type="simple">10°53'36.73"N, 84°47'45.49"W</named-content></named-content>, 10 m elev., 07 Sep 1991, A. Ruiz-Boyer 13-91 (USJ36357). Guanacaste: Tilarán, <named-content xmlns:xlink="http://www.w3.org/1999/xlink" content-type="dwc:verbatimCoordinates" xlink:type="simple"><named-content content-type="geo-json" specific-use="{&#34;type&#34;:&#34;Point&#34;,&#34;coordinates&#34;:[-84.970447,10.453794]}" id="NCID0EXACK" xlink:type="simple">10°27'13.66"N, 84°58'13.61"W</named-content></named-content>, 534 m elev., 10 Oct 1980, J. A. Saénz &amp; J. Carranza 314-80 (USJ21274). Heredia: Bosque de La Hoja, <named-content xmlns:xlink="http://www.w3.org/1999/xlink" content-type="dwc:verbatimCoordinates" xlink:type="simple"><named-content content-type="geo-json" specific-use="{&#34;type&#34;:&#34;Point&#34;,&#34;coordinates&#34;:[-84.095303,10.062328]}" id="NCID0E6ACK" xlink:type="simple">10°3'44.38"N, 84°5'43.09"W</named-content></named-content>, 1496 m elev., 05 Mar 1986, J. Carranza JCV 67-86 (USJ22291). San José: Dota, San Gerardo, <named-content xmlns:xlink="http://www.w3.org/1999/xlink" content-type="dwc:verbatimCoordinates" xlink:type="simple"><named-content content-type="geo-json" specific-use="{&#34;type&#34;:&#34;Point&#34;,&#34;coordinates&#34;:[-83.802683,9.550453]}" id="NCID0EHBCK" xlink:type="simple">9°33'1.63"N, 83°48'9.66"W</named-content></named-content>, 2000–2300 m elev., 18 Sep 2022, M. Mardones GA-64 (USJ109782, sequences <abbrev xmlns:xlink="http://www.w3.org/1999/xlink" xlink:title="Internal Transcribed Spacer" id="ABBRID0EMBCK" xlink:type="simple">ITS</abbrev><ext-link xmlns:xlink="http://www.w3.org/1999/xlink" ext-link-type="gen" xlink:href="OQ845455" xlink:type="simple">OQ845455</ext-link>, <abbrev xmlns:xlink="http://www.w3.org/1999/xlink" xlink:title="large subunit" id="ABBRID0EVBCK" xlink:type="simple">LSU</abbrev><ext-link xmlns:xlink="http://www.w3.org/1999/xlink" ext-link-type="gen" xlink:href="OQ835179" xlink:type="simple">OQ835179</ext-link>); El Empalme, Ojo de agua, 2250 m elev., 28 Oct 1979, J. Carranza JCV 131-79 (USJ21297).</p></tp:treatment-sec><tp:treatment-sec sec-type="discussion" id="SECID0E5BCK"><title>Discussion.</title><p>As mentioned above, the species <italic><tp:taxon-name><tp:taxon-name-part taxon-name-part-type="genus" reg="Ganoderma">G.</tp:taxon-name-part><tp:taxon-name-part taxon-name-part-type="species" reg="applanatum">applanatum</tp:taxon-name-part></tp:taxon-name></italic> is morphologically similar to <italic><tp:taxon-name><tp:taxon-name-part taxon-name-part-type="genus" reg="Ganoderma">G.</tp:taxon-name-part><tp:taxon-name-part taxon-name-part-type="species" reg="australe">australe</tp:taxon-name-part></tp:taxon-name></italic>, but the shorter basidiospores and the absence of resinous deposits or melanoid substances in the context of <italic><tp:taxon-name><tp:taxon-name-part taxon-name-part-type="genus" reg="Ganoderma">G.</tp:taxon-name-part><tp:taxon-name-part taxon-name-part-type="species" reg="applanatum">applanatum</tp:taxon-name-part></tp:taxon-name></italic> can distinguish them. According to <xref ref-type="bibr" rid="B54">Ryvarden (2004)</xref>, <italic><tp:taxon-name><tp:taxon-name-part taxon-name-part-type="genus" reg="Ganoderma">G.</tp:taxon-name-part><tp:taxon-name-part taxon-name-part-type="species" reg="applanatum">applanatum</tp:taxon-name-part></tp:taxon-name></italic> is a species restricted to temperate zones and, according to <xref ref-type="bibr" rid="B18">Fryssouli et al. (2020)</xref>, it has a Holarctic distribution. However, our results show the presence of this species or a species closely related to <italic><tp:taxon-name><tp:taxon-name-part taxon-name-part-type="genus" reg="Ganoderma">G.</tp:taxon-name-part><tp:taxon-name-part taxon-name-part-type="species" reg="applanatum">applanatum</tp:taxon-name-part></tp:taxon-name></italic>, in Costa Rica. The sequence from the GA-64 specimen clusters, as an independent lineage, with several sequences identified as <italic><tp:taxon-name><tp:taxon-name-part taxon-name-part-type="genus" reg="Ganoderma">G.</tp:taxon-name-part><tp:taxon-name-part taxon-name-part-type="species" reg="applanatum">applanatum</tp:taxon-name-part></tp:taxon-name></italic> from Europe and Asia in a strongly-supported terminal clade (1/78) within clade III. This result would be the first record of this species in the Tropics confirmed by molecular data. Therefore, considering the morphological examination and the phylogenetic position of the sequence, we have decided to identify this specimen as <italic><tp:taxon-name><tp:taxon-name-part taxon-name-part-type="genus" reg="Ganoderma">G.</tp:taxon-name-part><tp:taxon-name-part taxon-name-part-type="species" reg="applanatum">applanatum</tp:taxon-name-part></tp:taxon-name></italic>. Increasing the number of collections and molecular data is essential to determine if the species observed in Costa Rica is <italic><tp:taxon-name><tp:taxon-name-part taxon-name-part-type="genus" reg="Ganoderma">G.</tp:taxon-name-part><tp:taxon-name-part taxon-name-part-type="species" reg="applanatum">applanatum</tp:taxon-name-part></tp:taxon-name></italic> or a closely-related species.</p><p>While examining the <italic><tp:taxon-name><tp:taxon-name-part taxon-name-part-type="genus" reg="Ganoderma">G.</tp:taxon-name-part><tp:taxon-name-part taxon-name-part-type="species" reg="applanatum">applanatum</tp:taxon-name-part></tp:taxon-name></italic> specimens from Costa Rica, we found four specimens with smooth basidiospores, which agree with the description of <tp:taxon-name><tp:taxon-name-part taxon-name-part-type="genus" reg="Ganoderma">G.</tp:taxon-name-part><tp:taxon-name-part taxon-name-part-type="species" reg="applanatum">applanatum</tp:taxon-name-part><tp:taxon-name-part taxon-name-part-type="infraspecific-rank">var.</tp:taxon-name-part><tp:taxon-name-part taxon-name-part-type="variety" reg="laevisporum">laevisporum</tp:taxon-name-part></tp:taxon-name> C.J. Humphrey &amp; Leus-Palo. For details on these specimens, see the Excluded Species section below.</p></tp:treatment-sec><tp:treatment-sec><!--Section generated to contain objects referenced in tp:taxon-treatment.--><fig id="F3" position="float" orientation="portrait"><object-id xmlns:xlink="http://www.w3.org/1999/xlink" content-type="doi" xlink:type="simple">10.3897/mycokeys.100.106810.figure3</object-id><object-id xmlns:xlink="http://www.w3.org/1999/xlink" content-type="arpha" xlink:type="simple">EC69928D-8EDA-56A5-8460-D7B56A6788B1</object-id><label>Figure 3.</label><caption><p>In-situ photos of basidiocarps of <italic><tp:taxon-name><tp:taxon-name-part taxon-name-part-type="genus" reg="Ganoderma">Ganoderma</tp:taxon-name-part></tp:taxon-name></italic> spp. in Costa Rica <bold>A</bold><italic><tp:taxon-name><tp:taxon-name-part taxon-name-part-type="genus" reg="Ganoderma">G.</tp:taxon-name-part><tp:taxon-name-part taxon-name-part-type="species" reg="amazonense">amazonense</tp:taxon-name-part></tp:taxon-name></italic> (GA-30) <bold>B</bold><italic><tp:taxon-name><tp:taxon-name-part taxon-name-part-type="genus" reg="Ganoderma">G.</tp:taxon-name-part><tp:taxon-name-part taxon-name-part-type="species" reg="applanatum">applanatum</tp:taxon-name-part></tp:taxon-name></italic> (GA-54) <bold>C</bold><italic><tp:taxon-name><tp:taxon-name-part taxon-name-part-type="genus" reg="Ganoderma">G.</tp:taxon-name-part><tp:taxon-name-part taxon-name-part-type="species" reg="australe">australe</tp:taxon-name-part></tp:taxon-name></italic> (GA-58) <bold>D</bold><tp:taxon-name><tp:taxon-name-part taxon-name-part-type="genus" reg="Ganoderma">G.</tp:taxon-name-part><tp:taxon-name-part taxon-name-part-type="uncertainty-rank">cf.</tp:taxon-name-part><tp:taxon-name-part taxon-name-part-type="species" reg="chocoense">chocoense</tp:taxon-name-part></tp:taxon-name> (GA-03) <bold>E, F</bold><italic><tp:taxon-name><tp:taxon-name-part taxon-name-part-type="genus" reg="Ganoderma">G.</tp:taxon-name-part><tp:taxon-name-part taxon-name-part-type="species" reg="curtisii">curtisii</tp:taxon-name-part></tp:taxon-name></italic> (JCV 128-10) <bold>G</bold><italic><tp:taxon-name><tp:taxon-name-part taxon-name-part-type="genus" reg="Ganoderma">G.</tp:taxon-name-part><tp:taxon-name-part taxon-name-part-type="species" reg="ecuadorense">ecuadorense</tp:taxon-name-part></tp:taxon-name></italic> (MMG-181) <bold>H</bold><italic><tp:taxon-name><tp:taxon-name-part taxon-name-part-type="genus" reg="Ganoderma">G.</tp:taxon-name-part><tp:taxon-name-part taxon-name-part-type="species" reg="oerstedii">oerstedii</tp:taxon-name-part></tp:taxon-name></italic> (Saenz 2049) <bold>I</bold><italic><tp:taxon-name><tp:taxon-name-part taxon-name-part-type="genus" reg="Ganoderma">G.</tp:taxon-name-part><tp:taxon-name-part taxon-name-part-type="species" reg="parvulum">parvulum</tp:taxon-name-part></tp:taxon-name></italic> (GA-09). Scale bars: 20 cm (<bold>A, H</bold>); 3 cm (<bold>B, C</bold>); 1 cm (<bold>D, E, I</bold>).</p></caption><graphic xmlns:xlink="http://www.w3.org/1999/xlink" xlink:href="mycokeys-100-005-g003.jpg" position="float" orientation="portrait" xlink:type="simple" id="oo_935559.jpg"><uri content-type="original_file" xlink:type="simple">https://binary.pensoft.net/fig/935559</uri></graphic></fig></tp:treatment-sec><ref-list><ref id="B20"><mixed-citation xmlns:xlink="http://www.w3.org/1999/xlink" xlink:type="simple"><person-group><name name-style="western"><surname>Gilbertson</surname><given-names>RL</given-names></name><name name-style="western"><surname>Ryvarden</surname><given-names>L</given-names></name></person-group> (<year>1986</year>) <source>North American polypores. Vol. I.</source><publisher-name>Fungiflora</publisher-name>, <publisher-loc>Oslo, Norway</publisher-loc>, <size units="page">433 pp</size>.</mixed-citation></ref><ref id="B52"><mixed-citation xmlns:xlink="http://www.w3.org/1999/xlink" xlink:type="simple"><person-group><name name-style="western"><surname>Ruiz-Boyer</surname><given-names>A</given-names></name></person-group> (<year>1998</year>) La familia <tp:taxon-name><tp:taxon-name-part taxon-name-part-type="family">Ganodermataceae</tp:taxon-name-part></tp:taxon-name> (<tp:taxon-name><tp:taxon-name-part taxon-name-part-type="order">Aphyllophorales</tp:taxon-name-part></tp:taxon-name>) en Costa Rica. Brenesia 49–50: 21–37.</mixed-citation></ref><ref id="B54"><mixed-citation xmlns:xlink="http://www.w3.org/1999/xlink" xlink:type="simple"><person-group><name name-style="western"><surname>Ryvarden</surname><given-names>L</given-names></name></person-group> (<year>2004</year>) <article-title>Neotropical polypores, part 1.</article-title><source>Synopsis Fungorum</source><volume>19</volume>: <fpage>69</fpage>–<lpage>102</lpage>.</mixed-citation></ref><ref id="B18"><mixed-citation xmlns:xlink="http://www.w3.org/1999/xlink" xlink:type="simple"><person-group><name name-style="western"><surname>Fryssouli</surname><given-names>V</given-names></name><name name-style="western"><surname>Zervakis</surname><given-names>GI</given-names></name><name name-style="western"><surname>Polemis</surname><given-names>E</given-names></name><name name-style="western"><surname>Typas</surname><given-names>MA</given-names></name></person-group> (<year>2020</year>) <article-title>A global meta-analysis of ITS rDNA sequences from material belonging to the genus <italic><tp:taxon-name><tp:taxon-name-part taxon-name-part-type="genus">Ganoderma</tp:taxon-name-part></tp:taxon-name></italic> (<tp:taxon-name><tp:taxon-name-part taxon-name-part-type="phylum">Basidiomycota</tp:taxon-name-part></tp:taxon-name>, <tp:taxon-name><tp:taxon-name-part taxon-name-part-type="order">Polyporales</tp:taxon-name-part></tp:taxon-name>) including new data from selected taxa.</article-title><source>MycoKeys</source><volume>75</volume>: <fpage>71</fpage>–<lpage>143</lpage>. <ext-link xlink:href="10.3897/mycokeys.75.59872" ext-link-type="doi" xlink:type="simple">https://doi.org/10.3897/mycokeys.75.59872</ext-link></mixed-citation></ref></ref-list></tp:taxon-treatment>
