# Supplementary material for: ﻿Taxonomy and phylogeny of the genus Ganoderma (Polyporales, Basidiomycota) in Costa Rica
Source: MycoKeys. 2023 Nov 13;100:5–47. doi: 10.3897/mycokeys.100.106810 (PMC10660157; doi:10.3897/mycokeys.100.106810)
Supplement: XML Treatment for Ganoderma curtisii [file mycokeys.100.106810-treatment4.xml]

<!DOCTYPE tp:taxon-treatment
  PUBLIC "-//TaxonX//DTD Taxonomic Treatment Publishing DTD v0 20100105//EN" "tax-treatment-NSO.dtd">
<tp:taxon-treatment xmlns:tp="http://www.plazi.org/taxpub"><tp:treatment-meta><kwd-group><label>Taxon classification</label><kwd>
                <named-content content-type="kingdom">Fungi</named-content>
              </kwd><kwd>
                <named-content content-type="order">Polyporales</named-content>
              </kwd><kwd>
                <named-content content-type="family">Polyporaceae</named-content>
              </kwd></kwd-group><mixed-citation publication-type="journal"><person-group><name><surname>Mardones</surname><given-names>Melissa</given-names></name><name><surname>Carranza-Velázquez</surname><given-names>Julieta</given-names></name><name><surname>Mata-Hidalgo</surname><given-names>Milagro</given-names></name><name><surname>Amador-Fernández</surname><given-names>Xaviera</given-names></name><name><surname>Urbina</surname><given-names>Hector</given-names></name></person-group><article-title>﻿Taxonomy and phylogeny of the genus <italic><tp:taxon-name><tp:taxon-name-part taxon-name-part-type="genus" reg="Ganoderma">Ganoderma</tp:taxon-name-part></tp:taxon-name></italic> (<tp:taxon-name><tp:taxon-name-part taxon-name-part-type="order">Polyporales</tp:taxon-name-part></tp:taxon-name>, <tp:taxon-name><tp:taxon-name-part taxon-name-part-type="phylum">Basidiomycota</tp:taxon-name-part></tp:taxon-name>) in Costa Rica</article-title><source>MycoKeys</source><day>13</day><month>11</month><year>2023</year><volume>100</volume><fpage>5</fpage><lpage>47</lpage><pub-id pub-id-type="doi">10.3897/mycokeys.100.106810</pub-id></mixed-citation></tp:treatment-meta><tp:nomenclature><label>﻿4.</label><tp:taxon-name>
              <object-id xmlns:xlink="http://www.w3.org/1999/xlink" content-type="arpha" xlink:type="simple">23D249AE-3568-56DC-9DD5-0CB335049CCA</object-id>
              <tp:taxon-name-part taxon-name-part-type="genus" reg="Ganoderma">Ganoderma</tp:taxon-name-part>
              <tp:taxon-name-part taxon-name-part-type="species" reg="curtisii">curtisii</tp:taxon-name-part>
            </tp:taxon-name><tp:taxon-authority>(Berk.) Murrill, N. Amer. Fl. (New York) 9(2): 120 (1908).</tp:taxon-authority><xref ref-type="fig" rid="F3">Figs 3E, F</xref><xref ref-type="fig" rid="F6">, 6</xref><tp:nomenclature-citation-list><tp:nomenclature-citation><tp:taxon-name>
                  <tp:taxon-name-part taxon-name-part-type="status">≡</tp:taxon-name-part>
                  <tp:taxon-name-part taxon-name-part-type="genus" reg="Polyporus">Polyporus</tp:taxon-name-part>
                  <tp:taxon-name-part taxon-name-part-type="species" reg="curtisii">curtisii</tp:taxon-name-part>
                </tp:taxon-name><comment> Berk. 1849. </comment></tp:nomenclature-citation></tp:nomenclature-citation-list></tp:nomenclature><tp:treatment-sec sec-type="material" id="SECID0E4HCK"><title>Type.</title><p>USA, South Carolina, <italic>s.d.</italic>, <italic>s.n.</italic> (type: PH00042681).</p></tp:treatment-sec><tp:treatment-sec sec-type="description" id="SECID0EHICK"><title>Descriptions.</title><p><bold><italic><tp:taxon-name><tp:taxon-name-part taxon-name-part-type="genus" reg="Basidiocarps">Basidiocarps</tp:taxon-name-part></tp:taxon-name></italic></bold> solitary, laterally and long stipitate, reniform, dimidiate or circular, 10.5–11.1 × 6.3–9.9 × 0.7–2.5 cm; <bold><italic>pileus</italic></bold> single or several arising from a branching stipe, cespitose, glabrous, shiny both when fresh and dry, laccate, upper surface yellow, yellowish-brown to reddish-brown with purple hues; <bold><italic>context</italic></bold> firm, buff to light brown, duplex, without concentric growth zones, 7–13 mm thick, with continuous melanoid bands embedded in context tissue, originating from the stipe and running parallel to the upper surface; <bold><italic>pore surface</italic></bold> pinkish-brown to yellowish, darkening when handled, pores circular to irregular, 4–6 per mm; <bold><italic>tube layers</italic></bold> ochraceous-tawny, 10–12 mm thick. <bold><italic>Stipe</italic></bold> lateral, 30–250 mm long, round, or slightly compressed, 12–18 mm diam. and with a purple to black, shiny cuticle. <bold><italic>Hyphal system</italic></bold> trimitic; contextual generative hyphae thick-walled, with clamps, hyaline, 3.5 µm in diam.; skeletal hyphae thick-walled, 1.5–6 µm in diam., light yellow; binding hyphae thin and thick-walled, 3–5 µm in diam. <bold><italic>Cuticular cells</italic></bold> from the pileus clavate, some nodulose, sometimes with 1 to 2 protuberances, rarely branched, with granulations in the apex, yellowish, with strong amyloid reaction with Melzer’s Reagent, 45–55 × 9–14 µm. <bold><italic>Basidia</italic></bold> not observed. <bold><italic>Basidiospores</italic></bold> ellipsoid to oblong, truncate at the distal end; with two walls, yellowish-brown to brown, moderately coarsely echinulate, (9–)11–17 × (7–)8–10 µm. <bold><italic>Chlamydospores</italic></bold> not observed.</p><fig id="F6" position="float" orientation="portrait"><object-id xmlns:xlink="http://www.w3.org/1999/xlink" content-type="doi" xlink:type="simple">10.3897/mycokeys.100.106810.figure6</object-id><object-id xmlns:xlink="http://www.w3.org/1999/xlink" content-type="arpha" xlink:type="simple">35363AC2-0F75-5793-A7F9-E312A461589D</object-id><label>Figure 6.</label><caption><p><italic><tp:taxon-name><tp:taxon-name-part taxon-name-part-type="genus" reg="Ganoderma">Ganoderma</tp:taxon-name-part><tp:taxon-name-part taxon-name-part-type="species" reg="curtisii">curtisii</tp:taxon-name-part></tp:taxon-name></italic><bold>A, B</bold> basidiocarp (Navarro 10257) <bold>C</bold> context tissue (Navarro 10257) <bold>D</bold> cuticular cells (Navarro 10257) <bold>E, F</bold> basidiospores (Navarro 10132). Scale bars: 10 µm (<bold>D–F</bold>).</p></caption><graphic xmlns:xlink="http://www.w3.org/1999/xlink" xlink:href="mycokeys-100-005-g006.jpg" position="float" orientation="portrait" xlink:type="simple" id="oo_935563.jpg"><uri content-type="original_file" xlink:type="simple">https://binary.pensoft.net/fig/935563</uri></graphic></fig></tp:treatment-sec><tp:treatment-sec sec-type="description" id="SECID0EXKCK"><title>Descriptions and illustrations.</title><p><xref ref-type="bibr" rid="B64">Torres-Torres and Guzmán-Dávalos (2005</xref>, <xref ref-type="bibr" rid="B65">2012</xref>), <xref ref-type="bibr" rid="B36">Lopez-Peña et al. (2016)</xref>.</p></tp:treatment-sec><tp:treatment-sec sec-type="Substrata" id="SECID0EJLCK"><title>Substrata.</title><p>On <italic><tp:taxon-name><tp:taxon-name-part taxon-name-part-type="genus" reg="Quercus">Quercus</tp:taxon-name-part></tp:taxon-name></italic> spp. or <italic><tp:taxon-name><tp:taxon-name-part taxon-name-part-type="genus" reg="Pinus">Pinus</tp:taxon-name-part></tp:taxon-name></italic> spp., on decaying wood.</p></tp:treatment-sec><tp:treatment-sec sec-type="distribution" id="SECID0E4LCK"><title>Altitudinal distribution.</title><p>In Costa Rica, this species is found only in the highlands.</p></tp:treatment-sec><tp:treatment-sec sec-type="distribution" id="SECID0ECMCK"><title>Geographic distribution.</title><p>Mexico and the USA. This is the first report in Costa Rica and Central America.</p></tp:treatment-sec><tp:treatment-sec sec-type="material" id="SECID0EHMCK"><title>Specimens examined.</title><p>Costa Rica. Alajuela: Grecia, Reserva Forestal Grecia, Bosque del Niño, sendero al acueducto, <named-content xmlns:xlink="http://www.w3.org/1999/xlink" content-type="dwc:verbatimCoordinates" xlink:type="simple"><named-content content-type="geo-json" specific-use="{&#34;type&#34;:&#34;Point&#34;,&#34;coordinates&#34;:[-84.247053,10.141917]}" id="NCID0EQMCK" xlink:type="simple">10°8'30.90"N, 84°14'49.39"W</named-content></named-content>, 1800–1900 m elev., 26 Jun 2006, E. Navarro 10132 (CR4089789); on soil, 10 Jul 2016, M. Mata 2647 (USJ109166). Cartago: Paraíso, Reserva Forestal Río Macho, Villa Mills, finca Los Abarca, 31 Aug 2008, <named-content xmlns:xlink="http://www.w3.org/1999/xlink" content-type="dwc:verbatimCoordinates" xlink:type="simple"><named-content content-type="geo-json" specific-use="{&#34;type&#34;:&#34;Point&#34;,&#34;coordinates&#34;:[-83.710389,9.569764]}" id="NCID0EYMCK" xlink:type="simple">9°34'11.15"N, 83°42'37.40"W</named-content></named-content>, 2600–2700 m elev., E. Alvarado 417 (CR4164678); Sector La Chonta, km. 55 de la carretera Interamericana Sur, <named-content xmlns:xlink="http://www.w3.org/1999/xlink" content-type="dwc:verbatimCoordinates" xlink:type="simple"><named-content content-type="geo-json" specific-use="{&#34;type&#34;:&#34;Point&#34;,&#34;coordinates&#34;:[-83.941667,9.700000]}" id="NCID0EANCK" xlink:type="simple">9°42'00.0"N, 83°56' 30.0"W</named-content></named-content>, 2400–2500 m elev., 20 Jul 2007, E. Navarro 10257 (CR4101818); La Unión, Tres Ríos, Zona Protectora de La Carpintera, <named-content xmlns:xlink="http://www.w3.org/1999/xlink" content-type="dwc:verbatimCoordinates" xlink:type="simple"><named-content content-type="geo-json" specific-use="{&#34;type&#34;:&#34;Point&#34;,&#34;coordinates&#34;:[-83.975497,9.895661]}" id="NCID0EINCK" xlink:type="simple">9°53'44.38"N, 83°58'31.79"W</named-content></named-content>, 1400 m elev., 2014, Alvarenga and Canessa GA-00 (USJ109783, sequences <abbrev xmlns:xlink="http://www.w3.org/1999/xlink" xlink:title="Internal Transcribed Spacer" id="ABBRID0ENNCK" xlink:type="simple">ITS</abbrev><ext-link xmlns:xlink="http://www.w3.org/1999/xlink" ext-link-type="gen" xlink:href="OQ845458" xlink:type="simple">OQ845458</ext-link>, <abbrev xmlns:xlink="http://www.w3.org/1999/xlink" xlink:title="large subunit" id="ABBRID0EWNCK" xlink:type="simple">LSU</abbrev><ext-link xmlns:xlink="http://www.w3.org/1999/xlink" ext-link-type="gen" xlink:href="OQ835182" xlink:type="simple">OQ835182</ext-link>). San José, Desamparados, San Miguel, Jericó, Cerro Tablazo, ladera SO, <italic><tp:taxon-name><tp:taxon-name-part taxon-name-part-type="genus" reg="Quercus">Quercus</tp:taxon-name-part></tp:taxon-name></italic> sp. forest, <named-content xmlns:xlink="http://www.w3.org/1999/xlink" content-type="dwc:verbatimCoordinates" xlink:type="simple"><named-content content-type="geo-json" specific-use="{&#34;type&#34;:&#34;Point&#34;,&#34;coordinates&#34;:[-84.040711,9.823428]}" id="NCID0EJOCK" xlink:type="simple">9°49'24.34"N, 84°2'26.56"W</named-content></named-content>, 1880 m elev., on log, 30 Mar 2010, Carlos O. Morales s.n. (USJ83642). Dota, San Gerardo, <named-content xmlns:xlink="http://www.w3.org/1999/xlink" content-type="dwc:verbatimCoordinates" xlink:type="simple"><named-content content-type="geo-json" specific-use="{&#34;type&#34;:&#34;Point&#34;,&#34;coordinates&#34;:[-83.804500,9.550239]}" id="NCID0EROCK" xlink:type="simple">9°33'0.86"N, 83°48'16.20"W</named-content></named-content>, 2000–2300 m elev., 10 Jul 2000, R. Halling s.n. (<named-content xmlns:xlink="http://www.w3.org/1999/xlink" content-type="dwc:institutional_code" xlink:title="University of Costa Rica" xlink:href="http://grbio.org/institution/universidad-de-costa-rica" xlink:type="simple">USJ</named-content> 71604); <named-content xmlns:xlink="http://www.w3.org/1999/xlink" content-type="dwc:verbatimCoordinates" xlink:type="simple"><named-content content-type="geo-json" specific-use="{&#34;type&#34;:&#34;Point&#34;,&#34;coordinates&#34;:[-83.805072,9.549975]}" id="NCID0E5OCK" xlink:type="simple">9°32'59.91"N, 83°48'18.26"W</named-content></named-content>, 2300 m elev., 26 Nov 2010, J. Carranza JCV 128-10 (USJ104499); <named-content xmlns:xlink="http://www.w3.org/1999/xlink" content-type="dwc:verbatimCoordinates" xlink:type="simple"><named-content content-type="geo-json" specific-use="{&#34;type&#34;:&#34;Point&#34;,&#34;coordinates&#34;:[-83.806219,9.550314]}" id="NCID0EGPCK" xlink:type="simple">9°33'1.13"N, 83°48'22.39"W</named-content></named-content>, 2300 m elev., 10 Feb 2011, J. Carranza JCV 146-11 (USJ109500); <named-content xmlns:xlink="http://www.w3.org/1999/xlink" content-type="dwc:verbatimCoordinates" xlink:type="simple"><named-content content-type="geo-json" specific-use="{&#34;type&#34;:&#34;Point&#34;,&#34;coordinates&#34;:[-83.807308,9.550578]}" id="NCID0EOPCK" xlink:type="simple">9°33'2.08"N, 83°48'26.31"W</named-content></named-content>, 2200 m elev., 18 Sep 2022, M. Mardones GA-65 (USJ109784, sequences <abbrev xmlns:xlink="http://www.w3.org/1999/xlink" xlink:title="Internal Transcribed Spacer" id="ABBRID0ETPCK" xlink:type="simple">ITS</abbrev><ext-link xmlns:xlink="http://www.w3.org/1999/xlink" ext-link-type="gen" xlink:href="OQ845461" xlink:type="simple">OQ845461</ext-link>, <abbrev xmlns:xlink="http://www.w3.org/1999/xlink" xlink:title="large subunit" id="ABBRID0E3PCK" xlink:type="simple">LSU</abbrev><ext-link xmlns:xlink="http://www.w3.org/1999/xlink" ext-link-type="gen" xlink:href="OQ835184" xlink:type="simple">OQ835184</ext-link>); <named-content xmlns:xlink="http://www.w3.org/1999/xlink" content-type="dwc:verbatimCoordinates" xlink:type="simple"><named-content content-type="geo-json" specific-use="{&#34;type&#34;:&#34;Point&#34;,&#34;coordinates&#34;:[-83.807119,9.551069]}" id="NCID0EIQCK" xlink:type="simple">9°33'3.85"N, 83°48'25.63"W</named-content></named-content>, 2200 m elev., 18 Sep 2022, M. Mardones GA-63 (USJ109785, sequences <abbrev xmlns:xlink="http://www.w3.org/1999/xlink" xlink:title="Internal Transcribed Spacer" id="ABBRID0ENQCK" xlink:type="simple">ITS</abbrev><ext-link xmlns:xlink="http://www.w3.org/1999/xlink" ext-link-type="gen" xlink:href="OQ845460" xlink:type="simple">OQ845460</ext-link>, <abbrev xmlns:xlink="http://www.w3.org/1999/xlink" xlink:title="large subunit" id="ABBRID0EWQCK" xlink:type="simple">LSU</abbrev><ext-link xmlns:xlink="http://www.w3.org/1999/xlink" ext-link-type="gen" xlink:href="OQ835183" xlink:type="simple">OQ835183</ext-link>); Santa María, Jardín, <named-content xmlns:xlink="http://www.w3.org/1999/xlink" content-type="dwc:verbatimCoordinates" xlink:type="simple"><named-content content-type="geo-json" specific-use="{&#34;type&#34;:&#34;Point&#34;,&#34;coordinates&#34;:[-83.974697,9.722264]}" id="NCID0ECRCK" xlink:type="simple">9°43'20.15"N, 83°58'28.91"W</named-content></named-content>, 2200 m elev., 28 Oct 1979, J. Carranza JCV 90-79 (USJ21299). León Cortés, San Pablo, Sector el casquillo, forest of <italic><tp:taxon-name><tp:taxon-name-part taxon-name-part-type="genus" reg="Quercus">Quercus</tp:taxon-name-part></tp:taxon-name></italic> spp., <named-content xmlns:xlink="http://www.w3.org/1999/xlink" content-type="dwc:verbatimCoordinates" xlink:type="simple"><named-content content-type="geo-json" specific-use="{&#34;type&#34;:&#34;Point&#34;,&#34;coordinates&#34;:[-84.035008,9.693883]}" id="NCID0ERRCK" xlink:type="simple">9°41'37.98"N, 84°2'6.03"W</named-content></named-content>, 2100 m elev., 22 Sep 2019, Beatriz Picado BPH16/GA-22 (USJ109794, sequences <abbrev xmlns:xlink="http://www.w3.org/1999/xlink" xlink:title="Internal Transcribed Spacer" id="ABBRID0EWRCK" xlink:type="simple">ITS</abbrev><ext-link xmlns:xlink="http://www.w3.org/1999/xlink" ext-link-type="gen" xlink:href="OQ845459" xlink:type="simple">OQ845459</ext-link>). Perez Zeledón, Siberia, <named-content xmlns:xlink="http://www.w3.org/1999/xlink" content-type="dwc:verbatimCoordinates" xlink:type="simple"><named-content content-type="geo-json" specific-use="{&#34;type&#34;:&#34;Point&#34;,&#34;coordinates&#34;:[-83.713414,9.546978]}" id="NCID0ECSCK" xlink:type="simple">9°32'49.12"N, 83°42'48.29"W</named-content></named-content>, 2900 m elev., on log, José Murillo 10 (USJ109055). San Marcos, Tarrazú, Canet, <named-content xmlns:xlink="http://www.w3.org/1999/xlink" content-type="dwc:verbatimCoordinates" xlink:type="simple"><named-content content-type="geo-json" specific-use="{&#34;type&#34;:&#34;Point&#34;,&#34;coordinates&#34;:[-84.034744,9.694144]}" id="NCID0EKSCK" xlink:type="simple">9°41'38.92"N, 84°2'5.08"W</named-content></named-content>, 2200 m elev., 22 Jan 2018, Beatriz Picado BPH21 (USJ109716).</p></tp:treatment-sec><tp:treatment-sec sec-type="discussion" id="SECID0EPSCK"><title>Discussion.</title><p><italic><tp:taxon-name><tp:taxon-name-part taxon-name-part-type="genus" reg="Ganoderma">Ganoderma</tp:taxon-name-part><tp:taxon-name-part taxon-name-part-type="species" reg="curtisii">curtisii</tp:taxon-name-part></tp:taxon-name></italic> mainly differs from other <italic><tp:taxon-name><tp:taxon-name-part taxon-name-part-type="genus" reg="Ganoderma">Ganoderma</tp:taxon-name-part></tp:taxon-name></italic> species from Costa Rica by its lateral and long stipe, the colour of the stipe and pileus, the melanoid bands that originate from the stipe and run parallel to the upper surface of the context and the large basidiospores (11–17 × 8–10 µm). The Costa Rican specimens examined by us showed larger basidiospores than those reported by <xref ref-type="bibr" rid="B47">Murrill (1915</xref>, 9–11 × 5–8 µm), <xref ref-type="bibr" rid="B64">Torres-Torres and Guzmán-Dávalos (2005</xref>, 10.4–12.8 × 5.6–8 µm) and <xref ref-type="bibr" rid="B37">Loyd et al. (2018</xref>, 8.3–12.1 × 5.4–7.5 µm). Additionally, the cuticular cells in our specimens have a very strong amyloid reaction not mentioned by <xref ref-type="bibr" rid="B64">Torres-Torres and Guzmán-Dávalos (2005)</xref>.</p><p>In Costa Rica, this species has been found in highlands and always associated with decaying wood in <italic><tp:taxon-name><tp:taxon-name-part taxon-name-part-type="genus" reg="Quercus">Quercus</tp:taxon-name-part></tp:taxon-name></italic> or <italic><tp:taxon-name><tp:taxon-name-part taxon-name-part-type="genus" reg="Pinus">Pinus</tp:taxon-name-part></tp:taxon-name></italic> forests. <xref ref-type="bibr" rid="B65">Torres-Torres and Guzmán-Dávalos (2012)</xref> reported it in Mexico occurring in the same type of forests. <tp:taxon-name><tp:taxon-name-part taxon-name-part-type="genus" reg="Ganoderma">Ganoderma</tp:taxon-name-part><tp:taxon-name-part taxon-name-part-type="species" reg="curtisii">curtisii</tp:taxon-name-part><tp:taxon-name-part taxon-name-part-type="authority">f.</tp:taxon-name-part><tp:taxon-name-part taxon-name-part-type="uncertainty-rank">sp.</tp:taxon-name-part><tp:taxon-name-part taxon-name-part-type="species" reg="meredithiae">meredithiae</tp:taxon-name-part></tp:taxon-name> was recently erected to include those forms characterised by occurring exclusively on pines and showed slow cultural growth rate (<xref ref-type="bibr" rid="B37">Loyd et al. 2018</xref>). Amongst the examined Costa Rican specimens, only one (GA-00) occurred in a pine forest; the other specimens were found in <italic><tp:taxon-name><tp:taxon-name-part taxon-name-part-type="genus" reg="Quercus">Quercus</tp:taxon-name-part></tp:taxon-name></italic> forests. Sequences from four specimens of <italic><tp:taxon-name><tp:taxon-name-part taxon-name-part-type="genus" reg="Ganoderma">G.</tp:taxon-name-part><tp:taxon-name-part taxon-name-part-type="species" reg="curtisii">curtisii</tp:taxon-name-part></tp:taxon-name></italic> from Costa Rica (GA-00, GA-22, GA-63 and GA-65) clustered in the same clade with <italic><tp:taxon-name><tp:taxon-name-part taxon-name-part-type="genus" reg="Ganoderma">G.</tp:taxon-name-part><tp:taxon-name-part taxon-name-part-type="species" reg="lingzhi">lingzhi</tp:taxon-name-part></tp:taxon-name></italic> (clade II) with strong support (1/92), forming a terminal subclade with sequences labelled as <italic><tp:taxon-name><tp:taxon-name-part taxon-name-part-type="genus" reg="Ganoderma">G.</tp:taxon-name-part><tp:taxon-name-part taxon-name-part-type="species" reg="curtisii">curtisii</tp:taxon-name-part></tp:taxon-name></italic> and <italic><tp:taxon-name><tp:taxon-name-part taxon-name-part-type="genus" reg="Ganoderma">G.</tp:taxon-name-part><tp:taxon-name-part taxon-name-part-type="species" reg="meredithae">meredithae</tp:taxon-name-part></tp:taxon-name></italic> from the USA. This is the first report of the species in Central America and its distribution is probably strongly linked to the distribution of its host plants.</p></tp:treatment-sec><tp:treatment-sec><!--Section generated to contain objects referenced in tp:taxon-treatment.--><fig id="F3" position="float" orientation="portrait"><object-id xmlns:xlink="http://www.w3.org/1999/xlink" content-type="doi" xlink:type="simple">10.3897/mycokeys.100.106810.figure3</object-id><object-id xmlns:xlink="http://www.w3.org/1999/xlink" content-type="arpha" xlink:type="simple">EC69928D-8EDA-56A5-8460-D7B56A6788B1</object-id><label>Figure 3.</label><caption><p>In-situ photos of basidiocarps of <italic><tp:taxon-name><tp:taxon-name-part taxon-name-part-type="genus" reg="Ganoderma">Ganoderma</tp:taxon-name-part></tp:taxon-name></italic> spp. in Costa Rica <bold>A</bold><italic><tp:taxon-name><tp:taxon-name-part taxon-name-part-type="genus" reg="Ganoderma">G.</tp:taxon-name-part><tp:taxon-name-part taxon-name-part-type="species" reg="amazonense">amazonense</tp:taxon-name-part></tp:taxon-name></italic> (GA-30) <bold>B</bold><italic><tp:taxon-name><tp:taxon-name-part taxon-name-part-type="genus" reg="Ganoderma">G.</tp:taxon-name-part><tp:taxon-name-part taxon-name-part-type="species" reg="applanatum">applanatum</tp:taxon-name-part></tp:taxon-name></italic> (GA-54) <bold>C</bold><italic><tp:taxon-name><tp:taxon-name-part taxon-name-part-type="genus" reg="Ganoderma">G.</tp:taxon-name-part><tp:taxon-name-part taxon-name-part-type="species" reg="australe">australe</tp:taxon-name-part></tp:taxon-name></italic> (GA-58) <bold>D</bold><tp:taxon-name><tp:taxon-name-part taxon-name-part-type="genus" reg="Ganoderma">G.</tp:taxon-name-part><tp:taxon-name-part taxon-name-part-type="uncertainty-rank">cf.</tp:taxon-name-part><tp:taxon-name-part taxon-name-part-type="species" reg="chocoense">chocoense</tp:taxon-name-part></tp:taxon-name> (GA-03) <bold>E, F</bold><italic><tp:taxon-name><tp:taxon-name-part taxon-name-part-type="genus" reg="Ganoderma">G.</tp:taxon-name-part><tp:taxon-name-part taxon-name-part-type="species" reg="curtisii">curtisii</tp:taxon-name-part></tp:taxon-name></italic> (JCV 128-10) <bold>G</bold><italic><tp:taxon-name><tp:taxon-name-part taxon-name-part-type="genus" reg="Ganoderma">G.</tp:taxon-name-part><tp:taxon-name-part taxon-name-part-type="species" reg="ecuadorense">ecuadorense</tp:taxon-name-part></tp:taxon-name></italic> (MMG-181) <bold>H</bold><italic><tp:taxon-name><tp:taxon-name-part taxon-name-part-type="genus" reg="Ganoderma">G.</tp:taxon-name-part><tp:taxon-name-part taxon-name-part-type="species" reg="oerstedii">oerstedii</tp:taxon-name-part></tp:taxon-name></italic> (Saenz 2049) <bold>I</bold><italic><tp:taxon-name><tp:taxon-name-part taxon-name-part-type="genus" reg="Ganoderma">G.</tp:taxon-name-part><tp:taxon-name-part taxon-name-part-type="species" reg="parvulum">parvulum</tp:taxon-name-part></tp:taxon-name></italic> (GA-09). Scale bars: 20 cm (<bold>A, H</bold>); 3 cm (<bold>B, C</bold>); 1 cm (<bold>D, E, I</bold>).</p></caption><graphic xmlns:xlink="http://www.w3.org/1999/xlink" xlink:href="mycokeys-100-005-g003.jpg" position="float" orientation="portrait" xlink:type="simple" id="oo_935559.jpg"><uri content-type="original_file" xlink:type="simple">https://binary.pensoft.net/fig/935559</uri></graphic></fig></tp:treatment-sec><ref-list><ref id="B64"><mixed-citation xmlns:xlink="http://www.w3.org/1999/xlink" xlink:type="simple"><person-group><name name-style="western"><surname>Torres-Torres</surname><given-names>MG</given-names></name><name name-style="western"><surname>Guzmán-Dávalos</surname><given-names>L</given-names></name></person-group> (<year>2005</year>) <article-title>Notas sobre la variación morfológica de <italic><tp:taxon-name><tp:taxon-name-part taxon-name-part-type="genus">Ganoderma</tp:taxon-name-part><tp:taxon-name-part taxon-name-part-type="species">curtisii</tp:taxon-name-part></tp:taxon-name></italic> (<tp:taxon-name><tp:taxon-name-part taxon-name-part-type="order">Ganodermatales</tp:taxon-name-part></tp:taxon-name>, <tp:taxon-name><tp:taxon-name-part taxon-name-part-type="family">Ganodermataceae</tp:taxon-name-part></tp:taxon-name>) en Mexico.</article-title><source>Revista Mexicana de Micología</source><volume>21</volume>: <fpage>39</fpage>–<lpage>47</lpage>.</mixed-citation></ref><ref id="B65"><mixed-citation xmlns:xlink="http://www.w3.org/1999/xlink" xlink:type="simple"><person-group><name name-style="western"><surname>Torres-Torres</surname><given-names>MG</given-names></name><name name-style="western"><surname>Guzmán-Dávalos</surname><given-names>L</given-names></name></person-group> (<year>2012</year>) <article-title>The morphology of <italic><tp:taxon-name><tp:taxon-name-part taxon-name-part-type="genus">Ganoderma</tp:taxon-name-part></tp:taxon-name></italic> species with a laccate surface.</article-title><source>Mycotaxon</source><volume>119</volume>(<issue>1</issue>): <fpage>201</fpage>–<lpage>216</lpage>. <ext-link xlink:href="10.5248/119.201" ext-link-type="doi" xlink:type="simple">https://doi.org/10.5248/119.201</ext-link></mixed-citation></ref><ref id="B36"><mixed-citation xmlns:xlink="http://www.w3.org/1999/xlink" xlink:type="simple"><person-group><name name-style="western"><surname>Lopez-Peña</surname><given-names>D</given-names></name><name name-style="western"><surname>Gutierrez</surname><given-names>A</given-names></name><name name-style="western"><surname>Hernández-Navarro</surname><given-names>E</given-names></name><name name-style="western"><surname>Valenzuela</surname><given-names>R</given-names></name><name name-style="western"><surname>Esqueda</surname><given-names>M</given-names></name></person-group> (<year>2016</year>) <article-title>Diversidad y distribución de <italic><tp:taxon-name><tp:taxon-name-part taxon-name-part-type="genus">Ganoderma</tp:taxon-name-part></tp:taxon-name></italic> (<tp:taxon-name><tp:taxon-name-part taxon-name-part-type="order">Polyporales</tp:taxon-name-part></tp:taxon-name>: <tp:taxon-name><tp:taxon-name-part taxon-name-part-type="family">Ganodermataceae</tp:taxon-name-part></tp:taxon-name>) en Sonora, Mexico.</article-title><source>Botanical Sciences</source><volume>94</volume>(<issue>2</issue>): <fpage>431</fpage>–<lpage>439</lpage>. <ext-link xlink:href="10.17129/botsci.463" ext-link-type="doi" xlink:type="simple">https://doi.org/10.17129/botsci.463</ext-link></mixed-citation></ref><ref id="B47"><mixed-citation xmlns:xlink="http://www.w3.org/1999/xlink" xlink:type="simple"><person-group><name name-style="western"><surname>Murrill</surname><given-names>WA</given-names></name></person-group> (<year>1915</year>) <source>Tropical Polypores.</source><publisher-name>The New Era Printing Co.</publisher-name>, <publisher-loc>Pennsylvania</publisher-loc>, <size units="page">113 pp</size>.</mixed-citation></ref><ref id="B37"><mixed-citation xmlns:xlink="http://www.w3.org/1999/xlink" xlink:type="simple"><person-group><name name-style="western"><surname>Loyd</surname><given-names>AL</given-names></name><name name-style="western"><surname>Held</surname><given-names>BW</given-names></name><name name-style="western"><surname>Barnes</surname><given-names>CW</given-names></name><name name-style="western"><surname>Schink</surname><given-names>MJ</given-names></name><name name-style="western"><surname>Smith</surname><given-names>ME</given-names></name><name name-style="western"><surname>Smith</surname><given-names>JA</given-names></name><name name-style="western"><surname>Blanchette</surname><given-names>RA</given-names></name></person-group> (<year>2018</year>) Elucidating ‘<italic><tp:taxon-name><tp:taxon-name-part taxon-name-part-type="genus"/><tp:taxon-name-part taxon-name-part-type="species">lucidum</tp:taxon-name-part></tp:taxon-name></italic>’: Distinguishing the diverse laccate <italic><tp:taxon-name><tp:taxon-name-part taxon-name-part-type="genus">Ganoderma</tp:taxon-name-part></tp:taxon-name></italic> species of the United States. PLoS ONE 13(7): e0199738. <ext-link xlink:href="10.1371/journal.pone.0199738" ext-link-type="doi" xlink:type="simple">https://doi.org/10.1371/journal.pone.0199738</ext-link></mixed-citation></ref></ref-list></tp:taxon-treatment>
