# Supplementary material for: ﻿Taxonomy and phylogeny of the genus Ganoderma (Polyporales, Basidiomycota) in Costa Rica
Source: MycoKeys. 2023 Nov 13;100:5–47. doi: 10.3897/mycokeys.100.106810 (PMC10660157; doi:10.3897/mycokeys.100.106810)
Supplement: XML Treatment for Ganoderma ecuadorense [file mycokeys.100.106810-treatment5.xml]

<!DOCTYPE tp:taxon-treatment
  PUBLIC "-//TaxonX//DTD Taxonomic Treatment Publishing DTD v0 20100105//EN" "tax-treatment-NSO.dtd">
<tp:taxon-treatment xmlns:tp="http://www.plazi.org/taxpub"><tp:treatment-meta><kwd-group><label>Taxon classification</label><kwd>
                <named-content content-type="kingdom">Fungi</named-content>
              </kwd><kwd>
                <named-content content-type="order">Polyporales</named-content>
              </kwd><kwd>
                <named-content content-type="family">Polyporaceae</named-content>
              </kwd></kwd-group><mixed-citation publication-type="journal"><person-group><name><surname>Mardones</surname><given-names>Melissa</given-names></name><name><surname>Carranza-Velázquez</surname><given-names>Julieta</given-names></name><name><surname>Mata-Hidalgo</surname><given-names>Milagro</given-names></name><name><surname>Amador-Fernández</surname><given-names>Xaviera</given-names></name><name><surname>Urbina</surname><given-names>Hector</given-names></name></person-group><article-title>﻿Taxonomy and phylogeny of the genus <italic><tp:taxon-name><tp:taxon-name-part taxon-name-part-type="genus" reg="Ganoderma">Ganoderma</tp:taxon-name-part></tp:taxon-name></italic> (<tp:taxon-name><tp:taxon-name-part taxon-name-part-type="order">Polyporales</tp:taxon-name-part></tp:taxon-name>, <tp:taxon-name><tp:taxon-name-part taxon-name-part-type="phylum">Basidiomycota</tp:taxon-name-part></tp:taxon-name>) in Costa Rica</article-title><source>MycoKeys</source><day>13</day><month>11</month><year>2023</year><volume>100</volume><fpage>5</fpage><lpage>47</lpage><pub-id pub-id-type="doi">10.3897/mycokeys.100.106810</pub-id></mixed-citation></tp:treatment-meta><tp:nomenclature><label>﻿5.</label><tp:taxon-name>
              <object-id xmlns:xlink="http://www.w3.org/1999/xlink" content-type="arpha" xlink:type="simple">B2A8E0CA-E089-5047-9158-D4F768E279BF</object-id>
              <tp:taxon-name-part taxon-name-part-type="genus" reg="Ganoderma">Ganoderma</tp:taxon-name-part>
              <tp:taxon-name-part taxon-name-part-type="species" reg="ecuadorense">ecuadorense</tp:taxon-name-part>
            </tp:taxon-name><tp:taxon-authority>A. Salazar, C.W. Barnes &amp; Ordoñez [as ‘ecuadoriense’], in Salazar, Ordoñez, Toapanta, Barnes &amp; Gamboa, Persoonia 36: 441 (2016)</tp:taxon-authority><xref ref-type="fig" rid="F3">Figs 3G</xref><xref ref-type="fig" rid="F7">, 7</xref></tp:nomenclature><tp:treatment-sec sec-type="material" id="SECID0EDYCK"><title>Type.</title><p>Ecuador. Orellana: Yasuní Research Station, on decaying wood, Mar 2013, A. Salazar s.n. (holotype: QCAM3430).</p></tp:treatment-sec><tp:treatment-sec sec-type="description" id="SECID0EIYCK"><title>Description.</title><p><bold><italic><tp:taxon-name><tp:taxon-name-part taxon-name-part-type="genus" reg="Basidiocarps">Basidiocarps</tp:taxon-name-part></tp:taxon-name></italic></bold> solitary or gregarious, laterally stipitate, dimidiate, spathulate to circular, woody, 15–21 × 8–11 cm; <bold><italic>pileus</italic></bold> surface laccate, tuberculate, glabrous, zonate reddish-brown to vinaceous-brown, upper surface covered by cinnamon-coloured powder of deposited basidiospore, margin obtuse, yellow when young changing to reddish-brown with age; <bold><italic>context</italic></bold> firm, yellowish-brown, duplex, with melanoid bands or deposits embedded in context tissue; <bold><italic>pore surface</italic></bold> white when young, blackish-brown to vinaceous-black when old, pores circular to irregular, 4–6 per mm; <bold><italic>tube layers</italic></bold> ochraceous-tawny to brownish-black, 10–12 mm thick. <bold><italic>Stipe</italic></bold> lateral, 25–35 cm long, round or slightly compressed, tuberculate or smooth, 12–18 mm diam. and with a reddish-brown, shiny cuticle. <bold><italic>Hyphal system</italic></bold> trimitic; contextual generative hyphae thick-walled, with clamps, hyaline, 3.5 µm in diam.; skeletal hyphae thick-walled, 1.5–6 µm in diam., light yellow; binding hyphae thin and thick-walled, 1–3.5 µm in diam. <bold><italic>Cuticular cells</italic></bold> club-like, yellowish, upper part with small outgrowths, with amyloid reaction with Melzer’s Reagent, 40–55 × 7–14 µm. <bold><italic>Basidia</italic></bold> not observed. <bold><italic>Basidiospores</italic></bold> ellipsoid to oblong, truncate at the distal end; with two walls, pale yellow, moderately coarsely echinulate, 8–10 × 5–7 µm. <bold><italic>Chlamydospores</italic></bold> not observed.</p><fig id="F7" position="float" orientation="portrait"><object-id xmlns:xlink="http://www.w3.org/1999/xlink" content-type="doi" xlink:type="simple">10.3897/mycokeys.100.106810.figure7</object-id><object-id xmlns:xlink="http://www.w3.org/1999/xlink" content-type="arpha" xlink:type="simple">B5CDE0AE-F26B-582F-992B-92597F74237D</object-id><label>Figure 7.</label><caption><p><italic><tp:taxon-name><tp:taxon-name-part taxon-name-part-type="genus" reg="Ganoderma">Ganoderma</tp:taxon-name-part><tp:taxon-name-part taxon-name-part-type="species" reg="ecuadorense">ecuadorense</tp:taxon-name-part></tp:taxon-name></italic><bold>A</bold> basidiocarp (Mata 765) <bold>B</bold> pore surface (Mata 765) <bold>C</bold> context tissue (MMG-181) <bold>D</bold> cuticular cells (Mata 765) <bold>E</bold> basidiospores (Lopez 7241). Scale bars: 20 µm (<bold>D</bold>); 10 µm (<bold>E</bold>).</p></caption><graphic xmlns:xlink="http://www.w3.org/1999/xlink" xlink:href="mycokeys-100-005-g007.jpg" position="float" orientation="portrait" xlink:type="simple" id="oo_935564.jpg"><uri content-type="original_file" xlink:type="simple">https://binary.pensoft.net/fig/935564</uri></graphic></fig></tp:treatment-sec><tp:treatment-sec sec-type="description" id="SECID0E31CK"><title>Descriptions and illustrations.</title><p><xref ref-type="bibr" rid="B13">Crous et al. (2016)</xref>.</p></tp:treatment-sec><tp:treatment-sec sec-type="Substrata" id="SECID0EG2CK"><title>Substrata.</title><p>On decaying hardwood.</p></tp:treatment-sec><tp:treatment-sec sec-type="distribution" id="SECID0EL2CK"><title>Altitudinal distribution.</title><p>Lowlands.</p></tp:treatment-sec><tp:treatment-sec sec-type="distribution" id="SECID0EQ2CK"><title>Geographic distribution.</title><p>Brazil, Ecuador, and French Guyana. This is the first report for Costa Rica and Central America.</p></tp:treatment-sec><tp:treatment-sec sec-type="material" id="SECID0EV2CK"><title>Specimens examined.</title><p>Costa Rica. Alajuela: Arenal, Parque Nacional Volcán Tenorio, sector El Pilón, <named-content xmlns:xlink="http://www.w3.org/1999/xlink" content-type="dwc:verbatimCoordinates" xlink:type="simple"><named-content content-type="geo-json" specific-use="{&#34;type&#34;:&#34;Point&#34;,&#34;coordinates&#34;:[-84.987753,10.716175]}" id="NCID0E52CK" xlink:type="simple">10°42'58.23"N, 84°59'15.91"W</named-content></named-content>, 700 m elev., 27 Jun 1999, M. Mata Mata-765 (CR3484383). Heredia: Sarapiquí, Puerto Viejo, Estación Biológica La Selva (OET), Sendero Experimental Sur, <named-content xmlns:xlink="http://www.w3.org/1999/xlink" content-type="dwc:verbatimCoordinates" xlink:type="simple"><named-content content-type="geo-json" specific-use="{&#34;type&#34;:&#34;Point&#34;,&#34;coordinates&#34;:[-84.004500,10.433222]}" id="NCID0EG3CK" xlink:type="simple">10°25'59.6"N, 84°0'16.2"W</named-content></named-content>, 30–100 m elev., 23 Jun 2022, J. Carranza JCV 3-22/GA-52 (USJ109796, sequences <abbrev xmlns:xlink="http://www.w3.org/1999/xlink" xlink:title="Internal Transcribed Spacer" id="ABBRID0EL3CK" xlink:type="simple">ITS</abbrev><ext-link xmlns:xlink="http://www.w3.org/1999/xlink" ext-link-type="gen" xlink:href="OQ845463" xlink:type="simple">OQ845463</ext-link>); <named-content xmlns:xlink="http://www.w3.org/1999/xlink" content-type="dwc:verbatimCoordinates" xlink:type="simple"><named-content content-type="geo-json" specific-use="{&#34;type&#34;:&#34;Point&#34;,&#34;coordinates&#34;:[-84.004528,10.433194]}" id="NCID0EX3CK" xlink:type="simple">10°25'59.5"N, 84°0'16.3"W</named-content></named-content>, 100 m elev., on log, 06 Nov 2016, J. Carranza JCV 3-16 (USJ109702). Limón: Pococí, Guápiles, Zona Protectora acuíferos de Guácimo y Pococí, bosque sobre colina La Roca, <named-content xmlns:xlink="http://www.w3.org/1999/xlink" content-type="dwc:verbatimCoordinates" xlink:type="simple"><named-content content-type="geo-json" specific-use="{&#34;type&#34;:&#34;Point&#34;,&#34;coordinates&#34;:[-83.799722,10.165833]}" id="NCID0E63CK" xlink:type="simple">10°09'57"N, 83°47'59"W</named-content></named-content>, 472 m elev., 06 Jun 2022, M. Montero MMG-181A (USJ109798, sequences <abbrev xmlns:xlink="http://www.w3.org/1999/xlink" xlink:title="Internal Transcribed Spacer" id="ABBRID0EE4CK" xlink:type="simple">ITS</abbrev><ext-link xmlns:xlink="http://www.w3.org/1999/xlink" ext-link-type="gen" xlink:href="OQ845465" xlink:type="simple">OQ845465</ext-link>); en arboleda rodeada de potreros, <named-content xmlns:xlink="http://www.w3.org/1999/xlink" content-type="dwc:verbatimCoordinates" xlink:type="simple"><named-content content-type="geo-json" specific-use="{&#34;type&#34;:&#34;Point&#34;,&#34;coordinates&#34;:[-83.801389,10.165278]}" id="NCID0EQ4CK" xlink:type="simple">10°09'55"N, 83°48'05"W</named-content></named-content>, 410 m elev., 08 Sep 2022 M. Montero MMG-209 (USJ109799, sequences <abbrev xmlns:xlink="http://www.w3.org/1999/xlink" xlink:title="Internal Transcribed Spacer" id="ABBRID0EV4CK" xlink:type="simple">ITS</abbrev><ext-link xmlns:xlink="http://www.w3.org/1999/xlink" ext-link-type="gen" xlink:href="OQ845466" xlink:type="simple">OQ845466</ext-link>). Puntarenas: Cantón Central, Isla Chira, <named-content xmlns:xlink="http://www.w3.org/1999/xlink" content-type="dwc:verbatimCoordinates" xlink:type="simple"><named-content content-type="geo-json" specific-use="{&#34;type&#34;:&#34;Point&#34;,&#34;coordinates&#34;:[-85.137264,10.101392]}" id="NCID0EB5CK" xlink:type="simple">10°6'5.01"N, 85°8'14.15"W</named-content></named-content>, 0–100 m elev., 29 Jul 2005, I. López Lopez-7241 (CR3970559). Osa, Parque Nacional Corcovado, Estación Sirena, Sendero Espaveles a sendero La Olla, <named-content xmlns:xlink="http://www.w3.org/1999/xlink" content-type="dwc:verbatimCoordinates" xlink:type="simple"><named-content content-type="geo-json" specific-use="{&#34;type&#34;:&#34;Point&#34;,&#34;coordinates&#34;:[-83.595222,8.486678]}" id="NCID0EJ5CK" xlink:type="simple">8°29'12.04"N, 83°35'42.8"W</named-content></named-content>, 0–30 m elev., on log, 07 Jul 2022, J. Carranza, M. Mardones, E. Fletes GA-57 (USJ109797, sequences <abbrev xmlns:xlink="http://www.w3.org/1999/xlink" xlink:title="Internal Transcribed Spacer" id="ABBRID0EO5CK" xlink:type="simple">ITS</abbrev><ext-link xmlns:xlink="http://www.w3.org/1999/xlink" ext-link-type="gen" xlink:href="OQ845464" xlink:type="simple">OQ845464</ext-link>, <abbrev xmlns:xlink="http://www.w3.org/1999/xlink" xlink:title="large subunit" id="ABBRID0EX5CK" xlink:type="simple">LSU</abbrev><ext-link xmlns:xlink="http://www.w3.org/1999/xlink" ext-link-type="gen" xlink:href="OQ835185" xlink:type="simple">OQ835185</ext-link>); Estación La Leona, <named-content xmlns:xlink="http://www.w3.org/1999/xlink" content-type="dwc:verbatimCoordinates" xlink:type="simple"><named-content content-type="geo-json" specific-use="{&#34;type&#34;:&#34;Point&#34;,&#34;coordinates&#34;:[-83.519456,8.447150]}" id="NCID0ED6CK" xlink:type="simple">8°26'49.74"N, 83°31'10.04"W</named-content></named-content>, 10 m elev., on log, 30 Aug 2014, J. Carranza JCV 2-14 (USJ109682); <named-content xmlns:xlink="http://www.w3.org/1999/xlink" content-type="dwc:verbatimCoordinates" xlink:type="simple"><named-content content-type="geo-json" specific-use="{&#34;type&#34;:&#34;Point&#34;,&#34;coordinates&#34;:[-83.519456,8.447150]}" id="NCID0EL6CK" xlink:type="simple">8°26'49.74"N, 83°31'10.04"W</named-content></named-content>, 10 m elev., on log, 16 Sep 2016, J. Carranza JCV 7-16 (USJ109691).</p></tp:treatment-sec><tp:treatment-sec sec-type="Specimens of other species examined for comparison" id="SECID0EQ6CK"><title>Specimens of other species examined for comparison.</title><p><italic><tp:taxon-name><tp:taxon-name-part taxon-name-part-type="genus" reg="Ganoderma">Ganoderma</tp:taxon-name-part><tp:taxon-name-part taxon-name-part-type="species" reg="perzonatum">perzonatum</tp:taxon-name-part></tp:taxon-name></italic>. Cuba. Santiago de las Vega, 08 Nov 1904, F.S. Earle 309 (type, NYBG 985702).</p></tp:treatment-sec><tp:treatment-sec sec-type="discussion" id="SECID0EBADK"><title>Discussion.</title><p><italic><tp:taxon-name><tp:taxon-name-part taxon-name-part-type="genus" reg="Ganoderma">Ganoderma</tp:taxon-name-part><tp:taxon-name-part taxon-name-part-type="species" reg="ecuadorense">ecuadorense</tp:taxon-name-part></tp:taxon-name></italic> (as <italic>ecuadoriense</italic>) was recently described from the Amazon Basin in Ecuador (<xref ref-type="bibr" rid="B13">Crous et al. 2016</xref>). It is characterised by the laterally stipitate basidiocarp, with dimidiate, laccate, reddish-brown pileus, usually covered by a cinnamon-coloured powder of deposited basidiospores. Microscopically, the main characteristics are their club-shape cuticular cells and the small (8–10 × 5–7 µm) and yellow basidiospores. We could not examine the type specimen of <italic><tp:taxon-name><tp:taxon-name-part taxon-name-part-type="genus" reg="Ganoderma">G.</tp:taxon-name-part><tp:taxon-name-part taxon-name-part-type="species" reg="ecuadorense">ecuadorense</tp:taxon-name-part></tp:taxon-name></italic>, but the morphological characteristics observed in our specimens agree well with the description in the protologue.</p><p>According to <xref ref-type="bibr" rid="B13">Crous et al. (2016)</xref>, morphologically, <italic><tp:taxon-name><tp:taxon-name-part taxon-name-part-type="genus" reg="Ganoderma">G.</tp:taxon-name-part><tp:taxon-name-part taxon-name-part-type="species" reg="ecuadorense">ecuadorense</tp:taxon-name-part></tp:taxon-name></italic> is similar to <italic><tp:taxon-name><tp:taxon-name-part taxon-name-part-type="genus" reg="Ganoderma">G.</tp:taxon-name-part><tp:taxon-name-part taxon-name-part-type="species" reg="perzonatum">perzonatum</tp:taxon-name-part></tp:taxon-name></italic> Murrill. The type specimen of <italic><tp:taxon-name><tp:taxon-name-part taxon-name-part-type="genus" reg="Ganoderma">G.</tp:taxon-name-part><tp:taxon-name-part taxon-name-part-type="species" reg="perzonatum">perzonatum</tp:taxon-name-part></tp:taxon-name></italic> has a very short stipe, darker than the pileus, measuring 0.5–1 × 0.5–1.5 cm. Additionally, it has discontinuous melanoid bands; the spores are 8–10 × 6–8.5 µm and the cuticular cells do not have projections and are shorter than in <italic><tp:taxon-name><tp:taxon-name-part taxon-name-part-type="genus" reg="Ganoderma">G.</tp:taxon-name-part><tp:taxon-name-part taxon-name-part-type="species" reg="ecuadorense">ecuadorense</tp:taxon-name-part></tp:taxon-name></italic>. <xref ref-type="bibr" rid="B60">Steyaert (1980)</xref> considered <italic><tp:taxon-name><tp:taxon-name-part taxon-name-part-type="genus" reg="Ganoderma">G.</tp:taxon-name-part><tp:taxon-name-part taxon-name-part-type="species" reg="perzonatum">perzonatum</tp:taxon-name-part></tp:taxon-name></italic> as a synonym of <italic><tp:taxon-name><tp:taxon-name-part taxon-name-part-type="genus" reg="Ganoderma">G.</tp:taxon-name-part><tp:taxon-name-part taxon-name-part-type="species" reg="parvulum">parvulum</tp:taxon-name-part></tp:taxon-name></italic>.</p><p>Sequences of four specimens from Costa Rica (GA-57, GA-52, MMG-181a, MMG-209) clustered in a subclade with <italic><tp:taxon-name><tp:taxon-name-part taxon-name-part-type="genus" reg="Ganoderma">G.</tp:taxon-name-part><tp:taxon-name-part taxon-name-part-type="species" reg="orbiforme">orbiforme</tp:taxon-name-part></tp:taxon-name></italic> from Brazil (clade II) forming a well-supported terminal subclade (0.94/90) with sequences labelled as <italic><tp:taxon-name><tp:taxon-name-part taxon-name-part-type="genus" reg="Ganoderma">G.</tp:taxon-name-part><tp:taxon-name-part taxon-name-part-type="species" reg="ecuadorense">ecuadorense</tp:taxon-name-part></tp:taxon-name></italic> (including the type) from Brazil, Ecuador and French Guyana and <italic><tp:taxon-name><tp:taxon-name-part taxon-name-part-type="genus" reg="Ganoderma">G.</tp:taxon-name-part><tp:taxon-name-part taxon-name-part-type="species" reg="subfornicatum">subfornicatum</tp:taxon-name-part></tp:taxon-name></italic> from French Guyana. <xref ref-type="bibr" rid="B18">Fryssouli et al. (2020)</xref> considered <italic><tp:taxon-name><tp:taxon-name-part taxon-name-part-type="genus" reg="Ganoderma">G.</tp:taxon-name-part><tp:taxon-name-part taxon-name-part-type="species" reg="ecuadorense">ecuadorense</tp:taxon-name-part></tp:taxon-name></italic> as a synonym of <italic><tp:taxon-name><tp:taxon-name-part taxon-name-part-type="genus" reg="Ganoderma">G.</tp:taxon-name-part><tp:taxon-name-part taxon-name-part-type="species" reg="subfornicatum">subfornicatum</tp:taxon-name-part></tp:taxon-name></italic>, based on the phylogenetic analyses of the <abbrev xmlns:xlink="http://www.w3.org/1999/xlink" xlink:title="Internal Transcribed Spacer" id="ABBRID0EMFDK" xlink:type="simple">ITS</abbrev> region. However, <italic><tp:taxon-name><tp:taxon-name-part taxon-name-part-type="genus" reg="Ganoderma">G.</tp:taxon-name-part><tp:taxon-name-part taxon-name-part-type="species" reg="ecuadorense">ecuadorense</tp:taxon-name-part></tp:taxon-name></italic> still appears as a valid species at Index Fungorum. In the BLASTN search of our sequences, the results gave the highest score to sequences identified as <italic><tp:taxon-name><tp:taxon-name-part taxon-name-part-type="genus" reg="Ganoderma">G.</tp:taxon-name-part><tp:taxon-name-part taxon-name-part-type="species" reg="ecuadorense">ecuadorense</tp:taxon-name-part></tp:taxon-name></italic> (including the holotype).</p><p>Therefore, until more data are available, we identify our specimens as <italic><tp:taxon-name><tp:taxon-name-part taxon-name-part-type="genus" reg="Ganoderma">G.</tp:taxon-name-part><tp:taxon-name-part taxon-name-part-type="species" reg="ecuadorense">ecuadorense</tp:taxon-name-part></tp:taxon-name></italic> based on: (i) the similar morphological characteristics of our specimens with the description in the protologue of <italic><tp:taxon-name><tp:taxon-name-part taxon-name-part-type="genus" reg="Ganoderma">G.</tp:taxon-name-part><tp:taxon-name-part taxon-name-part-type="species" reg="ecuadorense">ecuadorense</tp:taxon-name-part></tp:taxon-name></italic>, (ii) the position of our <abbrev xmlns:xlink="http://www.w3.org/1999/xlink" xlink:title="Internal Transcribed Spacer" id="ABBRID0E5GDK" xlink:type="simple">ITS</abbrev> sequences in the phylogenetic analysis within a terminal subclade with other sequences of <italic><tp:taxon-name><tp:taxon-name-part taxon-name-part-type="genus" reg="Ganoderma">G.</tp:taxon-name-part><tp:taxon-name-part taxon-name-part-type="species" reg="ecuadorense">ecuadorense</tp:taxon-name-part></tp:taxon-name></italic> (including the holotype) and (iii) the lack of more sequences of <italic><tp:taxon-name><tp:taxon-name-part taxon-name-part-type="genus" reg="Ganoderma">G.</tp:taxon-name-part><tp:taxon-name-part taxon-name-part-type="species" reg="subfornicatum">subfornicatum</tp:taxon-name-part></tp:taxon-name></italic> (including type material) in GenBank (see <xref ref-type="bibr" rid="B18">Fryssouli et al. (2020)</xref> for a complete discussion on the topic).</p></tp:treatment-sec><tp:treatment-sec><!--Section generated to contain objects referenced in tp:taxon-treatment.--><fig id="F3" position="float" orientation="portrait"><object-id xmlns:xlink="http://www.w3.org/1999/xlink" content-type="doi" xlink:type="simple">10.3897/mycokeys.100.106810.figure3</object-id><object-id xmlns:xlink="http://www.w3.org/1999/xlink" content-type="arpha" xlink:type="simple">EC69928D-8EDA-56A5-8460-D7B56A6788B1</object-id><label>Figure 3.</label><caption><p>In-situ photos of basidiocarps of <italic><tp:taxon-name><tp:taxon-name-part taxon-name-part-type="genus" reg="Ganoderma">Ganoderma</tp:taxon-name-part></tp:taxon-name></italic> spp. in Costa Rica <bold>A</bold><italic><tp:taxon-name><tp:taxon-name-part taxon-name-part-type="genus" reg="Ganoderma">G.</tp:taxon-name-part><tp:taxon-name-part taxon-name-part-type="species" reg="amazonense">amazonense</tp:taxon-name-part></tp:taxon-name></italic> (GA-30) <bold>B</bold><italic><tp:taxon-name><tp:taxon-name-part taxon-name-part-type="genus" reg="Ganoderma">G.</tp:taxon-name-part><tp:taxon-name-part taxon-name-part-type="species" reg="applanatum">applanatum</tp:taxon-name-part></tp:taxon-name></italic> (GA-54) <bold>C</bold><italic><tp:taxon-name><tp:taxon-name-part taxon-name-part-type="genus" reg="Ganoderma">G.</tp:taxon-name-part><tp:taxon-name-part taxon-name-part-type="species" reg="australe">australe</tp:taxon-name-part></tp:taxon-name></italic> (GA-58) <bold>D</bold><tp:taxon-name><tp:taxon-name-part taxon-name-part-type="genus" reg="Ganoderma">G.</tp:taxon-name-part><tp:taxon-name-part taxon-name-part-type="uncertainty-rank">cf.</tp:taxon-name-part><tp:taxon-name-part taxon-name-part-type="species" reg="chocoense">chocoense</tp:taxon-name-part></tp:taxon-name> (GA-03) <bold>E, F</bold><italic><tp:taxon-name><tp:taxon-name-part taxon-name-part-type="genus" reg="Ganoderma">G.</tp:taxon-name-part><tp:taxon-name-part taxon-name-part-type="species" reg="curtisii">curtisii</tp:taxon-name-part></tp:taxon-name></italic> (JCV 128-10) <bold>G</bold><italic><tp:taxon-name><tp:taxon-name-part taxon-name-part-type="genus" reg="Ganoderma">G.</tp:taxon-name-part><tp:taxon-name-part taxon-name-part-type="species" reg="ecuadorense">ecuadorense</tp:taxon-name-part></tp:taxon-name></italic> (MMG-181) <bold>H</bold><italic><tp:taxon-name><tp:taxon-name-part taxon-name-part-type="genus" reg="Ganoderma">G.</tp:taxon-name-part><tp:taxon-name-part taxon-name-part-type="species" reg="oerstedii">oerstedii</tp:taxon-name-part></tp:taxon-name></italic> (Saenz 2049) <bold>I</bold><italic><tp:taxon-name><tp:taxon-name-part taxon-name-part-type="genus" reg="Ganoderma">G.</tp:taxon-name-part><tp:taxon-name-part taxon-name-part-type="species" reg="parvulum">parvulum</tp:taxon-name-part></tp:taxon-name></italic> (GA-09). Scale bars: 20 cm (<bold>A, H</bold>); 3 cm (<bold>B, C</bold>); 1 cm (<bold>D, E, I</bold>).</p></caption><graphic xmlns:xlink="http://www.w3.org/1999/xlink" xlink:href="mycokeys-100-005-g003.jpg" position="float" orientation="portrait" xlink:type="simple" id="oo_935559.jpg"><uri content-type="original_file" xlink:type="simple">https://binary.pensoft.net/fig/935559</uri></graphic></fig></tp:treatment-sec><ref-list><ref id="B13"><mixed-citation xmlns:xlink="http://www.w3.org/1999/xlink" xlink:type="simple"><person-group><name name-style="western"><surname>Crous</surname><given-names>PW</given-names></name><name name-style="western"><surname>Wingfield</surname><given-names>MJ</given-names></name><name name-style="western"><surname>Richardson</surname><given-names>DM</given-names></name><name name-style="western"><surname>Le Roux</surname><given-names>JJ</given-names></name><name name-style="western"><surname>Strasberg</surname><given-names>D</given-names></name><name name-style="western"><surname>Edwards</surname><given-names>J</given-names></name><name name-style="western"><surname>Roets</surname><given-names>F</given-names></name><name name-style="western"><surname>Hubka</surname><given-names>V</given-names></name><name name-style="western"><surname>Taylor</surname><given-names>PW</given-names></name><name name-style="western"><surname>Heykoop</surname><given-names>M</given-names></name><name name-style="western"><surname>Martín</surname><given-names>MP</given-names></name><name name-style="western"><surname>Moreno</surname><given-names>G</given-names></name><name name-style="western"><surname>Sutton</surname><given-names>DA</given-names></name><name name-style="western"><surname>Wiederhold</surname><given-names>NP</given-names></name><name name-style="western"><surname>Barnes</surname><given-names>CW</given-names></name><name name-style="western"><surname>Carlavilla</surname><given-names>JR</given-names></name><name name-style="western"><surname>Gené</surname><given-names>J</given-names></name><name name-style="western"><surname>Giraldo</surname><given-names>A</given-names></name><name name-style="western"><surname>Guarnaccia</surname><given-names>V</given-names></name><name name-style="western"><surname>Guarro</surname><given-names>J</given-names></name><name name-style="western"><surname>Hernández-Restrepo</surname><given-names>M</given-names></name><name name-style="western"><surname>Kolařík</surname><given-names>M</given-names></name><name name-style="western"><surname>Manjón</surname><given-names>JL</given-names></name><name name-style="western"><surname>Pascoe</surname><given-names>IG</given-names></name><name name-style="western"><surname>Popov</surname><given-names>ES</given-names></name><name name-style="western"><surname>Sandoval-Denis</surname><given-names>M</given-names></name><name name-style="western"><surname>Woudenberg</surname><given-names>JH</given-names></name><name name-style="western"><surname>Acharya</surname><given-names>K</given-names></name><name name-style="western"><surname>Alexandrova</surname><given-names>AV</given-names></name><name name-style="western"><surname>Alvarado</surname><given-names>P</given-names></name><name name-style="western"><surname>Barbosa</surname><given-names>RN</given-names></name><name name-style="western"><surname>Baseia</surname><given-names>IG</given-names></name><name name-style="western"><surname>Blanchette</surname><given-names>RA</given-names></name><name name-style="western"><surname>Boekhout</surname><given-names>T</given-names></name><name name-style="western"><surname>Burgess</surname><given-names>TI</given-names></name><name name-style="western"><surname>Cano-Lira</surname><given-names>JF</given-names></name><name name-style="western"><surname>Čmoková</surname><given-names>A</given-names></name><name name-style="western"><surname>Dimitrov</surname><given-names>RA</given-names></name><name name-style="western"><surname>Dyakov</surname><given-names>MY</given-names></name><name name-style="western"><surname>Dueñas</surname><given-names>M</given-names></name><name name-style="western"><surname>Dutta</surname><given-names>AK</given-names></name><name name-style="western"><surname>Esteve-Raventós</surname><given-names>F</given-names></name><name name-style="western"><surname>Fedosova</surname><given-names>AG</given-names></name><name name-style="western"><surname>Fournier</surname><given-names>J</given-names></name><name name-style="western"><surname>Gamboa</surname><given-names>P</given-names></name><name name-style="western"><surname>Gouliamova</surname><given-names>DE</given-names></name><name name-style="western"><surname>Grebenc</surname><given-names>T</given-names></name><name name-style="western"><surname>Groenewald</surname><given-names>M</given-names></name><name name-style="western"><surname>Hanse</surname><given-names>B</given-names></name><name name-style="western"><surname>Hardy</surname><given-names>GE</given-names></name><name name-style="western"><surname>Held</surname><given-names>BW</given-names></name><name name-style="western"><surname>Jurjević</surname><given-names>Ž</given-names></name><name name-style="western"><surname>Kaewgrajang</surname><given-names>T</given-names></name><name name-style="western"><surname>Latha</surname><given-names>KP</given-names></name><name name-style="western"><surname>Lombard</surname><given-names>L</given-names></name><name name-style="western"><surname>Luangsa-Ard</surname><given-names>JJ</given-names></name><name name-style="western"><surname>Lysková</surname><given-names>P</given-names></name><name name-style="western"><surname>Mallátová</surname><given-names>N</given-names></name><name name-style="western"><surname>Manimohan</surname><given-names>P</given-names></name><name name-style="western"><surname>Miller</surname><given-names>AN</given-names></name><name name-style="western"><surname>Mirabolfathy</surname><given-names>M</given-names></name><name name-style="western"><surname>Morozova</surname><given-names>OV</given-names></name><name name-style="western"><surname>Obodai</surname><given-names>M</given-names></name><name name-style="western"><surname>Oliveira</surname><given-names>NT</given-names></name><name name-style="western"><surname>Ordóñez</surname><given-names>ME</given-names></name><name name-style="western"><surname>Otto</surname><given-names>EC</given-names></name><name name-style="western"><surname>Paloi</surname><given-names>S</given-names></name><name name-style="western"><surname>Peterson</surname><given-names>SW</given-names></name><name name-style="western"><surname>Phosri</surname><given-names>C</given-names></name><name name-style="western"><surname>Roux</surname><given-names>J</given-names></name><name name-style="western"><surname>Salazar</surname><given-names>WA</given-names></name><name name-style="western"><surname>Sánchez</surname><given-names>A</given-names></name><name name-style="western"><surname>Sarria</surname><given-names>GA</given-names></name><name name-style="western"><surname>Shin</surname><given-names>HD</given-names></name><name name-style="western"><surname>Silva</surname><given-names>BD</given-names></name><name name-style="western"><surname>Silva</surname><given-names>GA</given-names></name><name name-style="western"><surname>Smith</surname><given-names>MT</given-names></name><name name-style="western"><surname>Souza-Motta</surname><given-names>CM</given-names></name><name name-style="western"><surname>Stchigel</surname><given-names>AM</given-names></name><name name-style="western"><surname>Stoilova-Disheva</surname><given-names>MM</given-names></name><name name-style="western"><surname>Sulzbacher</surname><given-names>MA</given-names></name><name name-style="western"><surname>Telleria</surname><given-names>MT</given-names></name><name name-style="western"><surname>Toapanta</surname><given-names>C</given-names></name><name name-style="western"><surname>Traba</surname><given-names>JM</given-names></name><name name-style="western"><surname>Valenzuela-Lopez</surname><given-names>N</given-names></name><name name-style="western"><surname>Watling</surname><given-names>R</given-names></name><name name-style="western"><surname>Groenewald</surname><given-names>JZ</given-names></name></person-group> (<year>2016</year>) <article-title>Fungal Planet description sheets: 400–468.</article-title><source>Persoonia</source><volume>36</volume>(<issue>1</issue>): <fpage>316</fpage>–<lpage>458</lpage>. <ext-link xlink:href="10.3767/003158516X692185" ext-link-type="doi" xlink:type="simple">https://doi.org/10.3767/003158516X692185</ext-link></mixed-citation></ref><ref id="B60"><mixed-citation xmlns:xlink="http://www.w3.org/1999/xlink" xlink:type="simple"><person-group><name name-style="western"><surname>Steyaert</surname><given-names>RL</given-names></name></person-group> (<year>1980</year>) <article-title>Study of some <italic><tp:taxon-name><tp:taxon-name-part taxon-name-part-type="genus">Ganoderma</tp:taxon-name-part></tp:taxon-name></italic> species.</article-title><source>Bulletin du Jardin botanique national de Belgique</source><volume>50</volume>: <fpage>135</fpage>–<lpage>186</lpage>. <ext-link xlink:href="10.2307/3667780" ext-link-type="doi" xlink:type="simple">https://doi.org/10.2307/3667780</ext-link></mixed-citation></ref><ref id="B18"><mixed-citation xmlns:xlink="http://www.w3.org/1999/xlink" xlink:type="simple"><person-group><name name-style="western"><surname>Fryssouli</surname><given-names>V</given-names></name><name name-style="western"><surname>Zervakis</surname><given-names>GI</given-names></name><name name-style="western"><surname>Polemis</surname><given-names>E</given-names></name><name name-style="western"><surname>Typas</surname><given-names>MA</given-names></name></person-group> (<year>2020</year>) <article-title>A global meta-analysis of ITS rDNA sequences from material belonging to the genus <italic><tp:taxon-name><tp:taxon-name-part taxon-name-part-type="genus">Ganoderma</tp:taxon-name-part></tp:taxon-name></italic> (<tp:taxon-name><tp:taxon-name-part taxon-name-part-type="phylum">Basidiomycota</tp:taxon-name-part></tp:taxon-name>, <tp:taxon-name><tp:taxon-name-part taxon-name-part-type="order">Polyporales</tp:taxon-name-part></tp:taxon-name>) including new data from selected taxa.</article-title><source>MycoKeys</source><volume>75</volume>: <fpage>71</fpage>–<lpage>143</lpage>. <ext-link xlink:href="10.3897/mycokeys.75.59872" ext-link-type="doi" xlink:type="simple">https://doi.org/10.3897/mycokeys.75.59872</ext-link></mixed-citation></ref></ref-list></tp:taxon-treatment>
