# Supplementary material for: ﻿Taxonomy and phylogeny of the genus Ganoderma (Polyporales, Basidiomycota) in Costa Rica
Source: MycoKeys. 2023 Nov 13;100:5–47. doi: 10.3897/mycokeys.100.106810 (PMC10660157; doi:10.3897/mycokeys.100.106810)
Supplement: XML Treatment for Ganoderma oerstedii [file mycokeys.100.106810-treatment6.xml]

<!DOCTYPE tp:taxon-treatment
  PUBLIC "-//TaxonX//DTD Taxonomic Treatment Publishing DTD v0 20100105//EN" "tax-treatment-NSO.dtd">
<tp:taxon-treatment xmlns:tp="http://www.plazi.org/taxpub"><tp:treatment-meta><kwd-group><label>Taxon classification</label><kwd>
                <named-content content-type="kingdom">Fungi</named-content>
              </kwd><kwd>
                <named-content content-type="order">Polyporales</named-content>
              </kwd><kwd>
                <named-content content-type="family">Polyporaceae</named-content>
              </kwd></kwd-group><mixed-citation publication-type="journal"><person-group><name><surname>Mardones</surname><given-names>Melissa</given-names></name><name><surname>Carranza-Velázquez</surname><given-names>Julieta</given-names></name><name><surname>Mata-Hidalgo</surname><given-names>Milagro</given-names></name><name><surname>Amador-Fernández</surname><given-names>Xaviera</given-names></name><name><surname>Urbina</surname><given-names>Hector</given-names></name></person-group><article-title>﻿Taxonomy and phylogeny of the genus <italic><tp:taxon-name><tp:taxon-name-part taxon-name-part-type="genus" reg="Ganoderma">Ganoderma</tp:taxon-name-part></tp:taxon-name></italic> (<tp:taxon-name><tp:taxon-name-part taxon-name-part-type="order">Polyporales</tp:taxon-name-part></tp:taxon-name>, <tp:taxon-name><tp:taxon-name-part taxon-name-part-type="phylum">Basidiomycota</tp:taxon-name-part></tp:taxon-name>) in Costa Rica</article-title><source>MycoKeys</source><day>13</day><month>11</month><year>2023</year><volume>100</volume><fpage>5</fpage><lpage>47</lpage><pub-id pub-id-type="doi">10.3897/mycokeys.100.106810</pub-id></mixed-citation></tp:treatment-meta><tp:nomenclature><label>﻿6.</label><tp:taxon-name>
              <object-id xmlns:xlink="http://www.w3.org/1999/xlink" content-type="arpha" xlink:type="simple">8704E0BD-A9D3-572C-BBBE-5AE1B9ECE084</object-id>
              <tp:taxon-name-part taxon-name-part-type="genus" reg="Ganoderma">Ganoderma</tp:taxon-name-part>
              <tp:taxon-name-part taxon-name-part-type="species" reg="oerstedii">oerstedii</tp:taxon-name-part>
            </tp:taxon-name><tp:taxon-authority>(Fr.) Murrill, Bull. Torrey bot. Club 29: 606 (1902)</tp:taxon-authority><xref ref-type="fig" rid="F3">Figs 3H</xref><xref ref-type="fig" rid="F8">, 8</xref><tp:nomenclature-citation-list><tp:nomenclature-citation><tp:taxon-name>
                  <tp:taxon-name-part taxon-name-part-type="status">=</tp:taxon-name-part>
                  <tp:taxon-name-part taxon-name-part-type="genus" reg="Ganoderma">Ganoderma</tp:taxon-name-part>
                  <tp:taxon-name-part taxon-name-part-type="species" reg="tuberculosum">tuberculosum</tp:taxon-name-part>
                </tp:taxon-name><comment> Murrill, N. Amer. Fl. (New York) 9(2): 123 (1908).<italic>Type</italic>: BELIZE (as British Honduras), 1906, M.E. Peck <italic>s.n.</italic> (holotype: BPI236681!). </comment></tp:nomenclature-citation></tp:nomenclature-citation-list></tp:nomenclature><tp:treatment-sec sec-type="material" id="SECID0E2JDK"><title>Type.</title><p>Costa Rica: <italic>s. l.</italic>, 1846, Oersted. <italic>s.n.</italic> (neotype: BPI236610!).</p></tp:treatment-sec><tp:treatment-sec sec-type="description" id="SECID0EFKDK"><title>Descriptions.</title><p><bold><italic><tp:taxon-name><tp:taxon-name-part taxon-name-part-type="genus" reg="Basidiocarps">Basidiocarps</tp:taxon-name-part></tp:taxon-name></italic></bold> gregarious, solitary or imbricate, mostly sessile, sometimes laterally stipitate, dimidiate, ungulate or spathulate woody, rugulose, 2.8–19.1 × 2.1–24.5 × 0.7–3.9 cm; <bold><italic>pileus</italic></bold> surface with laccate zones, glabrous, zonate, brownish-red, vinaceous-brown, vinaceous-red, yellowish-red, gradually changing to yellowish-brown to deep yellow in the margin, margin obtuse; <bold><italic>context</italic></bold> firm, yellowish-brown, up to 6 cm thick, concentrically zonate, with inconspicuous horizontal bands of melanoid substances; <bold><italic>pore surface</italic></bold> yellowish-brown to pinkish-brown, darkening when handled, pores circular to irregular, 3–6 per mm; <bold><italic>tube layers</italic></bold> light brown to yellowish-brown, up to 0.9 cm thick, becoming darker with 5% <abbrev xmlns:xlink="http://www.w3.org/1999/xlink" xlink:title="3% potassium hydroxide" id="ABBRID0EKLDK" xlink:type="simple">KOH</abbrev>. <bold><italic>Stipe</italic></bold> glabrous, vinaceous-red or concolorous with pileus surface, with some laccate zones, 1.5–13.1 × 1.2–7.5 cm. <bold><italic>Hyphal system</italic></bold> dimitic or trimitic; contextual generative hyphae thick-walled, with clamps, hyaline, 5 µm in diam.; skeletal hyphae thick walled 3–9 µm in diam.; binding hyphae thin and thick-walled, 2–4 µm in diam. <bold><italic>Cuticular cells</italic></bold> from the pileus cylindrical, clavate, some nodulose, vesiculate and branched, thick-walled, with granulations in the apex, yellowish, with strong amyloid reaction with Melzer’s Reagent, 22–52(–100) × 6–20 µm. <bold><italic>Basidia</italic></bold> not observed. <bold><italic>Basidiospores</italic></bold> ovoid, truncate at the distal end; with two walls, connected by inter-wall pillars, subhyaline or yellowish-brown, negative in Melzer’s Reagent, (8–)11–14(–15) × (5–)8–11 µm. <bold><italic>Chlamydospores</italic></bold> thick-walled, reddish-brown, 23–30 × 16–21 µm.</p><fig id="F8" position="float" orientation="portrait"><object-id xmlns:xlink="http://www.w3.org/1999/xlink" content-type="doi" xlink:type="simple">10.3897/mycokeys.100.106810.figure8</object-id><object-id xmlns:xlink="http://www.w3.org/1999/xlink" content-type="arpha" xlink:type="simple">0FBC1B68-F4D2-5BA3-90DD-106B498B3705</object-id><label>Figure 8.</label><caption><p><italic><tp:taxon-name><tp:taxon-name-part taxon-name-part-type="genus" reg="Ganoderma">Ganoderma</tp:taxon-name-part><tp:taxon-name-part taxon-name-part-type="species" reg="oerstedii">oerstedii</tp:taxon-name-part></tp:taxon-name></italic><bold>A</bold> basidiocarp (Cano 946) <bold>B</bold> context tissue (Fletes 5876) <bold>C, D</bold> nodulose and branched cuticular cells (Navarro 10502, Lopez 4308) <bold>E, F</bold> basidiospores (Fletes 5876) <bold>G</bold> chlamydospores (Navarro 5006). Scale bars: 20 µm (<bold>C, D, E, G</bold>); 10 µm (<bold>F</bold>).</p></caption><graphic xmlns:xlink="http://www.w3.org/1999/xlink" xlink:href="mycokeys-100-005-g008.jpg" position="float" orientation="portrait" xlink:type="simple" id="oo_935565.jpg"><uri content-type="original_file" xlink:type="simple">https://binary.pensoft.net/fig/935565</uri></graphic></fig></tp:treatment-sec><tp:treatment-sec sec-type="description" id="SECID0EGNDK"><title>Descriptions and illustrations.</title><p><xref ref-type="bibr" rid="B45">Murrill (1902</xref>, <xref ref-type="bibr" rid="B46">1908</xref> as <italic><tp:taxon-name><tp:taxon-name-part taxon-name-part-type="genus" reg="Ganoderma">G.</tp:taxon-name-part><tp:taxon-name-part taxon-name-part-type="species" reg="tuberculosum">tuberculosum</tp:taxon-name-part></tp:taxon-name></italic>), <xref ref-type="bibr" rid="B60">Steyaert (1980)</xref>, <xref ref-type="bibr" rid="B23">Gottlieb and Wright (1999b</xref> as <italic><tp:taxon-name><tp:taxon-name-part taxon-name-part-type="genus" reg="Ganoderma">G.</tp:taxon-name-part><tp:taxon-name-part taxon-name-part-type="species" reg="tuberculosum">tuberculosum</tp:taxon-name-part></tp:taxon-name></italic>), <xref ref-type="bibr" rid="B53">Ryvarden (2000</xref>, <xref ref-type="bibr" rid="B54">2004</xref>), <xref ref-type="bibr" rid="B40">Mendoza et al. (2011)</xref>, <xref ref-type="bibr" rid="B67">Torres-Torres et al. (2015)</xref>, <xref ref-type="bibr" rid="B36">Lopez-Peña et al. (2016)</xref>.</p></tp:treatment-sec><tp:treatment-sec sec-type="Substrata" id="SECID0EGPDK"><title>Substrata.</title><p>On living trees and logs.</p></tp:treatment-sec><tp:treatment-sec sec-type="distribution" id="SECID0ELPDK"><title>Altitudinal distribution.</title><p>Lowlands to highlands.</p></tp:treatment-sec><tp:treatment-sec sec-type="distribution" id="SECID0EQPDK"><title>Geographic distribution.</title><p>Widespread in the Neotropics.</p></tp:treatment-sec><tp:treatment-sec sec-type="material" id="SECID0EVPDK"><title>Specimens examined.</title><p>Costa Rica. Alajuela: Grecia, Santa Gertrudis, <named-content xmlns:xlink="http://www.w3.org/1999/xlink" content-type="dwc:verbatimCoordinates" xlink:type="simple"><named-content content-type="geo-json" specific-use="{&#34;type&#34;:&#34;Point&#34;,&#34;coordinates&#34;:[-84.284433,10.087206]}" id="NCID0E5PDK" xlink:type="simple">10°5'13.94"N, 84°17'3.96"W</named-content></named-content>, 1050 m elev., 14 Jul 1991, J. Carranza JCV 16-91 (USJ33286). Guanacaste: Abangares, Higuerillas, Finca El Arboreto, <named-content xmlns:xlink="http://www.w3.org/1999/xlink" content-type="dwc:verbatimCoordinates" xlink:type="simple"><named-content content-type="geo-json" specific-use="{&#34;type&#34;:&#34;Point&#34;,&#34;coordinates&#34;:[-85.053000,10.191189]}" id="NCID0EGQDK" xlink:type="simple">10°11'28.28"N, 85°3'10.8"W</named-content></named-content>, 0–100 m elev., 20 Jun 2007, J.A.Sáenz 2049 (CR4095735); La Cruz, Parque Nacional Guanacaste, Estación Biológica Cacao, sendero Los Naranjos, <named-content xmlns:xlink="http://www.w3.org/1999/xlink" content-type="dwc:verbatimCoordinates" xlink:type="simple"><named-content content-type="geo-json" specific-use="{&#34;type&#34;:&#34;Point&#34;,&#34;coordinates&#34;:[-85.473500,10.895333]}" id="NCID0EOQDK" xlink:type="simple">10°53'43.2"N, 85°28'24.6"W</named-content></named-content>, 700–1000 m elev., 23 May 1997, E. Fletes and C. Cano 1112 (CR4130985); Santa Cruz, Reserva Ramón Alvarez, <named-content xmlns:xlink="http://www.w3.org/1999/xlink" content-type="dwc:verbatimCoordinates" xlink:type="simple"><named-content content-type="geo-json" specific-use="{&#34;type&#34;:&#34;Point&#34;,&#34;coordinates&#34;:[-85.587000,10.289000]}" id="NCID0EWQDK" xlink:type="simple">10°17'20.4"N, 85°35'13.2"W</named-content></named-content>, 0–100 m elev., 24 Sep 2011, J. Carranza JCV 7-11 (USJ83002). Heredia: Santo Domingo, San Luis, <named-content xmlns:xlink="http://www.w3.org/1999/xlink" content-type="dwc:verbatimCoordinates" xlink:type="simple"><named-content content-type="geo-json" specific-use="{&#34;type&#34;:&#34;Point&#34;,&#34;coordinates&#34;:[-84.029083,10.004556]}" id="NCID0E5QDK" xlink:type="simple">10°0'16.4"N, 84°1'44.7"W</named-content></named-content>, 1200 m elev., 06 Nov 2016, J. Carranza JCV 1-16 (USJ109683). Limón: Talamanca, Refugio de Vida Silvestre Gandoca- Manzanillo, sector Manzanillo, alrededores del Centro Operativo, <named-content xmlns:xlink="http://www.w3.org/1999/xlink" content-type="dwc:verbatimCoordinates" xlink:type="simple"><named-content content-type="geo-json" specific-use="{&#34;type&#34;:&#34;Point&#34;,&#34;coordinates&#34;:[-82.649056,9.638778]}" id="NCID0EGRDK" xlink:type="simple">9°38'19.6"N, 82°38'56.6"W</named-content></named-content>, 0–100 m elev., 26 Sep 2001, R. Valladares RValladares 555 (CR3468098). Puntarenas: Coto Brus, San Vito, Área de Conservación La Amistad Pacífico, Zona Protectora Las Tablas, Fila Chiquizá, <named-content xmlns:xlink="http://www.w3.org/1999/xlink" content-type="dwc:verbatimCoordinates" xlink:type="simple"><named-content content-type="geo-json" specific-use="{&#34;type&#34;:&#34;Point&#34;,&#34;coordinates&#34;:[-82.766931,8.926222]}" id="NCID0EORDK" xlink:type="simple">8°55'34.4"N, 82°46'00.95"W</named-content></named-content>, 1500–1600 m elev., 19 Jul 2002, E. Navarro 5006 (CR3516656); Osa, Parque Nacional Marino Ballena, Finca Roca, a orillas de la playa, <named-content xmlns:xlink="http://www.w3.org/1999/xlink" content-type="dwc:verbatimCoordinates" xlink:type="simple"><named-content content-type="geo-json" specific-use="{&#34;type&#34;:&#34;Point&#34;,&#34;coordinates&#34;:[-83.746361,9.152506]}" id="NCID0EWRDK" xlink:type="simple">9°9'9.02"N, 83°44'46.9"W</named-content></named-content>, 0–100 m elev., 21 Jan 2004, E. Fletes 5876 (CR3813349). San José: Montes de Oca, San Pedro, Universidad de Costa Rica, Finca 1, estacionamiento del CIICLA, <named-content xmlns:xlink="http://www.w3.org/1999/xlink" content-type="dwc:verbatimCoordinates" xlink:type="simple"><named-content content-type="geo-json" specific-use="{&#34;type&#34;:&#34;Point&#34;,&#34;coordinates&#34;:[-84.052611,9.938750]}" id="NCID0E5RDK" xlink:type="simple">9°56'19.5"N, 84°3'9.4"W</named-content></named-content>, 1100 m elev., 11 Sep 2019, J. Carranza GA-21 (USJ109786); <named-content xmlns:xlink="http://www.w3.org/1999/xlink" content-type="dwc:verbatimCoordinates" xlink:type="simple"><named-content content-type="geo-json" specific-use="{&#34;type&#34;:&#34;Point&#34;,&#34;coordinates&#34;:[-84.052594,9.938750]}" id="NCID0EGSDK" xlink:type="simple">9°56'19.5"N, 84°3'9.34"W</named-content></named-content>, 1100 m elev., 18 Dec 2019, J. Carranza GA-24 (USJ109787, sequences <abbrev xmlns:xlink="http://www.w3.org/1999/xlink" xlink:title="Internal Transcribed Spacer" id="ABBRID0ELSDK" xlink:type="simple">ITS</abbrev><ext-link xmlns:xlink="http://www.w3.org/1999/xlink" ext-link-type="gen" xlink:href="OQ845469" xlink:type="simple">OQ845469</ext-link>).</p></tp:treatment-sec><tp:treatment-sec sec-type="discussion" id="SECID0EUSDK"><title>Discussion.</title><p>This species was originally described from Costa Rica. It is characterised by its woody basidiocarp, reddish-brown in the base, to deep yellow in the margin. The species has a yellowish-brown context, with continuous resinous bands and clavate, branched and vesiculate cuticular cells with strong amyloid reaction with Melzer’s Reagent. The two walls in the basidiospores are connected by inter-wall pillars.</p><p>The piece of the neotype specimen examined under <italic><tp:taxon-name><tp:taxon-name-part taxon-name-part-type="genus" reg="Polyporus">Polyporus</tp:taxon-name-part><tp:taxon-name-part taxon-name-part-type="species" reg="oerstedii">oerstedii</tp:taxon-name-part></tp:taxon-name></italic> Fr. - <italic><tp:taxon-name><tp:taxon-name-part taxon-name-part-type="genus" reg="Ganoderma">G.</tp:taxon-name-part><tp:taxon-name-part taxon-name-part-type="species" reg="oerstedii">oerstedii</tp:taxon-name-part></tp:taxon-name></italic> (Fr) Murr., collected in Costa Rica, only contained a small portion of the tubes with abundant ovoid, truncate, echinulate spores, 9.3–13.6 × 7.65–9.3 µm. Annotations done by O. Juel, Xin-Cun Wang, Donjmei Wang and Ryvarden mentioned spores 9–10 × 6.5–8 µm (with wall 11–12 µm), 11.5–13 × 8.5–10.5 µm, 11.5–15 × 8–11.5 µm (with wall), 10–13.5 × 6.5–10.5 µm (without wall) and 11–14 × 7–10 µm, respectively. The spores in the specimens studied from Costa Rica are in the range of the ones found on the neotype and the ones mentioned by the above researchers.</p><p>In taxonomic studies by <xref ref-type="bibr" rid="B53">Ryvarden (2000)</xref> and <xref ref-type="bibr" rid="B67">Torres-Torres et al. (2015)</xref> and in Mycobank (<ext-link xmlns:xlink="http://www.w3.org/1999/xlink" xlink:href="https://www.mycobank.org/" ext-link-type="uri" xlink:type="simple">https://www.mycobank.org/</ext-link>), <italic><tp:taxon-name><tp:taxon-name-part taxon-name-part-type="genus" reg="Ganoderma">G.</tp:taxon-name-part><tp:taxon-name-part taxon-name-part-type="species" reg="oerstedii">oerstedii</tp:taxon-name-part></tp:taxon-name></italic> is considered a synonym of <italic><tp:taxon-name><tp:taxon-name-part taxon-name-part-type="genus" reg="Ganoderma">G.</tp:taxon-name-part><tp:taxon-name-part taxon-name-part-type="species" reg="tuberculosum">tuberculosum</tp:taxon-name-part></tp:taxon-name></italic>, although newer studies by <xref ref-type="bibr" rid="B37">Loyd et al. (2018)</xref> and <xref ref-type="bibr" rid="B18">Fryssouli et al. (2020)</xref>, as well as Index Fungorum contradicted them. We examined the type specimens of both taxa and significant morphological differences were not observed; hence, we concluded that these taxa are co-specific.</p><p>According to <xref ref-type="bibr" rid="B37">Loyd et al. (2018)</xref>, <italic><tp:taxon-name><tp:taxon-name-part taxon-name-part-type="genus" reg="Ganoderma">G.</tp:taxon-name-part><tp:taxon-name-part taxon-name-part-type="species" reg="tuberculosum">tuberculosum</tp:taxon-name-part></tp:taxon-name></italic> generally produced sessile basidiomata. However, amongst Costa Rican specimens, we found two forms: sessile and laterally stipitate basidiomes. Additionally, <xref ref-type="bibr" rid="B37">Loyd et al. (2018)</xref> mentioned that chlamydospores were lacking in the species, although they are presented in our collections.</p><p>The sequences from Costa Rican specimens GA-24 and JV1607/62 (retrieved from GenBank, <ext-link xmlns:xlink="http://www.w3.org/1999/xlink" ext-link-type="gen" xlink:href="MZ354944" xlink:type="simple">MZ354944</ext-link>) strongly supported a terminal subclade (1/99), together with other sequences labelled as <italic><tp:taxon-name><tp:taxon-name-part taxon-name-part-type="genus" reg="Ganoderma">G.</tp:taxon-name-part><tp:taxon-name-part taxon-name-part-type="species" reg="tuberculosum">tuberculosum</tp:taxon-name-part></tp:taxon-name></italic> or <italic><tp:taxon-name><tp:taxon-name-part taxon-name-part-type="genus" reg="Ganoderma">G.</tp:taxon-name-part><tp:taxon-name-part taxon-name-part-type="species" reg="oerstedii">oerstedii</tp:taxon-name-part></tp:taxon-name></italic> collected from Brazil, Florida (USA) and Mexico, within clade I that also includes the species G. <italic><tp:taxon-name><tp:taxon-name-part taxon-name-part-type="genus" reg="Ganoderma"/><tp:taxon-name-part taxon-name-part-type="species" reg="philippii">philippii</tp:taxon-name-part></tp:taxon-name></italic>, <italic><tp:taxon-name><tp:taxon-name-part taxon-name-part-type="genus" reg="Ganoderma">G.</tp:taxon-name-part><tp:taxon-name-part taxon-name-part-type="species" reg="flexipes">flexipes</tp:taxon-name-part></tp:taxon-name></italic> and <italic><tp:taxon-name><tp:taxon-name-part taxon-name-part-type="genus" reg="Ganoderma">G.</tp:taxon-name-part><tp:taxon-name-part taxon-name-part-type="species" reg="wiiroense">wiiroense</tp:taxon-name-part></tp:taxon-name></italic>.</p></tp:treatment-sec><tp:treatment-sec><!--Section generated to contain objects referenced in tp:taxon-treatment.--><fig id="F3" position="float" orientation="portrait"><object-id xmlns:xlink="http://www.w3.org/1999/xlink" content-type="doi" xlink:type="simple">10.3897/mycokeys.100.106810.figure3</object-id><object-id xmlns:xlink="http://www.w3.org/1999/xlink" content-type="arpha" xlink:type="simple">EC69928D-8EDA-56A5-8460-D7B56A6788B1</object-id><label>Figure 3.</label><caption><p>In-situ photos of basidiocarps of <italic><tp:taxon-name><tp:taxon-name-part taxon-name-part-type="genus" reg="Ganoderma">Ganoderma</tp:taxon-name-part></tp:taxon-name></italic> spp. in Costa Rica <bold>A</bold><italic><tp:taxon-name><tp:taxon-name-part taxon-name-part-type="genus" reg="Ganoderma">G.</tp:taxon-name-part><tp:taxon-name-part taxon-name-part-type="species" reg="amazonense">amazonense</tp:taxon-name-part></tp:taxon-name></italic> (GA-30) <bold>B</bold><italic><tp:taxon-name><tp:taxon-name-part taxon-name-part-type="genus" reg="Ganoderma">G.</tp:taxon-name-part><tp:taxon-name-part taxon-name-part-type="species" reg="applanatum">applanatum</tp:taxon-name-part></tp:taxon-name></italic> (GA-54) <bold>C</bold><italic><tp:taxon-name><tp:taxon-name-part taxon-name-part-type="genus" reg="Ganoderma">G.</tp:taxon-name-part><tp:taxon-name-part taxon-name-part-type="species" reg="australe">australe</tp:taxon-name-part></tp:taxon-name></italic> (GA-58) <bold>D</bold><tp:taxon-name><tp:taxon-name-part taxon-name-part-type="genus" reg="Ganoderma">G.</tp:taxon-name-part><tp:taxon-name-part taxon-name-part-type="uncertainty-rank">cf.</tp:taxon-name-part><tp:taxon-name-part taxon-name-part-type="species" reg="chocoense">chocoense</tp:taxon-name-part></tp:taxon-name> (GA-03) <bold>E, F</bold><italic><tp:taxon-name><tp:taxon-name-part taxon-name-part-type="genus" reg="Ganoderma">G.</tp:taxon-name-part><tp:taxon-name-part taxon-name-part-type="species" reg="curtisii">curtisii</tp:taxon-name-part></tp:taxon-name></italic> (JCV 128-10) <bold>G</bold><italic><tp:taxon-name><tp:taxon-name-part taxon-name-part-type="genus" reg="Ganoderma">G.</tp:taxon-name-part><tp:taxon-name-part taxon-name-part-type="species" reg="ecuadorense">ecuadorense</tp:taxon-name-part></tp:taxon-name></italic> (MMG-181) <bold>H</bold><italic><tp:taxon-name><tp:taxon-name-part taxon-name-part-type="genus" reg="Ganoderma">G.</tp:taxon-name-part><tp:taxon-name-part taxon-name-part-type="species" reg="oerstedii">oerstedii</tp:taxon-name-part></tp:taxon-name></italic> (Saenz 2049) <bold>I</bold><italic><tp:taxon-name><tp:taxon-name-part taxon-name-part-type="genus" reg="Ganoderma">G.</tp:taxon-name-part><tp:taxon-name-part taxon-name-part-type="species" reg="parvulum">parvulum</tp:taxon-name-part></tp:taxon-name></italic> (GA-09). Scale bars: 20 cm (<bold>A, H</bold>); 3 cm (<bold>B, C</bold>); 1 cm (<bold>D, E, I</bold>).</p></caption><graphic xmlns:xlink="http://www.w3.org/1999/xlink" xlink:href="mycokeys-100-005-g003.jpg" position="float" orientation="portrait" xlink:type="simple" id="oo_935559.jpg"><uri content-type="original_file" xlink:type="simple">https://binary.pensoft.net/fig/935559</uri></graphic></fig></tp:treatment-sec><ref-list><ref id="B45"><mixed-citation xmlns:xlink="http://www.w3.org/1999/xlink" xlink:type="simple"><person-group><name name-style="western"><surname>Murrill</surname><given-names>WA</given-names></name></person-group> (<year>1902</year>) The <tp:taxon-name><tp:taxon-name-part taxon-name-part-type="family">Polyporaceae</tp:taxon-name-part></tp:taxon-name> of North America. I. The genus <italic><tp:taxon-name><tp:taxon-name-part taxon-name-part-type="genus">Ganoderma.</tp:taxon-name-part></tp:taxon-name></italic> Bulletin of the Torrey Botanical Club 29(10): 599–608. <ext-link xlink:href="10.2307/2478682" ext-link-type="doi" xlink:type="simple">https://doi.org/10.2307/2478682</ext-link></mixed-citation></ref><ref id="B46"><mixed-citation xmlns:xlink="http://www.w3.org/1999/xlink" xlink:type="simple"><person-group><name name-style="western"><surname>Murrill</surname><given-names>WA</given-names></name></person-group> (<year>1908</year>) <article-title><tp:taxon-name><tp:taxon-name-part taxon-name-part-type="family">Polyporaceae</tp:taxon-name-part></tp:taxon-name>, Part 2.</article-title><source>North American Flora</source><volume>9</volume>(<issue>2</issue>): <fpage>73</fpage>–<lpage>131</lpage>.</mixed-citation></ref><ref id="B60"><mixed-citation xmlns:xlink="http://www.w3.org/1999/xlink" xlink:type="simple"><person-group><name name-style="western"><surname>Steyaert</surname><given-names>RL</given-names></name></person-group> (<year>1980</year>) <article-title>Study of some <italic><tp:taxon-name><tp:taxon-name-part taxon-name-part-type="genus">Ganoderma</tp:taxon-name-part></tp:taxon-name></italic> species.</article-title><source>Bulletin du Jardin botanique national de Belgique</source><volume>50</volume>: <fpage>135</fpage>–<lpage>186</lpage>. <ext-link xlink:href="10.2307/3667780" ext-link-type="doi" xlink:type="simple">https://doi.org/10.2307/3667780</ext-link></mixed-citation></ref><ref id="B23"><mixed-citation xmlns:xlink="http://www.w3.org/1999/xlink" xlink:type="simple"><person-group><name name-style="western"><surname>Gottlieb</surname><given-names>AM</given-names></name><name name-style="western"><surname>Wright</surname><given-names>JE</given-names></name></person-group> (<year>1999b</year>) <article-title>Taxonomy of <italic><tp:taxon-name><tp:taxon-name-part taxon-name-part-type="genus">Ganoderma</tp:taxon-name-part></tp:taxon-name></italic> from South America: Subgenus <tp:taxon-name><tp:taxon-name-part taxon-name-part-type="genus"/><tp:taxon-name-part taxon-name-part-type="subgenus">Ganoderma</tp:taxon-name-part></tp:taxon-name>.</article-title><source>Mycological Research</source><volume>103</volume>(<issue>6</issue>): <fpage>661</fpage>–<lpage>673</lpage>. <ext-link xlink:href="10.1017/S0953756298007941" ext-link-type="doi" xlink:type="simple">https://doi.org/10.1017/S0953756298007941</ext-link></mixed-citation></ref><ref id="B53"><mixed-citation xmlns:xlink="http://www.w3.org/1999/xlink" xlink:type="simple"><person-group><name name-style="western"><surname>Ryvarden</surname><given-names>L</given-names></name></person-group> (<year>2000</year>) <article-title>Studies in neotropical polypores 2: A preliminary key to neotropical species of <italic><tp:taxon-name><tp:taxon-name-part taxon-name-part-type="genus">Ganoderma</tp:taxon-name-part></tp:taxon-name></italic> with laccate pileus.</article-title><source>Mycologia</source><volume>92</volume>(<issue>1</issue>): <fpage>180</fpage>–<lpage>191</lpage>. <ext-link xlink:href="10.1080/00275514.2000.12061142" ext-link-type="doi" xlink:type="simple">https://doi.org/10.1080/00275514.2000.12061142</ext-link></mixed-citation></ref><ref id="B54"><mixed-citation xmlns:xlink="http://www.w3.org/1999/xlink" xlink:type="simple"><person-group><name name-style="western"><surname>Ryvarden</surname><given-names>L</given-names></name></person-group> (<year>2004</year>) <article-title>Neotropical polypores, part 1.</article-title><source>Synopsis Fungorum</source><volume>19</volume>: <fpage>69</fpage>–<lpage>102</lpage>.</mixed-citation></ref><ref id="B40"><mixed-citation xmlns:xlink="http://www.w3.org/1999/xlink" xlink:type="simple"><person-group><name name-style="western"><surname>Mendoza</surname><given-names>G</given-names></name><name name-style="western"><surname>Gúzman</surname><given-names>G</given-names></name><name name-style="western"><surname>Ramírez-Guillen</surname><given-names>F</given-names></name><name name-style="western"><surname>Luna</surname><given-names>M</given-names></name><name name-style="western"><surname>Trigos</surname><given-names>A</given-names></name></person-group> (<year>2011</year>) <article-title><italic><tp:taxon-name><tp:taxon-name-part taxon-name-part-type="genus">Ganoderma</tp:taxon-name-part><tp:taxon-name-part taxon-name-part-type="species">oerstedii</tp:taxon-name-part></tp:taxon-name></italic> (Fr.) Murrill (Higher <tp:taxon-name><tp:taxon-name-part taxon-name-part-type="class">Basidiomycetes</tp:taxon-name-part></tp:taxon-name>), a tree parasite species in Mexico: Taxonomic description, rDNA study, and review of its medical applications.</article-title><source>International Journal of Medicinal Mushrooms</source><volume>13</volume>(<issue>6</issue>): <fpage>545</fpage>–<lpage>552</lpage>. <ext-link xlink:href="10.1615/IntJMedMushr.v13.i6.60" ext-link-type="doi" xlink:type="simple">https://doi.org/10.1615/IntJMedMushr.v13.i6.60</ext-link></mixed-citation></ref><ref id="B67"><mixed-citation xmlns:xlink="http://www.w3.org/1999/xlink" xlink:type="simple"><person-group><name name-style="western"><surname>Torres-Torres</surname><given-names>MG</given-names></name><name name-style="western"><surname>Ryvarden</surname><given-names>L</given-names></name><name name-style="western"><surname>Guzmán-Dávalos</surname><given-names>L</given-names></name></person-group> (<year>2015</year>) <article-title><tp:taxon-name><tp:taxon-name-part taxon-name-part-type="genus">Ganoderma</tp:taxon-name-part><tp:taxon-name-part taxon-name-part-type="infraspecific-rank">subgenus</tp:taxon-name-part><tp:taxon-name-part taxon-name-part-type="subgenus">Ganoderma</tp:taxon-name-part></tp:taxon-name> in Mexico.</article-title><source>Revista Mexicana de Micología</source><volume>41</volume>: <fpage>27</fpage>–<lpage>45</lpage>.</mixed-citation></ref><ref id="B36"><mixed-citation xmlns:xlink="http://www.w3.org/1999/xlink" xlink:type="simple"><person-group><name name-style="western"><surname>Lopez-Peña</surname><given-names>D</given-names></name><name name-style="western"><surname>Gutierrez</surname><given-names>A</given-names></name><name name-style="western"><surname>Hernández-Navarro</surname><given-names>E</given-names></name><name name-style="western"><surname>Valenzuela</surname><given-names>R</given-names></name><name name-style="western"><surname>Esqueda</surname><given-names>M</given-names></name></person-group> (<year>2016</year>) <article-title>Diversidad y distribución de <italic><tp:taxon-name><tp:taxon-name-part taxon-name-part-type="genus">Ganoderma</tp:taxon-name-part></tp:taxon-name></italic> (<tp:taxon-name><tp:taxon-name-part taxon-name-part-type="order">Polyporales</tp:taxon-name-part></tp:taxon-name>: <tp:taxon-name><tp:taxon-name-part taxon-name-part-type="family">Ganodermataceae</tp:taxon-name-part></tp:taxon-name>) en Sonora, Mexico.</article-title><source>Botanical Sciences</source><volume>94</volume>(<issue>2</issue>): <fpage>431</fpage>–<lpage>439</lpage>. <ext-link xlink:href="10.17129/botsci.463" ext-link-type="doi" xlink:type="simple">https://doi.org/10.17129/botsci.463</ext-link></mixed-citation></ref><ref id="B37"><mixed-citation xmlns:xlink="http://www.w3.org/1999/xlink" xlink:type="simple"><person-group><name name-style="western"><surname>Loyd</surname><given-names>AL</given-names></name><name name-style="western"><surname>Held</surname><given-names>BW</given-names></name><name name-style="western"><surname>Barnes</surname><given-names>CW</given-names></name><name name-style="western"><surname>Schink</surname><given-names>MJ</given-names></name><name name-style="western"><surname>Smith</surname><given-names>ME</given-names></name><name name-style="western"><surname>Smith</surname><given-names>JA</given-names></name><name name-style="western"><surname>Blanchette</surname><given-names>RA</given-names></name></person-group> (<year>2018</year>) Elucidating ‘<italic><tp:taxon-name><tp:taxon-name-part taxon-name-part-type="genus"/><tp:taxon-name-part taxon-name-part-type="species">lucidum</tp:taxon-name-part></tp:taxon-name></italic>’: Distinguishing the diverse laccate <italic><tp:taxon-name><tp:taxon-name-part taxon-name-part-type="genus">Ganoderma</tp:taxon-name-part></tp:taxon-name></italic> species of the United States. PLoS ONE 13(7): e0199738. <ext-link xlink:href="10.1371/journal.pone.0199738" ext-link-type="doi" xlink:type="simple">https://doi.org/10.1371/journal.pone.0199738</ext-link></mixed-citation></ref><ref id="B18"><mixed-citation xmlns:xlink="http://www.w3.org/1999/xlink" xlink:type="simple"><person-group><name name-style="western"><surname>Fryssouli</surname><given-names>V</given-names></name><name name-style="western"><surname>Zervakis</surname><given-names>GI</given-names></name><name name-style="western"><surname>Polemis</surname><given-names>E</given-names></name><name name-style="western"><surname>Typas</surname><given-names>MA</given-names></name></person-group> (<year>2020</year>) <article-title>A global meta-analysis of ITS rDNA sequences from material belonging to the genus <italic><tp:taxon-name><tp:taxon-name-part taxon-name-part-type="genus">Ganoderma</tp:taxon-name-part></tp:taxon-name></italic> (<tp:taxon-name><tp:taxon-name-part taxon-name-part-type="phylum">Basidiomycota</tp:taxon-name-part></tp:taxon-name>, <tp:taxon-name><tp:taxon-name-part taxon-name-part-type="order">Polyporales</tp:taxon-name-part></tp:taxon-name>) including new data from selected taxa.</article-title><source>MycoKeys</source><volume>75</volume>: <fpage>71</fpage>–<lpage>143</lpage>. <ext-link xlink:href="10.3897/mycokeys.75.59872" ext-link-type="doi" xlink:type="simple">https://doi.org/10.3897/mycokeys.75.59872</ext-link></mixed-citation></ref></ref-list></tp:taxon-treatment>
