# Supplementary material for: ﻿Taxonomy and phylogeny of the genus Ganoderma (Polyporales, Basidiomycota) in Costa Rica
Source: MycoKeys. 2023 Nov 13;100:5–47. doi: 10.3897/mycokeys.100.106810 (PMC10660157; doi:10.3897/mycokeys.100.106810)
Supplement: XML Treatment for Ganoderma parvulum [file mycokeys.100.106810-treatment7.xml]

<!DOCTYPE tp:taxon-treatment
  PUBLIC "-//TaxonX//DTD Taxonomic Treatment Publishing DTD v0 20100105//EN" "tax-treatment-NSO.dtd">
<tp:taxon-treatment xmlns:tp="http://www.plazi.org/taxpub"><tp:treatment-meta><kwd-group><label>Taxon classification</label><kwd>
                <named-content content-type="kingdom">Fungi</named-content>
              </kwd><kwd>
                <named-content content-type="order">Polyporales</named-content>
              </kwd><kwd>
                <named-content content-type="family">Polyporaceae</named-content>
              </kwd></kwd-group><mixed-citation publication-type="journal"><person-group><name><surname>Mardones</surname><given-names>Melissa</given-names></name><name><surname>Carranza-Velázquez</surname><given-names>Julieta</given-names></name><name><surname>Mata-Hidalgo</surname><given-names>Milagro</given-names></name><name><surname>Amador-Fernández</surname><given-names>Xaviera</given-names></name><name><surname>Urbina</surname><given-names>Hector</given-names></name></person-group><article-title>﻿Taxonomy and phylogeny of the genus <italic><tp:taxon-name><tp:taxon-name-part taxon-name-part-type="genus" reg="Ganoderma">Ganoderma</tp:taxon-name-part></tp:taxon-name></italic> (<tp:taxon-name><tp:taxon-name-part taxon-name-part-type="order">Polyporales</tp:taxon-name-part></tp:taxon-name>, <tp:taxon-name><tp:taxon-name-part taxon-name-part-type="phylum">Basidiomycota</tp:taxon-name-part></tp:taxon-name>) in Costa Rica</article-title><source>MycoKeys</source><day>13</day><month>11</month><year>2023</year><volume>100</volume><fpage>5</fpage><lpage>47</lpage><pub-id pub-id-type="doi">10.3897/mycokeys.100.106810</pub-id></mixed-citation></tp:treatment-meta><tp:nomenclature><label>﻿7.</label><tp:taxon-name>
              <object-id xmlns:xlink="http://www.w3.org/1999/xlink" content-type="arpha" xlink:type="simple">5F5010A9-6919-522D-96ED-102513260830</object-id>
              <tp:taxon-name-part taxon-name-part-type="genus" reg="Ganoderma">Ganoderma</tp:taxon-name-part>
              <tp:taxon-name-part taxon-name-part-type="species" reg="parvulum">parvulum</tp:taxon-name-part>
            </tp:taxon-name><tp:taxon-authority>Murrill, Bull. Torrey bot. Club 29: 605 (1902).</tp:taxon-authority><xref ref-type="fig" rid="F3">Figs 3I</xref><xref ref-type="fig" rid="F9">, 9</xref><tp:nomenclature-citation-list><tp:nomenclature-citation><tp:taxon-name>
                  <tp:taxon-name-part taxon-name-part-type="status">≡</tp:taxon-name-part>
                  <tp:taxon-name-part taxon-name-part-type="genus" reg="Fomes">Fomes</tp:taxon-name-part>
                  <tp:taxon-name-part taxon-name-part-type="species" reg="parvulus">parvulus</tp:taxon-name-part>
                </tp:taxon-name><comment> (Murrill) Sacc. &amp; D. Sacc, Syll. Fung. (Abellini). 17: 123 (1905). <italic>Type</italic>: NICARAGUA, s.d., C. L. Smith <italic>s.n.</italic> (type: NYBG 985699!). </comment></tp:nomenclature-citation><tp:nomenclature-citation><tp:taxon-name>
                  <tp:taxon-name-part taxon-name-part-type="status">=</tp:taxon-name-part>
                  <tp:taxon-name-part taxon-name-part-type="genus" reg="Fomes">Fomes</tp:taxon-name-part>
                  <tp:taxon-name-part taxon-name-part-type="species" reg="stipitatus">stipitatus</tp:taxon-name-part>
                </tp:taxon-name><comment> Murrill, Bull. Torrey Bot. Club. 30(4): 229 (1903). </comment></tp:nomenclature-citation><tp:nomenclature-citation><tp:taxon-name>
                  <tp:taxon-name-part taxon-name-part-type="status">≡</tp:taxon-name-part>
                  <tp:taxon-name-part taxon-name-part-type="genus" reg="Ganoderma">Ganoderma</tp:taxon-name-part>
                  <tp:taxon-name-part taxon-name-part-type="species" reg="stipitatum">stipitatum</tp:taxon-name-part>
                </tp:taxon-name><comment> (Murrill) Murrill, N. Amer. Fl. (New York) 9(2): 122 (1908). <italic>Type</italic>: NICARAGUA, 1891, Smith C. L. and Shimek B.<italic>s.n.</italic> (isotype: <named-content xmlns:xlink="http://www.w3.org/1999/xlink" content-type="dwc:institutional_code" xlink:title="New York Botanical Garden Herbarium" xlink:href="http://grbio.org/institution/new-york-botanical-garden" xlink:type="simple">NY</named-content> 985679!). </comment></tp:nomenclature-citation><tp:nomenclature-citation><tp:taxon-name>
                  <tp:taxon-name-part taxon-name-part-type="status">=</tp:taxon-name-part>
                  <tp:taxon-name-part taxon-name-part-type="genus" reg="Fomes">Fomes</tp:taxon-name-part>
                  <tp:taxon-name-part taxon-name-part-type="species" reg="subamboinensis">subamboinensis</tp:taxon-name-part>
                </tp:taxon-name><comment> Henn., Hedwigia 43(3): 175 (1904) [<ext-link xmlns:xlink="http://www.w3.org/1999/xlink" ext-link-type="gen" xlink:href="MB148868" xlink:type="simple">MB148868</ext-link>]. </comment></tp:nomenclature-citation><tp:nomenclature-citation><tp:taxon-name>
                  <tp:taxon-name-part taxon-name-part-type="status">≡</tp:taxon-name-part>
                  <tp:taxon-name-part taxon-name-part-type="genus" reg="Ganoderma">Ganoderma</tp:taxon-name-part>
                  <tp:taxon-name-part taxon-name-part-type="species" reg="subamboinense">subamboinense</tp:taxon-name-part>
                </tp:taxon-name><comment> (Henn.) Bazzalo &amp; J.E. Wright ex Moncalvo &amp; Ryvarden, Synopsis Fungorum 11: 82 (1997). </comment></tp:nomenclature-citation><tp:nomenclature-citation><tp:taxon-name>
                  <tp:taxon-name-part taxon-name-part-type="status">≡</tp:taxon-name-part>
                  <tp:taxon-name-part taxon-name-part-type="genus" reg="Ganoderma">Ganoderma</tp:taxon-name-part>
                  <tp:taxon-name-part taxon-name-part-type="species" reg="subamboinense">subamboinense</tp:taxon-name-part>
                  <tp:taxon-name-part taxon-name-part-type="infraspecific-rank">var.</tp:taxon-name-part>
                  <tp:taxon-name-part taxon-name-part-type="variety" reg="subamboinense">subamboinense</tp:taxon-name-part>
                </tp:taxon-name><comment> Bazzalo &amp; J.E. Wright (invalid name). </comment></tp:nomenclature-citation></tp:nomenclature-citation-list></tp:nomenclature><tp:treatment-sec sec-type="description" id="SECID0EX3DK"><title>Description.</title><p><bold><italic><tp:taxon-name><tp:taxon-name-part taxon-name-part-type="genus" reg="Basidiocarps">Basidiocarps</tp:taxon-name-part></tp:taxon-name></italic></bold> annual, stipitate or with a contracted base, woody, solitary or gregarious, applanate to sulcate, irregular to tuberculate, dimidiate to semicircular, 1.5–8 × 0.7–12.3 × 0.5–2 cm; <bold><italic>pileus</italic></bold> surface laccate or dull, sulcate, crustose, rugulose to glabrous, vinaceous-brown, vinaceous-black, reddish-brown, brownish-black to yellowish-brown, yellowish-red, margin obtuse, vinaceous-brown, reddish-brown, yellowish-red or yellowish-brown, azonate or with yellowish-brown, brownish-black or reddish-brown zones; <bold><italic>context</italic></bold> duplex, corky, yellowish-brown to beige, becoming darker, vinaceous-brown to reddish-brown, just above the tubes, with two horizontal bands of melanoid substances, sometimes more like deposits than bands, that originate from the base of the stipe, 2–17 mm thick, becoming dark with <abbrev xmlns:xlink="http://www.w3.org/1999/xlink" xlink:title="3% potassium hydroxide" id="ABBRID0EN4DK" xlink:type="simple">KOH</abbrev>; <bold><italic>pore surface</italic></bold> reddish-brown, vinaceous-brown to yellowish-brown, pores circular, 4–7 per mm; tube layers reddish-brown, brownish-black to yellowish-brown, sometimes whitish within; <bold><italic>tubes layers</italic></bold> simple to stratified, 1–8 mm thick. <bold><italic>Stipe</italic></bold> glabrous, sulcate or smooth, laccate or dull, lateral, vinaceous brown, vinaceous-black, vinaceous-red, yellowish-brown or brownish-black, 2.3–8.5 × 0.5–3 × 0.4–3 cm. <bold><italic>Hyphal system</italic></bold> dimitic; contextual generative hyphae inconspicuous, thin or thick-walled, with clamps, 4 µm; skeletal hyphae thick-walled, brown, aseptate, occasionally branched, 3–7 µm in diam. <bold><italic>Cuticular cells</italic></bold> from the pileus cylindrical to clavate, yellowish, with granulations and amyloid reaction on Melzer’s Reagent in the apical part, thick-walled, nodulose, 31–66 × 5–10 µm (20–40 × 6–10 µm, <xref ref-type="bibr" rid="B54">Ryvarden (2004)</xref>). <bold><italic>Basidia</italic></bold> not observed. <bold><italic>Basidiospores</italic></bold> ovoid, truncate at the distal end; with two walls, connected by inter-wall pillars, brown or subhyaline, negative in Melzer’s Reagent, 7–10 × 5–7 µm. <bold><italic>Chlamydospores</italic></bold> few, in the context, thick-walled, yellowish-brown, slightly ornamented, 6–8 × 5.5–6 µm; in pure culture, abundant, thick-walled, brown, ornamented, with longitudinal ridges, 8–10 × 6–9 µm.</p><fig id="F9" position="float" orientation="portrait"><object-id xmlns:xlink="http://www.w3.org/1999/xlink" content-type="doi" xlink:type="simple">10.3897/mycokeys.100.106810.figure9</object-id><object-id xmlns:xlink="http://www.w3.org/1999/xlink" content-type="arpha" xlink:type="simple">047468CF-A3C6-5940-A7E7-1D34D43E1151</object-id><label>Figure 9.</label><caption><p><italic><tp:taxon-name><tp:taxon-name-part taxon-name-part-type="genus" reg="Ganoderma">Ganoderma</tp:taxon-name-part><tp:taxon-name-part taxon-name-part-type="species" reg="parvulum">parvulum</tp:taxon-name-part></tp:taxon-name></italic><bold>A</bold> basidiocarp (Fletes 266) <bold>B</bold> context tissue (Fletes 6566) <bold>C</bold> cuticular cells (Fletes 266) <bold>D</bold> basidiospores (Fletes 6566) <bold>E</bold> chlamydospores (GA-09). Scale bars: 10 µm (<bold>C</bold>); 20 µm (<bold>D, E</bold>).</p></caption><graphic xmlns:xlink="http://www.w3.org/1999/xlink" xlink:href="mycokeys-100-005-g009.jpg" position="float" orientation="portrait" xlink:type="simple" id="oo_935566.jpg"><uri content-type="original_file" xlink:type="simple">https://binary.pensoft.net/fig/935566</uri></graphic></fig></tp:treatment-sec><tp:treatment-sec sec-type="description" id="SECID0ET6DK"><title>Descriptions and illustrations.</title><p><xref ref-type="bibr" rid="B53">Ryvarden (2000</xref>, <xref ref-type="bibr" rid="B54">2004</xref>, as <italic><tp:taxon-name><tp:taxon-name-part taxon-name-part-type="genus" reg="Ganoderma">G.</tp:taxon-name-part><tp:taxon-name-part taxon-name-part-type="species" reg="stipitatum">stipitatum</tp:taxon-name-part></tp:taxon-name></italic>), <xref ref-type="bibr" rid="B4">Cabarroi-Hernández et al. (2019)</xref>.</p></tp:treatment-sec><tp:treatment-sec sec-type="Substrata" id="SECID0EQAEK"><title>Substrata.</title><p>On hardwood logs.</p></tp:treatment-sec><tp:treatment-sec sec-type="distribution" id="SECID0EVAEK"><title>Altitudinal distribution.</title><p>Lowlands to highlands. In Costa Rica, this species is more common in the lowlands.</p></tp:treatment-sec><tp:treatment-sec sec-type="distribution" id="SECID0E1AEK"><title>Geographic distribution.</title><p>Widespread in the Neotropics, reported from south-eastern USA (Florida) to Brazil.</p></tp:treatment-sec><tp:treatment-sec sec-type="material" id="SECID0E6AEK"><title>Specimens examined.</title><p>Costa Rica. Alajuela; Poás, Carrillos, <named-content xmlns:xlink="http://www.w3.org/1999/xlink" content-type="dwc:verbatimCoordinates" xlink:type="simple"><named-content content-type="geo-json" specific-use="{&#34;type&#34;:&#34;Point&#34;,&#34;coordinates&#34;:[-84.281972,10.028222]}" id="NCID0EIBEK" xlink:type="simple">10°1'41.6"N, 84°16'55.1"W</named-content></named-content>, 800 m elev., M. Mata GA-10 (USJ109860, sequences <abbrev xmlns:xlink="http://www.w3.org/1999/xlink" xlink:title="Internal Transcribed Spacer" id="ABBRID0ENBEK" xlink:type="simple">ITS</abbrev><ext-link xmlns:xlink="http://www.w3.org/1999/xlink" ext-link-type="gen" xlink:href="OQ845473" xlink:type="simple">OQ845473</ext-link>, <abbrev xmlns:xlink="http://www.w3.org/1999/xlink" xlink:title="large subunit" id="ABBRID0EWBEK" xlink:type="simple">LSU</abbrev><ext-link xmlns:xlink="http://www.w3.org/1999/xlink" ext-link-type="gen" xlink:href="OQ835189" xlink:type="simple">OQ835189</ext-link>). Cartago; Turrialba, La Amistad Caribe, Parque Nacional Barbilla, sendero El Felino, <named-content xmlns:xlink="http://www.w3.org/1999/xlink" content-type="dwc:verbatimCoordinates" xlink:type="simple"><named-content content-type="geo-json" specific-use="{&#34;type&#34;:&#34;Point&#34;,&#34;coordinates&#34;:[-83.464111,9.972139]}" id="NCID0ECCEK" xlink:type="simple">9°58'19.7"N, 83°27'50.8"W</named-content></named-content>, 700–800 m elev., 07 Aug 2002, R. Valladares 1372 (CR3537817). Guanacaste: Liberia, Parque Nacional Guanacaste, Estación Biológica Cacao, <named-content xmlns:xlink="http://www.w3.org/1999/xlink" content-type="dwc:verbatimCoordinates" xlink:type="simple"><named-content content-type="geo-json" specific-use="{&#34;type&#34;:&#34;Point&#34;,&#34;coordinates&#34;:[-85.467333,10.926500]}" id="NCID0EKCEK" xlink:type="simple">10°55'35.4"N, 85°28'2.4"W</named-content></named-content>, 1700 m elev., 4 Jul 1994, J. Carranza JCV 28-94 (USJ53210); Sector Colorado, camino a pozas del Río Colorado, <named-content xmlns:xlink="http://www.w3.org/1999/xlink" content-type="dwc:verbatimCoordinates" xlink:type="simple"><named-content content-type="geo-json" specific-use="{&#34;type&#34;:&#34;Point&#34;,&#34;coordinates&#34;:[-85.486833,10.667528]}" id="NCID0ESCEK" xlink:type="simple">10°40'3.10"N, 85°29'12.6"W</named-content></named-content>, 150 m elev., 3 Sep 2021, M. Mardones, M. Mata, J. Carranza GA-37 (USJ109790); <named-content xmlns:xlink="http://www.w3.org/1999/xlink" content-type="dwc:verbatimCoordinates" xlink:type="simple"><named-content content-type="geo-json" specific-use="{&#34;type&#34;:&#34;Point&#34;,&#34;coordinates&#34;:[-85.485836,10.668583]}" id="NCID0E1CEK" xlink:type="simple">10°40'6.9"N, 85°29'9.01"W</named-content></named-content>, 150 m elev., GA-35 (USJ109791); <named-content xmlns:xlink="http://www.w3.org/1999/xlink" content-type="dwc:verbatimCoordinates" xlink:type="simple"><named-content content-type="geo-json" specific-use="{&#34;type&#34;:&#34;Point&#34;,&#34;coordinates&#34;:[-85.482333,10.668114]}" id="NCID0ECDEK" xlink:type="simple">10°40'5.21"N, 85°28'56.4"W</named-content></named-content>, 150 m elev., GA-38 (USJ109792); GA-46 (USJ109861, sequences <abbrev xmlns:xlink="http://www.w3.org/1999/xlink" xlink:title="Internal Transcribed Spacer" id="ABBRID0EHDEK" xlink:type="simple">ITS</abbrev><ext-link xmlns:xlink="http://www.w3.org/1999/xlink" ext-link-type="gen" xlink:href="OQ845474" xlink:type="simple">OQ845474</ext-link>, <abbrev xmlns:xlink="http://www.w3.org/1999/xlink" xlink:title="large subunit" id="ABBRID0EQDEK" xlink:type="simple">LSU</abbrev><ext-link xmlns:xlink="http://www.w3.org/1999/xlink" ext-link-type="gen" xlink:href="OQ835190" xlink:type="simple">OQ835190</ext-link>). Heredia: Santo Domingo, San Luis, carretera Braulio Carrillo, <named-content xmlns:xlink="http://www.w3.org/1999/xlink" content-type="dwc:verbatimCoordinates" xlink:type="simple"><named-content content-type="geo-json" specific-use="{&#34;type&#34;:&#34;Point&#34;,&#34;coordinates&#34;:[-84.067861,9.974500]}" id="NCID0E3DEK" xlink:type="simple">9°58'28.2"N, 84°4'4.3"W</named-content></named-content>, 1200 m elev., on <italic><tp:taxon-name><tp:taxon-name-part taxon-name-part-type="genus" reg="Casuarina">Casuarina</tp:taxon-name-part></tp:taxon-name></italic> sp., 04 Jul 2018, M. Mardones GA-04 (USJ109789, sequences <abbrev xmlns:xlink="http://www.w3.org/1999/xlink" xlink:title="Internal Transcribed Spacer" id="ABBRID0EIEEK" xlink:type="simple">ITS</abbrev><ext-link xmlns:xlink="http://www.w3.org/1999/xlink" ext-link-type="gen" xlink:href="OQ845470" xlink:type="simple">OQ845470</ext-link>, <abbrev xmlns:xlink="http://www.w3.org/1999/xlink" xlink:title="large subunit" id="ABBRID0EREEK" xlink:type="simple">LSU</abbrev><ext-link xmlns:xlink="http://www.w3.org/1999/xlink" ext-link-type="gen" xlink:href="OQ835187" xlink:type="simple">OQ835187</ext-link>, <italic><abbrev xmlns:xlink="http://www.w3.org/1999/xlink" xlink:title="elongation factor" id="ABBRID0E2EEK" xlink:type="simple">TEF</abbrev></italic> OR022012); <named-content xmlns:xlink="http://www.w3.org/1999/xlink" content-type="dwc:verbatimCoordinates" xlink:type="simple"><named-content content-type="geo-json" specific-use="{&#34;type&#34;:&#34;Point&#34;,&#34;coordinates&#34;:[-84.067861,9.974500]}" id="NCID0ECFEK" xlink:type="simple">9°58'28.2"N, 84°4'4.3"W</named-content></named-content>, 1200 m elev., 04 Aug 2018, M. Mardones GA-08 (USJ109714, sequence <abbrev xmlns:xlink="http://www.w3.org/1999/xlink" xlink:title="Internal Transcribed Spacer" id="ABBRID0EHFEK" xlink:type="simple">ITS</abbrev><ext-link xmlns:xlink="http://www.w3.org/1999/xlink" ext-link-type="gen" xlink:href="OQ845471" xlink:type="simple">OQ845471</ext-link>). Sarapiquí, Puerto Viejo, Estación Biológica La Selva (OET), <named-content xmlns:xlink="http://www.w3.org/1999/xlink" content-type="dwc:verbatimCoordinates" xlink:type="simple"><named-content content-type="geo-json" specific-use="{&#34;type&#34;:&#34;Point&#34;,&#34;coordinates&#34;:[-84.004667,10.433417]}" id="NCID0ETFEK" xlink:type="simple">10°26'0.30"N, 84°0'16.8"W</named-content></named-content>, 100 m elev., 23 Jun 2022, J. Carranza JCV 3-16 (USJ109702). Limón: Cantón Central, Reserva Biológica Hitoy Cerere, Sendero Tepezcuintle, <named-content xmlns:xlink="http://www.w3.org/1999/xlink" content-type="dwc:verbatimCoordinates" xlink:type="simple"><named-content content-type="geo-json" specific-use="{&#34;type&#34;:&#34;Point&#34;,&#34;coordinates&#34;:[-83.028583,9.672194]}" id="NCID0E2FEK" xlink:type="simple">9°40'19.9"N, 83°01'42.9"W</named-content></named-content>, 0–100 m elev., 9 Nov 2002, R. Valladares 1636 (CR3557538); Sixaola, <named-content xmlns:xlink="http://www.w3.org/1999/xlink" content-type="dwc:verbatimCoordinates" xlink:type="simple"><named-content content-type="geo-json" specific-use="{&#34;type&#34;:&#34;Point&#34;,&#34;coordinates&#34;:[-82.612108,9.507056]}" id="NCID0EDGEK" xlink:type="simple">9°30'25.4"N, 82°36'43.59"W</named-content></named-content>, 10 m elev., 24 Jun 1988, A. Conejo 32-88 (USJ28075). Puntarenas: Coto Brus, San Vito, Área de Conservación La Amistad Pacífico, Zona Protectora Las Tablas, Estación Biológica Las Alturas, sendero a Cerro Echandi, <named-content xmlns:xlink="http://www.w3.org/1999/xlink" content-type="dwc:verbatimCoordinates" xlink:type="simple"><named-content content-type="geo-json" specific-use="{&#34;type&#34;:&#34;Point&#34;,&#34;coordinates&#34;:[-82.833056,8.949139]}" id="NCID0ELGEK" xlink:type="simple">8°56'56.9"N, 82°49'59.0"W</named-content></named-content>, 1500–1600 m elev., 12 Nov 1999, E. Navarro 1439 (CR1546847). Golfito, Reserva de Vida Silvestre Golfito, sendero La Lechería, <named-content xmlns:xlink="http://www.w3.org/1999/xlink" content-type="dwc:verbatimCoordinates" xlink:type="simple"><named-content content-type="geo-json" specific-use="{&#34;type&#34;:&#34;Point&#34;,&#34;coordinates&#34;:[-83.218000,8.654806]}" id="NCID0ETGEK" xlink:type="simple">8°39'17.3"N, 83°13'4.8"W</named-content></named-content>, 100–200 m elev., 13 Jun 2003, E. Fletes 5248 (CR3727447); <named-content xmlns:xlink="http://www.w3.org/1999/xlink" content-type="dwc:verbatimCoordinates" xlink:type="simple"><named-content content-type="geo-json" specific-use="{&#34;type&#34;:&#34;Point&#34;,&#34;coordinates&#34;:[-83.219111,8.655028]}" id="NCID0E2GEK" xlink:type="simple">8°39'18.1"N, 83°13'8.8"W</named-content></named-content>, 100–200 m elev., 09 Feb 1991, J. Carranza JCV 4-91 (USJ33128); Sector el Tajo, <named-content xmlns:xlink="http://www.w3.org/1999/xlink" content-type="dwc:verbatimCoordinates" xlink:type="simple"><named-content content-type="geo-json" specific-use="{&#34;type&#34;:&#34;Point&#34;,&#34;coordinates&#34;:[-83.198722,8.669778]}" id="NCID0EDHEK" xlink:type="simple">8°40'11.2"N, 83°11'55.4"W</named-content></named-content>, 0–100 m elev., 05 Sep 2004, E. Fletes 6566 (CR3881862). Osa, Parque Nacional Corcovado, Rio Madrigal, quebrada Ceniza, <named-content xmlns:xlink="http://www.w3.org/1999/xlink" content-type="dwc:verbatimCoordinates" xlink:type="simple"><named-content content-type="geo-json" specific-use="{&#34;type&#34;:&#34;Point&#34;,&#34;coordinates&#34;:[-83.515167,8.448306]}" id="NCID0ELHEK" xlink:type="simple">8°26'53.9"N, 83°30'54.6"W</named-content></named-content>, 200–300 m elev., 19 Mar 2003, E. Fletes 4943 (CR3700175); Parque Nacional Corcovado, Estación Los Patos, márgenes del Rio Rincón, <named-content xmlns:xlink="http://www.w3.org/1999/xlink" content-type="dwc:verbatimCoordinates" xlink:type="simple"><named-content content-type="geo-json" specific-use="{&#34;type&#34;:&#34;Point&#34;,&#34;coordinates&#34;:[-83.507667,8.574361]}" id="NCID0ETHEK" xlink:type="simple">8°34'27.7"N, 83°30'27.6"W</named-content></named-content>, 80 m elev., 21 Aug 1999, E. Fletes 631 (CR1546789); Parque Nacional Corcovado, orillas del río Pavón, <named-content xmlns:xlink="http://www.w3.org/1999/xlink" content-type="dwc:verbatimCoordinates" xlink:type="simple"><named-content content-type="geo-json" specific-use="{&#34;type&#34;:&#34;Point&#34;,&#34;coordinates&#34;:[-83.598000,8.516953]}" id="NCID0E2HEK" xlink:type="simple">8°31'1.03"N, 83°35'52.8"W</named-content></named-content>, 100–200 m elev., 27 Feb 2005, E. Fletes 7239 (CR3932787); Parque Nacional Corcovado, Estación Sirena, márgenes del río Sirena, <named-content xmlns:xlink="http://www.w3.org/1999/xlink" content-type="dwc:verbatimCoordinates" xlink:type="simple"><named-content content-type="geo-json" specific-use="{&#34;type&#34;:&#34;Point&#34;,&#34;coordinates&#34;:[-83.597556,8.480867]}" id="NCID0EDIEK" xlink:type="simple">8°28'51.12"N, 83°35'51.2"W</named-content></named-content>, 0–100 m elev., 09 Apr 2003, E. Fletes 4999 (CR3717017); sendero Guanacaste, <named-content xmlns:xlink="http://www.w3.org/1999/xlink" content-type="dwc:verbatimCoordinates" xlink:type="simple"><named-content content-type="geo-json" specific-use="{&#34;type&#34;:&#34;Point&#34;,&#34;coordinates&#34;:[-83.589367,8.482222]}" id="NCID0ELIEK" xlink:type="simple">8°28'56.0"N, 83°35'21.72"W</named-content></named-content>, 10 m elev., 25 Mar 1999, E. Fletes 266 (CR1546586); Sendero Sirena, <named-content xmlns:xlink="http://www.w3.org/1999/xlink" content-type="dwc:verbatimCoordinates" xlink:type="simple"><named-content content-type="geo-json" specific-use="{&#34;type&#34;:&#34;Point&#34;,&#34;coordinates&#34;:[-83.596361,8.479944]}" id="NCID0ETIEK" xlink:type="simple">8°28'47.8"N, 83°35'46.9"W</named-content></named-content>, 0–30 m elev., on log, 07 Jul 2022, J. Carranza, M. Mardones, E. Fletes GA-56 (USJ109780, sequences <abbrev xmlns:xlink="http://www.w3.org/1999/xlink" xlink:title="Internal Transcribed Spacer" id="ABBRID0EYIEK" xlink:type="simple">ITS</abbrev><ext-link xmlns:xlink="http://www.w3.org/1999/xlink" ext-link-type="gen" xlink:href="OQ845475" xlink:type="simple">OQ845475</ext-link>, <abbrev xmlns:xlink="http://www.w3.org/1999/xlink" xlink:title="large subunit" id="ABBRID0EBJEK" xlink:type="simple">LSU</abbrev><ext-link xmlns:xlink="http://www.w3.org/1999/xlink" ext-link-type="gen" xlink:href="OQ835191" xlink:type="simple">OQ835191</ext-link>); Parque Nacional Corcovado, Estación La Leona, Sendero Paraíso, <named-content xmlns:xlink="http://www.w3.org/1999/xlink" content-type="dwc:verbatimCoordinates" xlink:type="simple"><named-content content-type="geo-json" specific-use="{&#34;type&#34;:&#34;Point&#34;,&#34;coordinates&#34;:[-83.522667,8.446972]}" id="NCID0ENJEK" xlink:type="simple">8°26'49.1"N, 83°31'21.6"W</named-content></named-content>, 0–30 m elev., on log, 10 Sep 2009, J. Carranza JCV 114-09 (USJ83245); Reserva Biológica Isla del Caño, sendero al mirador, <named-content xmlns:xlink="http://www.w3.org/1999/xlink" content-type="dwc:verbatimCoordinates" xlink:type="simple"><named-content content-type="geo-json" specific-use="{&#34;type&#34;:&#34;Point&#34;,&#34;coordinates&#34;:[-83.890833,8.705861]}" id="NCID0EVJEK" xlink:type="simple">8°42'21.1"N, 83°53'27.0"W</named-content></named-content>, 0–100 m elev., 20 Aug 2003, E. Navarro 7005 (CR3752717). San José: Montes de Oca, San Pedro, Campus UCR, frente a facultad de Medicina, <named-content xmlns:xlink="http://www.w3.org/1999/xlink" content-type="dwc:verbatimCoordinates" xlink:type="simple"><named-content content-type="geo-json" specific-use="{&#34;type&#34;:&#34;Point&#34;,&#34;coordinates&#34;:[-84.050056,9.938667]}" id="NCID0E4JEK" xlink:type="simple">9°56'19.2"N, 84°3'0.2"W</named-content></named-content>, 1100 m elev., on log of <italic><tp:taxon-name><tp:taxon-name-part taxon-name-part-type="genus" reg="Casuarina">Casuarina</tp:taxon-name-part></tp:taxon-name></italic> sp., 04 Oct 1999, J. Carranza JCV 2-99 (USJ71256); <named-content xmlns:xlink="http://www.w3.org/1999/xlink" content-type="dwc:verbatimCoordinates" xlink:type="simple"><named-content content-type="geo-json" specific-use="{&#34;type&#34;:&#34;Point&#34;,&#34;coordinates&#34;:[-84.050056,9.938667]}" id="NCID0EMKEK" xlink:type="simple">9°56'19.2"N, 84°3'0.2"W</named-content></named-content>, 1100 m elev., 02 Oct 2018, M. Mardones GA-09 (USJ109788, sequences <abbrev xmlns:xlink="http://www.w3.org/1999/xlink" xlink:title="Internal Transcribed Spacer" id="ABBRID0ERKEK" xlink:type="simple">ITS</abbrev><ext-link xmlns:xlink="http://www.w3.org/1999/xlink" ext-link-type="gen" xlink:href="OQ845472" xlink:type="simple">OQ845472</ext-link>, <abbrev xmlns:xlink="http://www.w3.org/1999/xlink" xlink:title="large subunit" id="ABBRID0E1KEK" xlink:type="simple">LSU</abbrev><ext-link xmlns:xlink="http://www.w3.org/1999/xlink" ext-link-type="gen" xlink:href="OQ835188" xlink:type="simple">OQ835188</ext-link>); frente a la Facultad de Educación, on log, Nov 1999, A. Ruiz s.n (USJ71255); on log, 09 Aug 2011, J. De León, O. Morales, R. Doss JDL 15-2011 (USJ109685).</p></tp:treatment-sec><tp:treatment-sec sec-type="Specimens of other species examined for comparison" id="SECID0EDLEK"><title>Specimens of other species examined for comparison.</title><p><italic><tp:taxon-name><tp:taxon-name-part taxon-name-part-type="genus" reg="Ganoderma">Ganoderma</tp:taxon-name-part><tp:taxon-name-part taxon-name-part-type="species" reg="pulverulentum">pulverulentum</tp:taxon-name-part></tp:taxon-name></italic>. Grenada. Sep 1905, W.E. Broadway s.n. (lectotype, NYBG 985708). <italic><tp:taxon-name><tp:taxon-name-part taxon-name-part-type="genus" reg="Ganoderma">Ganoderma</tp:taxon-name-part><tp:taxon-name-part taxon-name-part-type="species" reg="sessile">sessile</tp:taxon-name-part></tp:taxon-name></italic>. USA. New York: Westchester Co., White Plains, May 1897, L. M. Underwood s.n. (type, NYBG 985711). <italic><tp:taxon-name><tp:taxon-name-part taxon-name-part-type="genus" reg="Ganoderma">Ganoderma</tp:taxon-name-part><tp:taxon-name-part taxon-name-part-type="species" reg="sessiliforme">sessiliforme</tp:taxon-name-part></tp:taxon-name></italic>. Mexico. Morelos: Cuernavaca, Gardens, and Barrancas within 3 miles of Cuernavaca, 24 Dec 1909, W. A. Murrill 392 (type, NYBG 985713).</p></tp:treatment-sec><tp:treatment-sec sec-type="discussion" id="SECID0EKMEK"><title>Discussion.</title><p><italic><tp:taxon-name><tp:taxon-name-part taxon-name-part-type="genus" reg="Ganoderma">Ganoderma</tp:taxon-name-part><tp:taxon-name-part taxon-name-part-type="species" reg="parvulum">parvulum</tp:taxon-name-part></tp:taxon-name></italic> is characterised by a laterally stipitate basidiocarp and light-coloured context on the upper part and darker close to the tubes, with melanoid encrustations or bands running from the base of the stipe (like the ones found on <italic><tp:taxon-name><tp:taxon-name-part taxon-name-part-type="genus" reg="Ganoderma">G.</tp:taxon-name-part><tp:taxon-name-part taxon-name-part-type="species" reg="curtisii">curtisii</tp:taxon-name-part></tp:taxon-name></italic>). According to <xref ref-type="bibr" rid="B4">Cabarroi-Hernández et al. (2019)</xref>, ornamented chlamydospores in the context and pure culture is the only morphological characteristic distinguishing G. <italic><tp:taxon-name><tp:taxon-name-part taxon-name-part-type="genus" reg="Ganoderma"/><tp:taxon-name-part taxon-name-part-type="species" reg="parvulum">parvulum</tp:taxon-name-part></tp:taxon-name></italic> from <italic><tp:taxon-name><tp:taxon-name-part taxon-name-part-type="genus" reg="Ganoderma">G.</tp:taxon-name-part><tp:taxon-name-part taxon-name-part-type="species" reg="mexicanum">mexicanum</tp:taxon-name-part></tp:taxon-name></italic> s.l. Few chlamydospores were observed in <italic><tp:taxon-name><tp:taxon-name-part taxon-name-part-type="genus" reg="Ganoderma">G.</tp:taxon-name-part><tp:taxon-name-part taxon-name-part-type="species" reg="parvulum">parvulum</tp:taxon-name-part></tp:taxon-name></italic> vouchers collected in Costa Rica and, in some specimens, were totally absent. However, in pure cultures of specimens GA-08 and GA-09, ornamented chlamydospores were numerous (Fig. <xref ref-type="fig" rid="F9">9E</xref>). In <xref ref-type="bibr" rid="B7">Carranza and Ruiz-Boyer (2001)</xref>, chlamydospores of the culture JCV 2-99 (as <italic><tp:taxon-name><tp:taxon-name-part taxon-name-part-type="genus" reg="Ganoderma">G.</tp:taxon-name-part><tp:taxon-name-part taxon-name-part-type="species" reg="lucidum">lucidum</tp:taxon-name-part></tp:taxon-name></italic>) were reported as round to ovoid or elongate and 14–21 × 11–19 µm.</p><p><xref ref-type="bibr" rid="B4">Cabarroi-Hernández et al. (2019)</xref> reported much larger basidiospores (11–16 × 9–14.5 µm) than those observed in the Costa Rican specimens (7–10 × 5–7 µm). The size of the basidiospores reported by <xref ref-type="bibr" rid="B53">Ryvarden (2000)</xref>, as <italic><tp:taxon-name><tp:taxon-name-part taxon-name-part-type="genus" reg="Ganoderma">G.</tp:taxon-name-part><tp:taxon-name-part taxon-name-part-type="species" reg="stipitatum">stipitatum</tp:taxon-name-part></tp:taxon-name></italic>, (7–9.5 × 5–6.5 µm) and <xref ref-type="bibr" rid="B66">Torres-Torres et al. (2012</xref>, 8–9 × 6–6.8 µm) agree with our observations. The type specimen under the name <italic><tp:taxon-name><tp:taxon-name-part taxon-name-part-type="genus" reg="Fomes">Fomes</tp:taxon-name-part><tp:taxon-name-part taxon-name-part-type="species" reg="stipitatus">stipitatus</tp:taxon-name-part></tp:taxon-name></italic> Murr. collected on dead wood in Nicaragua was examined. It had very much deteriorated, with only a small portion of the pileus and context. No spores were observed, but it had cuticular cells amyloid at the apex, 19.5–24 × 6.8 µm and two melanoid bands are observed in the context. <xref ref-type="bibr" rid="B47">Murrill (1915)</xref> reported for <italic><tp:taxon-name><tp:taxon-name-part taxon-name-part-type="genus" reg="Ganoderma">G.</tp:taxon-name-part><tp:taxon-name-part taxon-name-part-type="species" reg="parvulum">parvulum</tp:taxon-name-part></tp:taxon-name></italic> spores 5 × 4 µm and for <italic><tp:taxon-name><tp:taxon-name-part taxon-name-part-type="genus" reg="Ganoderma">G.</tp:taxon-name-part><tp:taxon-name-part taxon-name-part-type="species" reg="stipitatum">stipitatum</tp:taxon-name-part></tp:taxon-name></italic> 3.5 × 5 µm, both measurements were very small compared with those described by the above authors. The spores observed in the specimen of <italic><tp:taxon-name><tp:taxon-name-part taxon-name-part-type="genus" reg="Ganoderma">G.</tp:taxon-name-part><tp:taxon-name-part taxon-name-part-type="species" reg="perzonatum">perzonatum</tp:taxon-name-part></tp:taxon-name></italic> considered by <xref ref-type="bibr" rid="B60">Steyaert (1980)</xref> as <italic><tp:taxon-name><tp:taxon-name-part taxon-name-part-type="genus" reg="Ganoderma">G.</tp:taxon-name-part><tp:taxon-name-part taxon-name-part-type="species" reg="parvulum">parvulum</tp:taxon-name-part></tp:taxon-name></italic> are larger, 7.7–9.4(–10) × 6–7.7(–8.5) µm, but closer to the ones found on the Costa Rican specimens and the ones reported by other researchers.</p><p>Several sequences of specimens of <italic><tp:taxon-name><tp:taxon-name-part taxon-name-part-type="genus" reg="Ganoderma">G.</tp:taxon-name-part><tp:taxon-name-part taxon-name-part-type="species" reg="parvulum">parvulum</tp:taxon-name-part></tp:taxon-name></italic> are represented in our dataset (GA-04, GA-08, GA-09, GA-10, GA-46, GA-56). The sequences are grouped in clade IV with good support (1/73) within a subclade containing sequences from several neotropical specimens labelled as <italic><tp:taxon-name><tp:taxon-name-part taxon-name-part-type="genus" reg="Ganoderma">G.</tp:taxon-name-part><tp:taxon-name-part taxon-name-part-type="species" reg="parvulum">parvulum</tp:taxon-name-part></tp:taxon-name></italic>, <italic><tp:taxon-name><tp:taxon-name-part taxon-name-part-type="genus" reg="Ganoderma">G.</tp:taxon-name-part><tp:taxon-name-part taxon-name-part-type="species" reg="mexicanum">mexicanum</tp:taxon-name-part></tp:taxon-name></italic>, <italic><tp:taxon-name><tp:taxon-name-part taxon-name-part-type="genus" reg="Ganoderma">G.</tp:taxon-name-part><tp:taxon-name-part taxon-name-part-type="species" reg="stipitatum">stipitatum</tp:taxon-name-part></tp:taxon-name></italic>, <italic><tp:taxon-name><tp:taxon-name-part taxon-name-part-type="genus" reg="Ganoderma">G.</tp:taxon-name-part><tp:taxon-name-part taxon-name-part-type="species" reg="weberianum">weberianum</tp:taxon-name-part></tp:taxon-name></italic> and <italic><tp:taxon-name><tp:taxon-name-part taxon-name-part-type="genus" reg="Ganoderma">G.</tp:taxon-name-part><tp:taxon-name-part taxon-name-part-type="species" reg="subamboinense">subamboinense</tp:taxon-name-part></tp:taxon-name></italic>. <tp:taxon-name><tp:taxon-name-part taxon-name-part-type="genus" reg="Ganoderma">Ganoderma</tp:taxon-name-part><tp:taxon-name-part taxon-name-part-type="species" reg="subamboinense">subamboinense</tp:taxon-name-part><tp:taxon-name-part taxon-name-part-type="infraspecific-rank">var.</tp:taxon-name-part><tp:taxon-name-part taxon-name-part-type="variety" reg="subamboinense">subamboinense</tp:taxon-name-part></tp:taxon-name> and <italic><tp:taxon-name><tp:taxon-name-part taxon-name-part-type="genus" reg="Ganoderma">G.</tp:taxon-name-part><tp:taxon-name-part taxon-name-part-type="species" reg="stipitatum">stipitatum</tp:taxon-name-part></tp:taxon-name></italic>, neotropical species within the <italic><tp:taxon-name><tp:taxon-name-part taxon-name-part-type="genus" reg="Ganoderma">Ganoderma</tp:taxon-name-part><tp:taxon-name-part taxon-name-part-type="species" reg="weberianum">weberianum</tp:taxon-name-part></tp:taxon-name></italic>-<italic><tp:taxon-name><tp:taxon-name-part taxon-name-part-type="genus" reg="Ganoderma"/><tp:taxon-name-part taxon-name-part-type="species" reg="resinaceum">resinaceum</tp:taxon-name-part></tp:taxon-name></italic> complex, were recently synonymised under <italic><tp:taxon-name><tp:taxon-name-part taxon-name-part-type="genus" reg="Ganoderma">Ganoderma</tp:taxon-name-part><tp:taxon-name-part taxon-name-part-type="species" reg="parvulum">parvulum</tp:taxon-name-part></tp:taxon-name></italic> (<xref ref-type="bibr" rid="B4">Cabarroi-Hernández et al. 2019</xref>).</p></tp:treatment-sec><tp:treatment-sec><!--Section generated to contain objects referenced in tp:taxon-treatment.--><fig id="F3" position="float" orientation="portrait"><object-id xmlns:xlink="http://www.w3.org/1999/xlink" content-type="doi" xlink:type="simple">10.3897/mycokeys.100.106810.figure3</object-id><object-id xmlns:xlink="http://www.w3.org/1999/xlink" content-type="arpha" xlink:type="simple">EC69928D-8EDA-56A5-8460-D7B56A6788B1</object-id><label>Figure 3.</label><caption><p>In-situ photos of basidiocarps of <italic><tp:taxon-name><tp:taxon-name-part taxon-name-part-type="genus" reg="Ganoderma">Ganoderma</tp:taxon-name-part></tp:taxon-name></italic> spp. in Costa Rica <bold>A</bold><italic><tp:taxon-name><tp:taxon-name-part taxon-name-part-type="genus" reg="Ganoderma">G.</tp:taxon-name-part><tp:taxon-name-part taxon-name-part-type="species" reg="amazonense">amazonense</tp:taxon-name-part></tp:taxon-name></italic> (GA-30) <bold>B</bold><italic><tp:taxon-name><tp:taxon-name-part taxon-name-part-type="genus" reg="Ganoderma">G.</tp:taxon-name-part><tp:taxon-name-part taxon-name-part-type="species" reg="applanatum">applanatum</tp:taxon-name-part></tp:taxon-name></italic> (GA-54) <bold>C</bold><italic><tp:taxon-name><tp:taxon-name-part taxon-name-part-type="genus" reg="Ganoderma">G.</tp:taxon-name-part><tp:taxon-name-part taxon-name-part-type="species" reg="australe">australe</tp:taxon-name-part></tp:taxon-name></italic> (GA-58) <bold>D</bold><tp:taxon-name><tp:taxon-name-part taxon-name-part-type="genus" reg="Ganoderma">G.</tp:taxon-name-part><tp:taxon-name-part taxon-name-part-type="uncertainty-rank">cf.</tp:taxon-name-part><tp:taxon-name-part taxon-name-part-type="species" reg="chocoense">chocoense</tp:taxon-name-part></tp:taxon-name> (GA-03) <bold>E, F</bold><italic><tp:taxon-name><tp:taxon-name-part taxon-name-part-type="genus" reg="Ganoderma">G.</tp:taxon-name-part><tp:taxon-name-part taxon-name-part-type="species" reg="curtisii">curtisii</tp:taxon-name-part></tp:taxon-name></italic> (JCV 128-10) <bold>G</bold><italic><tp:taxon-name><tp:taxon-name-part taxon-name-part-type="genus" reg="Ganoderma">G.</tp:taxon-name-part><tp:taxon-name-part taxon-name-part-type="species" reg="ecuadorense">ecuadorense</tp:taxon-name-part></tp:taxon-name></italic> (MMG-181) <bold>H</bold><italic><tp:taxon-name><tp:taxon-name-part taxon-name-part-type="genus" reg="Ganoderma">G.</tp:taxon-name-part><tp:taxon-name-part taxon-name-part-type="species" reg="oerstedii">oerstedii</tp:taxon-name-part></tp:taxon-name></italic> (Saenz 2049) <bold>I</bold><italic><tp:taxon-name><tp:taxon-name-part taxon-name-part-type="genus" reg="Ganoderma">G.</tp:taxon-name-part><tp:taxon-name-part taxon-name-part-type="species" reg="parvulum">parvulum</tp:taxon-name-part></tp:taxon-name></italic> (GA-09). Scale bars: 20 cm (<bold>A, H</bold>); 3 cm (<bold>B, C</bold>); 1 cm (<bold>D, E, I</bold>).</p></caption><graphic xmlns:xlink="http://www.w3.org/1999/xlink" xlink:href="mycokeys-100-005-g003.jpg" position="float" orientation="portrait" xlink:type="simple" id="oo_935559.jpg"><uri content-type="original_file" xlink:type="simple">https://binary.pensoft.net/fig/935559</uri></graphic></fig></tp:treatment-sec><ref-list><ref id="B54"><mixed-citation xmlns:xlink="http://www.w3.org/1999/xlink" xlink:type="simple"><person-group><name name-style="western"><surname>Ryvarden</surname><given-names>L</given-names></name></person-group> (<year>2004</year>) <article-title>Neotropical polypores, part 1.</article-title><source>Synopsis Fungorum</source><volume>19</volume>: <fpage>69</fpage>–<lpage>102</lpage>.</mixed-citation></ref><ref id="B53"><mixed-citation xmlns:xlink="http://www.w3.org/1999/xlink" xlink:type="simple"><person-group><name name-style="western"><surname>Ryvarden</surname><given-names>L</given-names></name></person-group> (<year>2000</year>) <article-title>Studies in neotropical polypores 2: A preliminary key to neotropical species of <italic><tp:taxon-name><tp:taxon-name-part taxon-name-part-type="genus">Ganoderma</tp:taxon-name-part></tp:taxon-name></italic> with laccate pileus.</article-title><source>Mycologia</source><volume>92</volume>(<issue>1</issue>): <fpage>180</fpage>–<lpage>191</lpage>. <ext-link xlink:href="10.1080/00275514.2000.12061142" ext-link-type="doi" xlink:type="simple">https://doi.org/10.1080/00275514.2000.12061142</ext-link></mixed-citation></ref><ref id="B4"><mixed-citation xmlns:xlink="http://www.w3.org/1999/xlink" xlink:type="simple"><person-group><name name-style="western"><surname>Cabarroi-Hernández</surname><given-names>M</given-names></name><name name-style="western"><surname>Villalobos-Arámbula</surname><given-names>AR</given-names></name><name name-style="western"><surname>Torres-Torres</surname><given-names>MG</given-names></name><name name-style="western"><surname>Decock</surname><given-names>C</given-names></name><name name-style="western"><surname>Guzmán-Dávalos</surname><given-names>L</given-names></name></person-group> (<year>2019</year>) <article-title>The <italic><tp:taxon-name><tp:taxon-name-part taxon-name-part-type="genus">Ganoderma</tp:taxon-name-part><tp:taxon-name-part taxon-name-part-type="species">weberianum-resinaceum</tp:taxon-name-part></tp:taxon-name></italic> lineage: Multilocus phylogenetic analysis and morphology confirm <italic><tp:taxon-name><tp:taxon-name-part taxon-name-part-type="genus">G.</tp:taxon-name-part><tp:taxon-name-part taxon-name-part-type="species">mexicanum</tp:taxon-name-part></tp:taxon-name></italic> and <italic><tp:taxon-name><tp:taxon-name-part taxon-name-part-type="genus">G.</tp:taxon-name-part><tp:taxon-name-part taxon-name-part-type="species">parvulum</tp:taxon-name-part></tp:taxon-name></italic> in the Neotropics.</article-title><source>MycoKeys</source><volume>59</volume>: <fpage>95</fpage>–<lpage>131</lpage>. <ext-link xlink:href="10.3897/mycokeys.59.33182" ext-link-type="doi" xlink:type="simple">https://doi.org/10.3897/mycokeys.59.33182</ext-link></mixed-citation></ref><ref id="B7"><mixed-citation xmlns:xlink="http://www.w3.org/1999/xlink" xlink:type="simple"><person-group><name name-style="western"><surname>Carranza</surname><given-names>J</given-names></name><name name-style="western"><surname>Ruiz-Boyer</surname><given-names>A</given-names></name></person-group> (<year>2001</year>) <article-title>Cultural studies on some genera of <tp:taxon-name><tp:taxon-name-part taxon-name-part-type="class">Basidiomycetes</tp:taxon-name-part></tp:taxon-name> (<tp:taxon-name><tp:taxon-name-part taxon-name-part-type="phylum">Basidiomycota</tp:taxon-name-part></tp:taxon-name>) from Costa Rica.</article-title><source>Harvard Papers in Botany</source><volume>6</volume>: <fpage>57</fpage>–<lpage>84</lpage>.</mixed-citation></ref><ref id="B66"><mixed-citation xmlns:xlink="http://www.w3.org/1999/xlink" xlink:type="simple"><person-group><name name-style="western"><surname>Torres-Torres</surname><given-names>MG</given-names></name><name name-style="western"><surname>Gúzman-Davalos</surname><given-names>L</given-names></name><name name-style="western"><surname>de Mello Gugliotta</surname><given-names>A</given-names></name></person-group> (<year>2012</year>) <article-title><italic><tp:taxon-name><tp:taxon-name-part taxon-name-part-type="genus">Ganoderma</tp:taxon-name-part></tp:taxon-name></italic> in Brazil: Known species and new records.</article-title><source>Mycotaxon</source><volume>121</volume>(<issue>1</issue>): <fpage>93</fpage>–<lpage>132</lpage>. <ext-link xlink:href="10.5248/121.93" ext-link-type="doi" xlink:type="simple">https://doi.org/10.5248/121.93</ext-link></mixed-citation></ref><ref id="B47"><mixed-citation xmlns:xlink="http://www.w3.org/1999/xlink" xlink:type="simple"><person-group><name name-style="western"><surname>Murrill</surname><given-names>WA</given-names></name></person-group> (<year>1915</year>) <source>Tropical Polypores.</source><publisher-name>The New Era Printing Co.</publisher-name>, <publisher-loc>Pennsylvania</publisher-loc>, <size units="page">113 pp</size>.</mixed-citation></ref><ref id="B60"><mixed-citation xmlns:xlink="http://www.w3.org/1999/xlink" xlink:type="simple"><person-group><name name-style="western"><surname>Steyaert</surname><given-names>RL</given-names></name></person-group> (<year>1980</year>) <article-title>Study of some <italic><tp:taxon-name><tp:taxon-name-part taxon-name-part-type="genus">Ganoderma</tp:taxon-name-part></tp:taxon-name></italic> species.</article-title><source>Bulletin du Jardin botanique national de Belgique</source><volume>50</volume>: <fpage>135</fpage>–<lpage>186</lpage>. <ext-link xlink:href="10.2307/3667780" ext-link-type="doi" xlink:type="simple">https://doi.org/10.2307/3667780</ext-link></mixed-citation></ref></ref-list></tp:taxon-treatment>
