# Supplementary material for: ﻿Taxonomy and phylogeny of the genus Ganoderma (Polyporales, Basidiomycota) in Costa Rica
Source: MycoKeys. 2023 Nov 13;100:5–47. doi: 10.3897/mycokeys.100.106810 (PMC10660157; doi:10.3897/mycokeys.100.106810)
Supplement: XML Treatment for Ganoderma applanatum var. laevisporum [file mycokeys.100.106810-treatment9.xml]

<!DOCTYPE tp:taxon-treatment
  PUBLIC "-//TaxonX//DTD Taxonomic Treatment Publishing DTD v0 20100105//EN" "tax-treatment-NSO.dtd">
<tp:taxon-treatment xmlns:tp="http://www.plazi.org/taxpub"><tp:treatment-meta><kwd-group><label>Taxon classification</label><kwd>
                <named-content content-type="kingdom">Fungi</named-content>
              </kwd><kwd>
                <named-content content-type="order">Polyporales</named-content>
              </kwd><kwd>
                <named-content content-type="family">Polyporaceae</named-content>
              </kwd></kwd-group><mixed-citation publication-type="journal"><person-group><name><surname>Mardones</surname><given-names>Melissa</given-names></name><name><surname>Carranza-Velázquez</surname><given-names>Julieta</given-names></name><name><surname>Mata-Hidalgo</surname><given-names>Milagro</given-names></name><name><surname>Amador-Fernández</surname><given-names>Xaviera</given-names></name><name><surname>Urbina</surname><given-names>Hector</given-names></name></person-group><article-title>﻿Taxonomy and phylogeny of the genus <italic><tp:taxon-name><tp:taxon-name-part taxon-name-part-type="genus" reg="Ganoderma">Ganoderma</tp:taxon-name-part></tp:taxon-name></italic> (<tp:taxon-name><tp:taxon-name-part taxon-name-part-type="order">Polyporales</tp:taxon-name-part></tp:taxon-name>, <tp:taxon-name><tp:taxon-name-part taxon-name-part-type="phylum">Basidiomycota</tp:taxon-name-part></tp:taxon-name>) in Costa Rica</article-title><source>MycoKeys</source><day>13</day><month>11</month><year>2023</year><volume>100</volume><fpage>5</fpage><lpage>47</lpage><pub-id pub-id-type="doi">10.3897/mycokeys.100.106810</pub-id></mixed-citation></tp:treatment-meta><tp:nomenclature><label>﻿</label><tp:taxon-name>
              <object-id xmlns:xlink="http://www.w3.org/1999/xlink" content-type="arpha" xlink:type="simple">97656754-D063-5D9A-9C07-B8CF68839A93</object-id>
              <tp:taxon-name-part taxon-name-part-type="genus" reg="Ganoderma">Ganoderma</tp:taxon-name-part>
              <tp:taxon-name-part taxon-name-part-type="species" reg="applanatum">applanatum</tp:taxon-name-part>
              <tp:taxon-name-part taxon-name-part-type="infraspecific-rank">var.</tp:taxon-name-part>
              <tp:taxon-name-part taxon-name-part-type="variety" reg="laevisporum">laevisporum</tp:taxon-name-part>
            </tp:taxon-name><tp:taxon-authority>C.J. Humphrey &amp; Leus-Palo, Philipp. J. Sci. 45(4): 533 (1931)</tp:taxon-authority></tp:nomenclature><tp:treatment-sec sec-type="discussion" id="SECID0EW3EK"><title>Discussion.</title><p>During the examination of <italic><tp:taxon-name><tp:taxon-name-part taxon-name-part-type="genus" reg="Ganoderma">G.</tp:taxon-name-part><tp:taxon-name-part taxon-name-part-type="species" reg="applanatum">applanatum</tp:taxon-name-part></tp:taxon-name></italic> specimens from Costa Rica, we found four relatively old specimens (JCV16-95, Navarro 8458, Navarro 3699, USJ109859) that agreed with the description of <tp:taxon-name><tp:taxon-name-part taxon-name-part-type="genus" reg="Ganoderma">G.</tp:taxon-name-part><tp:taxon-name-part taxon-name-part-type="species" reg="applanatum">applanatum</tp:taxon-name-part><tp:taxon-name-part taxon-name-part-type="infraspecific-rank">var.</tp:taxon-name-part><tp:taxon-name-part taxon-name-part-type="variety" reg="laevisporum">laevisporum</tp:taxon-name-part></tp:taxon-name> (<xref ref-type="bibr" rid="B27">Humphrey and Leus 1931</xref>; <xref ref-type="bibr" rid="B69">Wang et al. 2009</xref>). This species has been reported for Java, Philippines and mainland China. It is characterised by its sessile basidioma with a dull upper surface and the basidiospores with smooth wall. According to <xref ref-type="bibr" rid="B69">Wang et al. (2009)</xref>, the species is distributed at higher elevations in the Tropics, matching with our records, since our specimens were collected above 1800 m a.s.l. The basidiospore size of our specimens (9–11 × 6–7 μm) agree with those reported by <xref ref-type="bibr" rid="B27">Humphrey and Leus (1931</xref>, 9.3–10.3(–10.8) × 5.4–5.9(–6.4) μm) and <xref ref-type="bibr" rid="B69">Wang et al. (2009</xref>, 9.2–10.5 × 5.5–6.5 μm). According to <xref ref-type="bibr" rid="B59">Steyaert (1972)</xref>, <tp:taxon-name><tp:taxon-name-part taxon-name-part-type="genus" reg="Ganoderma">G.</tp:taxon-name-part><tp:taxon-name-part taxon-name-part-type="species" reg="applanatum">applanatum</tp:taxon-name-part><tp:taxon-name-part taxon-name-part-type="infraspecific-rank">var.</tp:taxon-name-part><tp:taxon-name-part taxon-name-part-type="variety" reg="laevisporum">laevisporum</tp:taxon-name-part></tp:taxon-name> is a synonym of <italic><tp:taxon-name><tp:taxon-name-part taxon-name-part-type="genus" reg="Ganoderma">G.</tp:taxon-name-part><tp:taxon-name-part taxon-name-part-type="species" reg="tornatum">tornatum</tp:taxon-name-part></tp:taxon-name></italic> (for a complete discussion on this topic, see <xref ref-type="bibr" rid="B69">Wang et al. (2009)</xref>). As we only examined four relatively old specimens, have been unable to examine the holotype and it was not possible to obtain DNA or pure cultures from them, this species is excluded from our taxonomic analysis until more specimens and molecular data are available to confirm its presence in Costa Rica.</p></tp:treatment-sec><tp:treatment-sec sec-type="material" id="SECID0EZ6EK"><title>Specimens examined.</title><p>Costa Rica. Alajuela: Grecia, Reserva Forestal Grecia, Bosque del Niño, sendero al acueducto, 26 June 2006, <named-content xmlns:xlink="http://www.w3.org/1999/xlink" content-type="dwc:verbatimCoordinates" xlink:type="simple"><named-content content-type="geo-json" specific-use="{&#34;type&#34;:&#34;Point&#34;,&#34;coordinates&#34;:[-84.245917,10.142950]}" id="NCID0ECAFK" xlink:type="simple">10°8'34.62"N, 84°14'45.3"W</named-content></named-content>, 1800–1900 m elev., J. Carranza JCV16-95 (USJ64962). Puntarenas: Buenos Aires, Parque Nacional La Amistad, Estación Altamira, sendero al Cerro Biolley, <named-content xmlns:xlink="http://www.w3.org/1999/xlink" content-type="dwc:verbatimCoordinates" xlink:type="simple"><named-content content-type="geo-json" specific-use="{&#34;type&#34;:&#34;Point&#34;,&#34;coordinates&#34;:[-83.009972,9.039333]}" id="NCID0EKAFK" xlink:type="simple">9°02'21.6"N, 83°00'35.9"W</named-content></named-content>, 1700–1800 m elev., 20 Jul 2004, E. Navarro 8458 (CR3866211); Estación Pittier, Sendero a Cerro Gemelo, <named-content xmlns:xlink="http://www.w3.org/1999/xlink" content-type="dwc:verbatimCoordinates" xlink:type="simple"><named-content content-type="geo-json" specific-use="{&#34;type&#34;:&#34;Point&#34;,&#34;coordinates&#34;:[-82.961083,9.040139]}" id="NCID0ESAFK" xlink:type="simple">9°02'24.5"N, 82°57'39.9"W</named-content></named-content>, 1800–1900 m elev., 18 Aug 2001, E. Navarro 3699 (CR3459327). San José: Dota, San Gerardo, Albergue de montaña Saavegre, <named-content xmlns:xlink="http://www.w3.org/1999/xlink" content-type="dwc:verbatimCoordinates" xlink:type="simple"><named-content content-type="geo-json" specific-use="{&#34;type&#34;:&#34;Point&#34;,&#34;coordinates&#34;:[-83.807308,9.550578]}" id="NCID0E1AFK" xlink:type="simple">9°33'2.08"N, 83°48'26.31"W</named-content></named-content>, 2000–2300 m elev., 09 Nov 2001, s.n. (USJ109859).</p></tp:treatment-sec><ref-list><ref id="B27"><mixed-citation xmlns:xlink="http://www.w3.org/1999/xlink" xlink:type="simple"><person-group><name name-style="western"><surname>Humphrey</surname><given-names>CJ</given-names></name><name name-style="western"><surname>Leus</surname><given-names>S</given-names></name></person-group> (<year>1931</year>) <article-title>A partial revision of the <italic><tp:taxon-name><tp:taxon-name-part taxon-name-part-type="genus">Ganoderma</tp:taxon-name-part><tp:taxon-name-part taxon-name-part-type="species">applanatum</tp:taxon-name-part></tp:taxon-name></italic> group, with particular reference to its oriental variants.</article-title><source>Philippine Journal of Science</source><volume>45</volume>: <fpage>483</fpage>–<lpage>589</lpage>.</mixed-citation></ref><ref id="B69"><mixed-citation xmlns:xlink="http://www.w3.org/1999/xlink" xlink:type="simple"><person-group><name name-style="western"><surname>Wang</surname><given-names>D-M</given-names></name><name name-style="western"><surname>Wu</surname><given-names>S-H</given-names></name><name name-style="western"><surname>Li</surname><given-names>T-H</given-names></name></person-group> (<year>2009</year>) <article-title>Two records of <italic><tp:taxon-name><tp:taxon-name-part taxon-name-part-type="genus">Ganoderma</tp:taxon-name-part></tp:taxon-name></italic> new to mainland China.</article-title><source>Mycotaxon</source><volume>108</volume>(<issue>1</issue>): <fpage>35</fpage>–<lpage>40</lpage>. <ext-link xlink:href="10.5248/108.35" ext-link-type="doi" xlink:type="simple">https://doi.org/10.5248/108.35</ext-link></mixed-citation></ref><ref id="B59"><mixed-citation xmlns:xlink="http://www.w3.org/1999/xlink" xlink:type="simple"><person-group><name name-style="western"><surname>Steyaert</surname><given-names>RL</given-names></name></person-group> (<year>1972</year>) <article-title>Species of <italic><tp:taxon-name><tp:taxon-name-part taxon-name-part-type="genus">Ganoderma</tp:taxon-name-part></tp:taxon-name></italic> and related genera mainly of the Bogor and Leiden Herbaria.</article-title><source>Persoonia</source><volume>7</volume>: <fpage>55</fpage>–<lpage>118</lpage>.</mixed-citation></ref></ref-list></tp:taxon-treatment>
