# Supplementary material for: ﻿Taxonomy and phylogeny of the genus Ganoderma (Polyporales, Basidiomycota) in Costa Rica
Source: MycoKeys. 2023 Nov 13;100:5–47. doi: 10.3897/mycokeys.100.106810 (PMC10660157; doi:10.3897/mycokeys.100.106810)
Supplement: Supplementary material 1 — Ganoderma of Costa Rica_Linked Data Table Template for Primary Biodiversity Data [file mycokeys-100-005-s001.xlsx]

## Sheet: template
Linked data table for pirmary biodiversity data. Legend: 1 - Two groups of specimens/taxa related to each other in the context of the study; 2 - Data types (not changeable, linked to the appropriate ontology terms, whenever possible); 3 - Column names (not changeable, linked to the appropriate ontology terms, whenever possible); 4 - Specimen/taxon data; 5 - Linked to a resource; 6 - Linked by (au…
1	Specimens/Taxa group A (core/source species)
2	Preserved specimen	Type status	Associated sequences			Taxon name/MOTU				Location
3	Specimen code (InstCode and/or CollCode + Catalogue #)		ITS	LSU	TEF		Country	Province/state	City	Geolocation name / locality	Coordinates
4	7-91					Ganoderma amazonense	Costa Rica	Alajuela	Los Chiles	Reserva Nacional de Vida Silvestre Caño Negro	10°53'6.71"N; 84°47'28.27"W
5	43716					Ganoderma amazonense	Costa Rica	Alajuela	Upala	Bijagua, Albergue Heliconias	10°43'21.05"N; 85°2'30.47"W
6	2144.2					Ganoderma amazonense	Costa Rica	Guanacaste	Liberia	Parque Nacional Santa Rosa, sector Bosque Húmedo	10°50'57.49"N; 85°36'57.89"W
7	6843					Ganoderma amazonense	Costa Rica	Limón	Central	Reserva Biológica Hitoy Cerere, Sendero Tepezcuintle	9°40'19.97"N; 83°01'42.96"W
8	10912					Ganoderma amazonense	Costa Rica	Puntarenas	Garabito	Jacó, Sector Garabú, Finca Quebrada Bonita	9°38'22.81"N; 84°38'40.81"W
9	4933					Ganoderma amazonense	Costa Rica	Puntarenas	Osa	Parque Nacional Piedras Blancas, Estación Río Bonito, Sendero Tacho	9°38'22.81"N; 84°38'40.81"W
10	2847					Ganoderma amazonense	Costa Rica	Puntarenas	Osa	Parque Nacional Corcovado, Estación Sirena, Sendero Espaveles	8°28'57.75"N; 83°35'28.87"W
11	GA-30					Ganoderma amazonense	Costa Rica	Puntarenas	Osa	Parque Nacional Corcovado, Estación Sirena, Sendero Espaveles	8°28'59.54"N; 83°35'29.69"W
12	GA-54		OQ845454			Ganoderma amazonense	Costa Rica	Puntarenas	Osa	Parque Nacional Corcovado, Estación Sirena, Sendero Sirena	8°28'56.01"N; 83°35'49.16"W
13	521					Ganoderma australe	Costa Rica	Alajuela	Arenal	Parque Nacional Arenal, sendero Pilón	10°27'39.29"N ;84°43'51.83"W
14	10184					Ganoderma australe	Costa Rica	Alajuela	Poas	Parque Nacional Volcán Poás, Sendero hacia el Bosque del Niño	10°7'3.27"N; 84°14'36.88"W
15	JCV 13-02					Ganoderma australe	Costa Rica	Alajuela	San Carlos	Pocosol, Finca Latite	10°23'26.51"N; 84°35'49.69"W
16	9620					Ganoderma australe	Costa Rica	Cartago	Jimenez	Pejibaye, Refugio de Vida Silvestre El Copal	9°47'6.90"N; 83°45'7.77"W
17	1012					Ganoderma australe	Costa Rica	Guanacaste	La Cruz	Parque Nacional Guanacaste, Estación Biológica Pitilla, camino a la Esperanza	10°59'28.61"N; 85°25'33.17"W
18	615					Ganoderma australe	Costa Rica	Guanacaste	Liberia	Parque Nacional Rincón de la Vieja, Estación San Cristobal, Sendero La Danta	10°46'31.27"N; 85°21'0.51"W
19	1237					Ganoderma australe	Costa Rica	Guanacaste	Liberia	Parque Nacional Rincón de la Vieja, Sector Santa María, Los Naranjales	10°46' 53.11"N; 85°19'1.38"W
20	JCV 2-16					Ganoderma australe	Costa Rica	Heredia	Sarapiquí	La Virgen, Estación Biológica La Selva	10°25'56.52"N; 84°0'13.96"W
21	11165					Ganoderma australe	Costa Rica	Limon	Central	Reserva Veragua, Sendero Los Valientes	9° 55'40.63"N; 83°11'28.53"W
22	536					Ganoderma australe	Costa Rica	Limon	Central	Reserva Biológica Hitoy Cerere, Sendero Tepezcuintle	9°40'19.97"N; 83°01'42.96"W
23	111					Ganoderma australe	Costa Rica	Limon	Pococí	Colorado, Tortuguero, Reserva Biológica del Bosque Lluvioso	10°26'58.96"N; 83°30'25.19"W
24	7607					Ganoderma australe	Costa Rica	Puntarenas	Central	Parque Nacional Isla del Coco, orillas del rÍo Genio	5°30'15.64"N; 87°4'32.05"W
25	4870					Ganoderma australe	Costa Rica	Puntarenas	Coto Brus	San Vito, Parque Nacional La Amistad, Zona Protegida Las Tablas, Fila Chiquizá	8°55'34.40"N; 82°46'00.950"W
26	520					Ganoderma australe	Costa Rica	Puntarenas	Coto Brus	Finca Cafrosa, Pizote	8°54'15.82"N; 82°47'21.22"W
27	367					Ganoderma australe	Costa Rica	Puntarenas	Osa	Puerto Escondido, Playa Colibrí	8°39'36.96"N; 83°26'12.46"W
28	341					Ganoderma australe	Costa Rica	Puntarenas	Osa	Parque Nacional Piedras Blancas, Estación Río Bonito, sendero a San Josecito	8°43'16.18"N; 83°12'14.64"W
29	JCV 4-19					Ganoderma australe	Costa Rica	Puntarenas	Osa	Karate, Finca Exótica	8°26'29.64"N; 83°27'15.39"W
30	1219					Ganoderma australe	Costa Rica	Puntarenas	Osa	Parque Nacional Corcovado, Sector Sirena, Sendero Espaveles	8°29'1.96"N; 83°35'30.31"W
31	4860					Ganoderma australe	Costa Rica	Puntarenas	Osa	Parque Nacional Corcovado, Sector Sirena, Sendero Espaveles	8°29'3.30"N; 83°35'30.64"W
32	JCV 310-12					Ganoderma australe	Costa Rica	Puntarenas	Osa	Parque Nacional Corcovado, Sector Sirena,	8°28'46.91"N; 83°35'22.30"W
33	JCV 42-12					Ganoderma australe	Costa Rica	Puntarenas	Osa	Parque Nacional Corcovado, Sendero Ollas-Sirena	8°29'5.14"N; 83°35'24.33"W
34	1403					Ganoderma australe	Costa Rica	Puntarenas	Osa	Parque Nacional Corcovado, sendero a Río Pavo	8°30' 23.51"N; 83°35'19.34"W
35	GA-58					Ganoderma australe	Costa Rica	Puntarenas	Osa	Parque Nacional Corcovado, Sendero Espaveles a sendero la Olla	8°29'4.60"N; 83°35'22.49"W
36	7302					Ganoderma australe	Costa Rica	Puntarenas	Osa	Parque Nacional Corcovado, Sector Aguas Azules	8°32'35.08"N; 83°34'13.43"W
37	JCV 25-09					Ganoderma australe	Costa Rica	Puntarenas	Osa	Parque Nacional Corcovado, Estación La Leona, Sendero Paraíso	8°26'50.34"N; 83°31'6.19"W
38	JCV 8-16					Ganoderma australe	Costa Rica	Puntarenas	Osa	Parque Nacional Corcovado, Estación La Leona, Sendero Paraíso	8°26'49.55"N; 83°31'8.89"W
39	JCV 104-09					Ganoderma australe	Costa Rica	Puntarenas	Osa	Parque Nacional Corcovado, Estación La Leona, Sendero Paraíso	8°26' 50.79"N; 83°31'14.79"W
40	JCV 7-16					Ganoderma ecuadorense	Costa Rica	Puntarenas	Osa	Parque Nacional Corcovado, Estación La Leona, Sendero Paraíso	8°26'49.74"N; 83°31'10.04"W
41	505					Ganoderma australe	Costa Rica	San José	Dota	Reserva Forestal Los Santos, Albergue de Montaña Savegre, Sendero Los Robles	9°33'00.00"N; 83°48'00.0"W
42	99712					Ganoderma australe	Costa Rica	San José	Dota	Finca La Neblina, sendero de las Torres a Savegre	9°37'3.65"N; 83°50'33.3"W
43	JCV 2-21					Ganoderma australe	Costa Rica	San José	Moravia	Jardínes	9°58'1.31"N; 84°1'58.2"W
44	GA-19		OQ845456	OQ835180		Ganoderma australe	Costa Rica	San José	Dota	Los Nímbulos	10°25'18.9"N; 84°01'30.6"W
45	13-91					Ganoderma applanatum	Costa Rica	Alajuela	Los Chiles	Refugio Nacional de Vida Silvestre Caño Negro	10°53'36.73"N; 84°47'45.49"W
46	314-80					Ganoderma applanatum	Costa Rica	Guanacaste	Tilarán		10°27'13.66"N; 84°58'13.61"W
47	JCV 67-86					Ganoderma applanatum	Costa Rica	Heredia	San Rafael	Bosque de La Hoja	10°3'44.38"N; 84°5'43.09"W
48	GA-64		OQ845455	OQ835179		Ganoderma applanatum	Costa Rica	San José	Dota	San Gerardo	9°33'1.63"N; 83°48'9.66"W
49	10132					Ganoderma curtisii	Costa Rica	Alajuela	Grecia	Reserva Forestal Grecia, Bosque del Niño, sendero al acueducto	10°8'30.90"N; 84°14'49.39"W
50	417					Ganoderma curtisii	Costa Rica	Cartago	Paraíso	Reserva Forestal Río Macho, Villa Mills, finca Los Abarca	9°34'11.15"N; 83°42'37.40"W
51	10257					Ganoderma curtisii	Costa Rica	Cartago		Sector La Chonta, km. 55 de la carretera Interamericana Sur	9°42'00.0"N; 83°56' 30.0"W
52	GA-00		OQ845458	OQ835182		Ganoderma curtisii	Costa Rica	Cartago	Tres Ríos	La Unión, Zona Protectora de La Carpintera	9°53'44.38"N; 83°58'31.79"W
53	s.n.					Ganoderma curtisii	Costa Rica	San José	Dota	San Gerardo	9°33'0.86"N; 83°48'16.20"W
54	JCV 128-10					Ganoderma curtisii	Costa Rica	San José	Dota	San Gerardo	9°32'59.91"N; 83°48'18.26"W
55	JCV 146-11					Ganoderma curtisii	Costa Rica	San José	Dota	San Gerardo	9°33'1.13"N; 83°48'22.39"W
56	GA-65		OQ845461	OQ835184		Ganoderma curtisii	Costa Rica	San José	Dota	San Gerardo, Hotel Saavegre	9°33'2.08"N; 83°48'26.31"W
57	GA-63		OQ845460	OQ835183		Ganoderma curtisii	Costa Rica	San José	Dota	San Gerardo, Hotel Saavegre	9°33'3.85"N; 83°48'25.63"W
58	GA-22			OQ845459		Ganoderma curtisii	Costa Rica	San José	Leon Cortés	San Pablo, Sector el casquillo	9°41'37.98"N; 84°2'6.03"W
59	BPH21					Ganoderma curtisii	Costa Rica	San José	Leon Cortés	San Pablo, Sector el casquillo	9°41'38.92"N; 84°2'5.08"W
60	2647					Ganoderma curtisii	Costa Rica	Alajuela	Grecia	Reserva Forestal Grecia, Bosque del Niño, sendero al acueducto	10°8'30.90"N; 84°14'49.39"W
61	s.n.					Ganoderma curtisii	Costa Rica	San José	Desamparados	San Miguel, Jericó, Cerro Tablazo	9°49'24.34"N; 84°2'26.56"W
62	JCV 90-79					Ganoderma curtisii	Costa Rica	San José	Dota	Jardín	9°43'20.15"N; 83°58'28.91"W
63	10					Ganoderma curtisii	Costa Rica	San José	Perez Zeledon	Siberia, Los amigos de bosque	9°32'49.12"N; 83°42'48.29"W
64	Mata-765					Ganoderma ecuadorense	Costa Rica	Alajuela	Arenal	Parque Nacional Volcán Tenorio, sector El Pilón	10°42'58.23"N; 84°59'15.91"W
65	JCV 3-22					Ganoderma ecuadorense	Costa Rica	Heredia	Sarapiquí	Puerto Viejo, Estación Biológica La Selva (OET), Sendero Experimental Sur	10°25'59.6"N; 84°0'16.2"W
66	MMG-181A		OQ845465			Ganoderma ecuadorense	Costa Rica	Limon	Pococí	Guápiles, Zona Protectora acuíferos de Guácimo y Pococí, bosque sobre colina La Roca	10°09'57"N; 83°47'59"W
67	MMG-209		OQ845466			Ganoderma ecuadorense	Costa Rica	Limon	Pococí	Zona Protectora acuíferos de Guácimo y Pococí	10°09'55"N; 83°48'05"W
68	Lopez-7241					Ganoderma ecuadorense	Costa Rica	Puntarenas	Central	Isla Chira	10°6'5.01"N; 85°8'14.15"W
69	GA-57		OQ845464	OQ835185		Ganoderma ecuadorense	Costa Rica	Puntarenas	Osa	Parque Nacional Corcovado, Estación Sirena, Sendero Espaveles a sendero La Olla	8°29'12.04"N; 83°35'42.8"W
70	JCV 3-16					Ganoderma ecuadorense	Costa Rica	Heredia	Sarapiquí	La Virgen, Estación Biológica La Selva	10°25'59.5"N; 84°0'16.3"W
71	JCV 2-14					Ganoderma ecuadorense	Costa Rica	Puntarenas	Osa	Estación La Leona	8°26'49.74"N; 83°31'10.04"W
72	JCV 16-91					Ganoderma oerstedii	Costa Rica	Alajuela	Grecia	Santa Gertrudis	10°5'13.94"N; 84°17'3.96"W
73	2049					Ganoderma oerstedii	Costa Rica	Guanacaste	Abangares	Higuerillas, Finca El Arboreto	10°11'28.28"N; 85°3'10.8"W
74	1112					Ganoderma oerstedii	Costa Rica	Guanacaste	La Cruz	Parque Nacional Guanacaste, Estación Biológica Cacao, sendero Los Naranjos	10°53'43.2"N; 85°28'24.6"W
75	JCV 7-11					Ganoderma oerstedii	Costa Rica	Guanacaste	Santa Cruz	Reserva Ramón Alvarez	10°17'20.4"N; 85°35'13.2"W
76	JCV 1-16					Ganoderma oerstedii	Costa Rica	Heredia	Santo Domingo	San Luis	10°0'16.4"N; 84°1'44.7"W
77	RValladares 555					Ganoderma oerstedii	Costa Rica	Limon	Talamanca	Refugio de Vida Silvestre Gandoca- Manzanillo, sector Manzanillo	9°38'19.6"N; 82°38'56.6"W
78	5006					Ganoderma oerstedii	Costa Rica	Puntarenas	Coto Brus	San Vito, Área de Conservación La Amistad Pacífico, Zona Protectora Las Tablas, Fila Chiquizá	8°55'34.4"N; 82°46'00.95"W
79	5876					Ganoderma oerstedii	Costa Rica	Puntarenas	Osa	Parque Nacional Marino Ballena, Finca Roca, a orillas de la playa	9°9'9.02"N; 83°44'46.9"W
80	GA-21					Ganoderma oerstedii	Costa Rica	San José	Montes de Oca	San Pedro, Universidad de Costa Rica, Finca 1, estacionamiento del CIICLA	9°56'19.5"N; 84°3'9.4"W
81	GA-24		OQ845469			Ganoderma oerstedii	Costa Rica	San José	Montes de Oca	San Pedro, Universidad de Costa Rica, Finca 1, estacionamiento del CIICLA	9°56'19.5"N; 84°3'9.34"W
82	1372					Ganoderma parvulum	Costa Rica	Cartago	Turrialba	La Amistad Caribe, Parque Nacional Barbilla, sendero El Felino	9°58'19.7"N; 83°27'50.8"W
83	JCV 28-94					Ganoderma parvulum	Costa Rica	Guanacaste	Liberia	Parque Nacional Guanacaste, Estación Biológica Cacao	10°55'35.4"N; 85°28'2.4"W
84	GA-04		OQ845470	OQ835187	OR022012	Ganoderma parvulum	Costa Rica	Heredia	Santo Domingo	San Luis, carretera Braulio Carrillo	9°58'28.2"N; 84°4' 4.3"W
85	GA-08		OQ845471			Ganoderma parvulum	Costa Rica	Heredia	Santo Domingo	San Luis, carretera Braulio Carrillo	9°58'28.2"N; 84°4'4.3"W
86	JCV 3-16					Ganoderma parvulum	Costa Rica	Heredia	Sarapiquí	La Virgen, Estación Biológica La Selva	10°26'0.30"N; 84°0'16.8"W
87	GA-37					Ganoderma parvulum	Costa Rica	Guanacaste	Liberia	Sector Colorado, camino a pozas del Río Colorado	10°40'3.10"N; 85°29'12.6"W
88	GA-35					Ganoderma parvulum	Costa Rica	Guanacaste	Liberia	Sector Colorado, camino a pozas del Río Colorado	10°40'6.9"N; 85°29'9.01"W
89	GA-38					Ganoderma parvulum	Costa Rica	Guanacaste	Liberia	Sector Colorado, camino a pozas del Río Colorado	10°40'5.21"N; 85°28'56.4"W
90	1636					Ganoderma parvulum	Costa Rica	Limon	Central	Reserva Biológica Hitoy Cerere, Sendero Tepezcuintle	9°40'19.9"N; 83°01'42.9"W
91	32-88					Ganoderma parvulum	Costa Rica	Limon	Sixaola		9°30'25.4"N; 82°36'43.5 9"W
92	1439					Ganoderma parvulum	Costa Rica	Puntarenas	Coto Brus	San Vito, Área de Conservación La Amistad Pacífico, Zona Protectora Las Tablas, Estación Biológica Las Alturas, sendero a Cerro Echandi	8°56'56.9"N; 82°49'59.0"W
93	5248					Ganoderma parvulum	Costa Rica	Puntarenas	Golfito	Reserva de Vida Silvestre Golfito, sendero La Lechería	8°39'17.3"N; 83°13'4.8"W
94	JCV 4-91					Ganoderma parvulum	Costa Rica	Puntarenas	Golfito	Reserva de Vida Silvestre Golfito, sendero La Lechería	8°39'18.1"N; 83°13'8.8"W
95	6566					Ganoderma parvulum	Costa Rica	Puntarenas	Golfito	Sector el Tajo	8°40'11.2"N; 83°11'55.4"W
96	4943					Ganoderma parvulum	Costa Rica	Puntarenas	Osa	Parque Nacional Corcovado, Rio Madrigal, quebrada Ceniza	8°26'53.9"N; 83°30'54.6"W
97	631					Ganoderma parvulum	Costa Rica	Puntarenas	Osa	Parque Nacional Corcovado, Estación Los Patos, márgenes del Rio Rincón	8°34'27.7"N; 83°30'27.6"W
98	7239					Ganoderma parvulum	Costa Rica	Puntarenas	Osa	Parque Nacional Corcovado, orillas del río Pavón	8°31'1.03"N; 83°35'52.8"W
99	4999					Ganoderma parvulum	Costa Rica	Puntarenas	Osa	Parque Nacional Corcovado, Estación Sirena, márgenes del rio Sirena	8°28'51.12"N; 83°35'51.2"W
100	266					Ganoderma parvulum	Costa Rica	Puntarenas	Osa	Parque Nacional Corcovado, Estación Sirena, sendero Guanacaste	8°28'56.0"N; 83°35'21.72"W
101	GA-56		OQ845475	OQ835191		Ganoderma parvulum	Costa Rica	Puntarenas	Osa	Parque Nacional Corcovado, Estación Sirena, Sendero Sirena	8°28'47.8"N; 83°35'46.9"W
102	JCV 114-09					Ganoderma parvulum	Costa Rica	Puntarenas	Osa	Parque Nacional Corcovado, Estación La Leona, Sendero Paraíso	8°26'49.1"N; 83°31'21.6"W
103	7005					Ganoderma parvulum	Costa Rica	Puntarenas	Osa	Reserva Biológica Isla del Caño, sendero al mirador	8°42'21.1"N; 83°53'27.0"W
104	JCV 2-99					Ganoderma parvulum	Costa Rica	San Jose	Montes de Oca	San Pedro, Campus UCR, frente a facultad de Medicina	9°56'19.2"N; 84°3'0.2"W
105	GA-09		OQ845472	OQ835188		Ganoderma parvulum	Costa Rica	San Jose	Montes de Oca	San Pedro, Campus UCR, frente a facultad de Medicina	9°56'19.2"N; 84°3'0.2"W
106	GA-10		OQ845473	OQ835189		Ganoderma parvulum	Costa Rica	Alajuela	Poás	Carrillos	10°1'41.6"N; 84°16' 55.1"W
107	GA-46		OQ845474	OQ835190		Ganoderma parvulum	Costa Rica	Guanacaste	Liberia	Sector Colorado, camino a pozas del Río Colorado	10°40'3.10"N; 85°29'12.6"W
108	USJ71255					Ganoderma parvulum	Costa Rica	San Jose	Montes de Oca	San Pedro, Campus UCR, frente a facultad de Educación	9°56'10.6"N; 84°2'54.3"W
109	15-2011					Ganoderma parvulum	Costa Rica	San Jose	Montes de Oca	San Pedro, Campus UCR, frente a facultad de Educación	9°56'10.6"N; 84°2'54.3"W
110	GA-03		OQ845457	OQ835181	OR022013	Ganoderma cf. chocoense	Costa Rica	Heredia	Santo Domingo	San Luis, Parque Nacional Braulio Carrillo, entrada San Josecito	10°02ʹ57.2ʺN; 84°01ʹ16.6ʺW
111	JCV16-95					Ganoderma applanatum var. laevisporum	Costa Rica	Alajuela	Grecia	Reserva Forestal Grecia, Bosque del Niño, sendero al acueducto	10°8'34.62"N; 84°14'45.3"W
112	8458					Ganoderma applanatum var. laevisporum	Costa Rica	Puntarenas	Buenos Aires	Parque Nacional La Amistad, Estación Altamira, sendero al Cerro Biolley	9°02'21.6"N; 83°00'35.9"W
113	3699					Ganoderma applanatum var. laevisporum	Costa Rica	Puntarenas	Buenos Aires	Parque Nacional La Amistad, Estación Pittier, Sendero a Cerro Gemelo	9°02'24.5"N; 82°57'39.9"W
114	USJ109859					Ganoderma applanatum var. laevisporum		San José	Dota	San Gerardo, Hotel Saavegre	9°33'2.08"N; 83°48'26.31"W

## Sheet: globalbioticinteractionsnomerma
label	IRI	definition
acquires nutrients from	http://purl.obolibrary.org/obo/RO_0002457	needs definition
allelopath of	http://purl.obolibrary.org/obo/RO_0002555	needs definition
biotically interacts with	http://purl.obolibrary.org/obo/RO_0002437	An interaction relationship in which at least one of the partners is an organism and the other is either an organism or an abiotic entity with which the organism interacts.
commensually interacts with	http://purl.obolibrary.org/obo/RO_0002441	An interaction relationship between two organisms living together in more or less intimate association in a relationship in which one benefits and the other is unaffected (GO).
eats	http://purl.obolibrary.org/obo/RO_0002470	needs definition
ectoparasite of	http://purl.obolibrary.org/obo/RO_0002632	A sub-relation of parasite-of in which the parasite lives on or in the integumental system of the host
endoparasite of	http://purl.obolibrary.org/obo/RO_0002634	needs definition
epiphyte of	http://purl.obolibrary.org/obo/RO_0008501	An interaction relationship wherein a plant or algae is living on the outside surface of another plant.
facultative parasite of	http://purl.obolibrary.org/obo/RO_0002228	A sub-relations of parasite-of in which the parasite that can complete its life cycle independent of a host.
has ectoparasite	http://purl.obolibrary.org/obo/RO_0002633	inverse of ectoparasite of
has eggs laid in by	http://purl.obolibrary.org/obo/RO_0002625	needs definition
has eggs laid on by	http://purl.obolibrary.org/obo/RO_0008508	inverse of lays eggs on
has endoparasite	http://purl.obolibrary.org/obo/RO_0002635	needs definition
has epiphyte	http://purl.obolibrary.org/obo/RO_0008502	inverse of epiphyte of
has flowers visited by	http://purl.obolibrary.org/obo/RO_0002623	needs definition
has host	http://purl.obolibrary.org/obo/RO_0002454	needs definition
has intercellular endoparasite	http://purl.obolibrary.org/obo/RO_0002639	inverse of intercellular endoparasite of
has intracellular endoparasite	http://purl.obolibrary.org/obo/RO_0002641	inverse of intracellular endoparasite of
has mesoparasite	http://purl.obolibrary.org/obo/RO_0002637	inverse of mesoparasite of
has parasitoid	http://purl.obolibrary.org/obo/RO_0002209	inverse of parasitoid of
has pathogen	http://purl.obolibrary.org/obo/RO_0002557	needs definition
has vector	http://purl.obolibrary.org/obo/RO_0002460	needs definition
hemiparasite of	http://purl.obolibrary.org/obo/RO_0002237	A sub-relation of parasite-of in which the parasite is a plant, and the parasite is parasitic under natural conditions and is also photosynthetic to some degree. Hemiparasites may just obtain water and mineral nutrients from the host plant. Many obtain at least part of their organic nutrients from the host as well.
host of	http://purl.obolibrary.org/obo/RO_0002453	needs definition
hyperparasite of	http://purl.obolibrary.org/obo/RO_0002553	x is a hyperparasite of y iff x is a parasite of a parasite of the target organism y
hyperparasitized by	http://purl.obolibrary.org/obo/RO_0002554	inverse of hyperparasite of
interacts with via parasite-host interaction	http://purl.obolibrary.org/obo/RO_0002443	An interaction relationship between two organisms living together in more or less intimate association in a relationship in which association is disadvantageous or destructive to one of the organisms (GO).
intercellular endoparasite of	http://purl.obolibrary.org/obo/RO_0002638	A sub-relation of endoparasite-of in which the parasite inhabits the spaces between host cells.
intracellular endoparasite of	http://purl.obolibrary.org/obo/RO_0002640	A sub-relation of endoparasite-of in which the parasite inhabits host cells.
is eaten by	http://purl.obolibrary.org/obo/RO_0002471	needs definition
is killed by	http://purl.obolibrary.org/obo/RO_0002627	needs definition
is vector for	http://purl.obolibrary.org/obo/RO_0002459	needs definition
kills	http://purl.obolibrary.org/obo/RO_0002626	needs definition
kleptoparasite of	http://purl.obolibrary.org/obo/RO_0008503	A sub-relation of parasite of in which a parasite steals resources from another organism, usually food or nest material
kleptoparasitized by	http://purl.obolibrary.org/obo/RO_0008504	inverse of kleptoparasite of
lays eggs in	http://purl.obolibrary.org/obo/RO_0002624	needs definition
lays eggs on	http://purl.obolibrary.org/obo/RO_0008507	An interaction relationship in which organism a lays eggs on the outside surface of organism b. Organism b is neither helped nor harmed in the process of egg laying or incubation.
mesoparasite of	http://purl.obolibrary.org/obo/RO_0002636	A sub-relation of parasite-of in which the parasite is partially an endoparasite and partially an ectoparasite
mutualistically interacts with	http://purl.obolibrary.org/obo/RO_0002442	An interaction relationship between two organisms living together in more or less intimate association in a relationship in which both organisms benefit from each other (GO).
obligate parasite of	http://purl.obolibrary.org/obo/RO_0002227	A sub-relation of parasite-of in which the parasite that cannot complete its life cycle without a host.
parasite of	http://purl.obolibrary.org/obo/RO_0002444	needs definition
parasitized by	http://purl.obolibrary.org/obo/RO_0002445	needs definition
parasitoid of	http://purl.obolibrary.org/obo/RO_0002208	A parasite that kills or sterilizes its host
participates in a abiotic-biotic interaction with	http://purl.obolibrary.org/obo/RO_0002446	A biotic interaction relationship in which one partner is an organism and the other partner is inorganic. For example, the relationship between a sponge and the substrate to which is it anchored.
participates in a biotic-biotic interaction with	http://purl.obolibrary.org/obo/RO_0002574	needs definition
pathogen of	http://purl.obolibrary.org/obo/RO_0002556	needs definition
pollinated by	http://purl.obolibrary.org/obo/RO_0002456	needs definition
pollinates	http://purl.obolibrary.org/obo/RO_0002455	needs definition
preyed upon by	http://purl.obolibrary.org/obo/RO_0002458	inverse of preys on
preys on	http://purl.obolibrary.org/obo/RO_0002439	An interaction relationship involving a predation process, where the subject kills the target in order to eat it or to feed to siblings, offspring or group members
provides nutrients for	http://purl.obolibrary.org/obo/RO_0002469	needs definition
root parasite of	http://purl.obolibrary.org/obo/RO_0002236	A parasite-of relationship in which the host is a plant and the parasite that attaches to the host root (PO:0009005)
stem parasite of	http://purl.obolibrary.org/obo/RO_0002235	A parasite-of relationship in which the host is a plant and the parasite that attaches to the host stem (PO:0009047)
symbiotically interacts with	http://purl.obolibrary.org/obo/RO_0002440	A biotic interaction in which the two organisms live together in more or less intimate association.
trophically interacts with	http://purl.obolibrary.org/obo/RO_0002438	An interaction relationship in which the partners are related via a feeding relationship.
visited by	http://purl.obolibrary.org/obo/RO_0002619	needs definition
visits	http://purl.obolibrary.org/obo/RO_0002618	needs definition
visits flowers of	http://purl.obolibrary.org/obo/RO_0002622	needs definition

## Sheet: envo-environments
label	IRI	definition
acidic environment	http://purl.obolibrary.org/obo/ENVO_01000315	An acidic environment is an environment in which material entities are exposed to a low pH.
aerosol environment	http://purl.obolibrary.org/obo/ENVO_01001052	An environmental system which has its properties and dynamics determined by an aerosol.
alkaline environment	http://purl.obolibrary.org/obo/ENVO_01000316	An alkaline environment is an environment in which entities are exposed to high pH, typically greater than a pH of 9.
alpine tree line ecotone	http://purl.obolibrary.org/obo/ENVO_01000954	A tree line ecotone across which trees cease to grow due to the low temperatures or duration of snow cover that occur at increased elevations above mean sea level.
alpine tundra biome	http://purl.obolibrary.org/obo/ENVO_01001505	A tundra biome which exists at high altitudes and where vegetation - dominated by a few species of dwarf shrubs, a few grasses, sedges, lichens, and mosses - is stunted due to low temperatures and high winds.
alpine tundra ecosystem	http://purl.obolibrary.org/obo/ENVO_01001371	A tundra ecosystem which exists at high altitudes and where vegetation is stunted due to low temperatures and high winds.
anatomical entity environment	http://purl.obolibrary.org/obo/ENVO_2100000	An environment which is determined by an anatomical entity.
animal-associated environment	http://purl.obolibrary.org/obo/ENVO_01001002	An environmental system determined by an animal.
anthropogenic environment	http://purl.obolibrary.org/obo/ENVO_01000313	An anthropogenic environment is an environmental system which is the product of human activity.
anthropogenic terrestrial biome	http://purl.obolibrary.org/obo/ENVO_01000219	An anthropogenic terrestrial biome is a terrestrial biome which has community structures determined by human activity.
aquatic environment	http://purl.obolibrary.org/obo/ENVO_01000317	An environment whose dynamics are strongly influenced by water.
aquatic natural environment	http://purl.obolibrary.org/obo/ENVO_01001227	A natural environment which is within a water body.
axilla skin environment	http://purl.obolibrary.org/obo/ENVO_08000001	An environment that is determined by an axilla skin.
Bathymodiolus-dominated oceanic mussel bed	http://purl.obolibrary.org/obo/ENVO_01001387	An oceanic mussel reef which is primarily settled by mussels of the genus Bathymodiolus and primarily composed of self-adhered or conglomerated mussel shells
Bathymodiolus-dominated oceanic mussel bed	http://purl.obolibrary.org/obo/ENVO_01001390	An oceanic mussel bed which has mussel communities dominated by members of the genus Bathymodiolus.
Bathymodiolus-dominated oceanic mussel reef	http://purl.obolibrary.org/obo/ENVO_01001385	An oceanic mussel reef which is primarily settled by mussels of the genus Bathymodiolus and primarily composed of self-adhered or conglomerated mussel shells
biocrust	http://purl.obolibrary.org/obo/ENVO_01000909	A surface layer of a solid environmental material which is formed by the presence and activity of photosynthetic microbial assemblages colonising it.
biosphere	http://purl.obolibrary.org/obo/ENVO_01000817	A biosphere is a part of an astronomical body which includes, as parts, all the living entities within the gravitational sphere of influence of that body, as well as the non-living and dead entities with which they interact.
Bondon cheese environment	http://purl.obolibrary.org/obo/ENVO_01001180	An environment which has its properties and composition determined by a portion of Bondon cheese.
bone element environment	http://purl.obolibrary.org/obo/ENVO_01001306	An environment which is determined by a bone element.
brackish water environment	http://purl.obolibrary.org/obo/ENVO_01000322	An environment determined by the presence of brackish water.
broadleaf forest biome	http://purl.obolibrary.org/obo/ENVO_01000197	A broadleaf forest biome is a forest biome which contains densely packed populations or communities of broadleaf trees, strongly limiting light penetration to the forest floor.
Calyptra habitat	http://purl.obolibrary.org/obo/ENVO_01001452	A habitat which supports the persistence and growth of a population of Calyptra moths and which overlaps mesic meadows and edges and clearings in vegetated areas.
climate system	http://purl.obolibrary.org/obo/ENVO_01001364	A system which consists of an atmosphere, hydrosphere, cryosphere, land surface, and biosphere, forced or influenced by external processes.
cloud forest	http://purl.obolibrary.org/obo/ENVO_01001457	A montane forest ecosystem which 1) is evergreen, 2) present on mountains where there is frequent cloud and mist cover, 3) which has a large proportion of ferns and mosses in its plant communities, growing on all tree trunks and branches present in the ecosystem, and 3) harvests aerosolised water and adds it to the terrestrial water supply.
cnidarian-associated environment	http://purl.obolibrary.org/obo/ENVO_01001179	An environmental system determined by a cnidarian or part of a cnidarian.
coastal wetland ecosystem	http://purl.obolibrary.org/obo/ENVO_00000230	A wetland ecosystem which overlaps both terrestrial and marine ecosystems.
cold environment	http://purl.obolibrary.org/obo/ENVO_01000309	An environment which has a lower temperature than some local or global average.
concentration basin mediterranean sea biome	http://purl.obolibrary.org/obo/ENVO_01000004	The concentration basin mediterranean sea biome comprises expressions of the mediterranean sea biome that have higher salinity than bordering oceans due to evaporation. Water exchange consists of inflow of the fresher oceanic water in the upper layer and outflow of the saltier mediterranean water in the lower layer of the connecting channel.
coniferous forest biome	http://purl.obolibrary.org/obo/ENVO_01000196	A coniferous forest biome is a forest biome which contains densely packed populations or communities of coniferous trees, strongly limiting light penetration to the forest floor.
cropland biome	http://purl.obolibrary.org/obo/ENVO_01000245	A cropland biome is an anthropogenic terrestrial biome which is primarily used for agricultural activity and which contains no village or larger human settlement.
cropland ecosystem	http://purl.obolibrary.org/obo/ENVO_01001244	An ecosystem which is determined by communities of annual crops, perennial woody crops, or by actively tilled land.
cultivated environment	http://purl.obolibrary.org/obo/ENVO_01000311	A cultivated environment is an environment that has been modified by humans by the preparation of the land, usually for the purposes of growing crops.
culturing environment	http://purl.obolibrary.org/obo/ENVO_01000312	A culturing environment is an environment which is maintained by humans for the purposes of preparing cell, organ, tissue and plant tissue cultures.
cypress dome	http://purl.obolibrary.org/obo/ENVO_01000329	A cypress dome swamp is a dome swamp which has a plant community dominated by Cupressaceae, often swamp cypresses. Swamp cypresses typically belong to the genus Taxodium or the species Glyptostrobus pensilis and Actinostrobus pyramidalis.
cypress strand swamp	http://purl.obolibrary.org/obo/ENVO_01000330	A cypress strand swamp is a strand swamp which has a plant community dominated by Cupressaceae, often swamp cypresses. Swamp cypresses typically belong to the genus Taxodium or the species Glyptostrobus pensilis and Actinostrobus pyramidalis.
cypress swamp	http://purl.obolibrary.org/obo/ENVO_01000331	A cypress swamp is a swamp which has a plant community dominated by Cupressaceae, often swamp cypresses. Swamp cypresses typically belong to the genus Taxodium or the species Glyptostrobus pensilis and Actinostrobus pyramidalis.
dambo	http://purl.obolibrary.org/obo/ENVO_00000236	A class of complex shallow wetlands in central, southern and eastern Africa, particularly in Zambia and Zimbabwe. They are generally found in higher rainfall flat plateau areas, and have river-like branching forms which may be nowhere very large, but common enough to add up to a large area.
dense settlement biome	http://purl.obolibrary.org/obo/ENVO_01000248	A dense settlement biome is an anthropogenic terrestrial biome which is primarily used for human habitation, recreation, and industry within built structures with little other land use.
desert biome	http://purl.obolibrary.org/obo/ENVO_01000179	A desert biome is a terrestrial biome which loses more liquid water by evapotranspiration than is supplied by precipitation and includes communities adapted to these conditions.
desert tree line ecotone	http://purl.obolibrary.org/obo/ENVO_01000955	A tree line ecotone across which trees cease to grow due to insufficient water availability due to a lack of water-based precipitation.
desert-alpine tree line ecotone	http://purl.obolibrary.org/obo/ENVO_01000956	A tree line ecotone across which trees cease to grow due to insufficient water availability caused by exposure to increased solar radiation and a lack of rainfall.
digestive tract environment	http://purl.obolibrary.org/obo/ENVO_01001033	An environmental system which has its properties and dynamics determined by a digestive tract.
dilution basin mediterranean sea biome	http://purl.obolibrary.org/obo/ENVO_01000128	The dilution basin mediterranean sea biome comprises expressions of the mediterranean sea biome with lower salinity than the surrounding ocean due to freshwater gains such as rainfall and rivers. Water exchange consists of outflow of the fresher mediterranean water in the upper layer and inflow of the saltier oceanic water in the lower layer of the channel. Renewal of deep water may not be suffic…
dome swamp	http://purl.obolibrary.org/obo/ENVO_01000328	A dome swamp is a swamp which occurs in a depression where deeper waters at the centre of the swamp allow trees to grow taller relative to those in shallower regions of the depression. This creates a dome-like shape.
double tree line ecotone	http://purl.obolibrary.org/obo/ENVO_01000957	A tree line ecotone which contains gaps in tree coverage due to decreased biodiversity in tree-forming plant species: gaps are above the alpine tree line for some species yet below the desert tree line for others, and no species with intermediate tolerances are present.
ecological corridor	http://purl.obolibrary.org/obo/ENVO_01000930	An ecosystem which bridges two or more adjoining ecosystems and through which organisms may move or propagate.
ecosystem	http://purl.obolibrary.org/obo/ENVO_01001110	An environmental system which includes both living and non-living components.
ecosystem fragment	http://purl.obolibrary.org/obo/ENVO_01001167	An ecosystem which has been causally isolated from a larger ecosystem within which it was previously embedded, such that the direct exchange of materials, resources, and energy between these systems is severely or entirely curtailed.
ecotone	http://purl.obolibrary.org/obo/ENVO_01000947	An envirommental system which bridges two or more biomes and which includes ecological communities which blend these biomes' phylogenetic and phenotypic compositions.
endolithic environment	http://purl.obolibrary.org/obo/ENVO_01000303	An endolithic environment is an environment that exists within solid rock.
environment associated with a fungal tissue	http://purl.obolibrary.org/obo/ENVO_01001058	An environmental system determined by part of a living or dead fungus.
environment associated with a plant part or small plant	http://purl.obolibrary.org/obo/ENVO_01001057	An environmental system determined by part of a living or dead plant, or a whole small plant.
environment associated with an animal part or small animal	http://purl.obolibrary.org/obo/ENVO_01001055	An environmental system determined by part of a living or dead animal, or a whole small animal.
environment associated with an aquatic invertebrate	http://purl.obolibrary.org/obo/ENVO_01001176	An environment which has its properties and composition largely determined by the presence of a metazoan which lacks a vetebral column and which has a habitat that is found in an aquatic environmental system.
environment determined by a biofilm on a fungal surface	http://purl.obolibrary.org/obo/ENVO_01001035	An environmental system which has its properties and dynamics determined by a biofilm on the surface of a fungus.
environment determined by a biofilm on a non-saline surface	http://purl.obolibrary.org/obo/ENVO_01001051	An environmental system which has its properties and dynamics determined by a biofilm on a surface which is exposed to non-saline materials.
environment determined by a biofilm on a plant surface	http://purl.obolibrary.org/obo/ENVO_01001032	An environmental system which has its properties and dynamics determined by a biofilm on the surface of a plant.
environment determined by a biofilm on a saline surface	http://purl.obolibrary.org/obo/ENVO_01001056	An environmental system which has its properties and dynamics determined by a biofilm on a surface which is exposed to saline materials.
environment determined by a biofilm on an animal surface	http://purl.obolibrary.org/obo/ENVO_01001034	An environmental system which has its properties and dynamics determined by a biofilm on the surface of a animal.
environment determined by a metazoan secretion	http://purl.obolibrary.org/obo/ENVO_01001030	An environmental system which has its properties and dynamics determined by a bodily secretion of a metazoan.
environment determined by a plant substance	http://purl.obolibrary.org/obo/ENVO_01001031	An environmental system which has its properties and dynamics determined by a substance produced by a plant.
environmental system determined by a material	http://purl.obolibrary.org/obo/ENVO_01000998	An environmental system within which an environmental material strongly influences the system's composition and properties.
environmental system determined by a quality	http://purl.obolibrary.org/obo/ENVO_01000997	An environmental system which is determined by materials bearing roughly homogeneous qualities.
environmental system determined by an organism	http://purl.obolibrary.org/obo/ENVO_01001000	An environmental system which is determined by a living organism.
epeiric sea biome	http://purl.obolibrary.org/obo/ENVO_01000045	The epeiric sea (also known as an epicontinental sea) biome comprises a shallow seas that extend over part of a continent. Epeiric seas are usually associated with the marine transgressions of the geologic past, which have variously been due to either global eustatic sea level changes, local tectonic deformation, or both, and are occasionally semi-cyclic.
estuarine biome	http://purl.obolibrary.org/obo/ENVO_01000020	Expressions of the estuarine biome occur at wide lower courses of a rivers where they flow into a sea. Estuaries experience tidal flows and their water is a changing mixture of fresh and salt.
extraterrestrial environment	http://purl.obolibrary.org/obo/ENVO_01000308	An environmental system which is located beyond the Earth's exosphere and away from the Earth's core.
extreme high temperature environment	http://purl.obolibrary.org/obo/ENVO_01000318	An extreme high temperature environment is a high temperature environment in which entities are exposed to temperatures above 80 degrees Celsius.
fecal environment	http://purl.obolibrary.org/obo/ENVO_01001029	An environmental system which has its properties and dynamics determined by feces.
flood meadow ecosystem	http://purl.obolibrary.org/obo/ENVO_00000154	An area of grassland or pasture beside a river, subject to seasonal flooding.
flooded savanna biome	http://purl.obolibrary.org/obo/ENVO_01000190	A flooded savanna biome is a savanna biome which has very wet to saturated soil moisture content.
fluvial dambo	http://purl.obolibrary.org/obo/ENVO_00000238	A dambo associated with a river.
forest biome	http://purl.obolibrary.org/obo/ENVO_01000174	A forest biome is a terrestrial biome which includes, across its entire spatial extent, densely packed vegetation which strongly limits light penetration to the forest floor.
forest ecosystem	http://purl.obolibrary.org/obo/ENVO_01001243	An ecosystem which is determined by communities of plants with a tree growth form and in which members of those communities form continuous or discontinuous regions of canopy cover.
freshwater biome	http://purl.obolibrary.org/obo/ENVO_00000873	A biome that applies to the freshwater realm.
freshwater environment	http://purl.obolibrary.org/obo/ENVO_01000306	An aquatic environment which is determined by freshwater.
freshwater marsh	http://purl.obolibrary.org/obo/ENVO_00000053	A marsh in which soils are saturated with water that contains low concentrations of salts.
freshwater wetland ecosystem	http://purl.obolibrary.org/obo/ENVO_00000243	A wetland which is inundated with water that contains low concentrations of salts.
fungi-associated environment	http://purl.obolibrary.org/obo/ENVO_01001041	An environmental system determined by a fungal structure.
grassland biome	http://purl.obolibrary.org/obo/ENVO_01000177	A grassland biome is a terrestrial biome which includes, across its entire spatial extent, an unbroken layer of grasses (Gramineae), sedges (Cyperaceae) or rushes (Juncaceae).
grassland ecosystem	http://purl.obolibrary.org/obo/ENVO_01001206	An ecosystem in which grasses (Graminae) are the dominant form of vegetation and determine the system's structure and dynamics.
habitat	http://purl.obolibrary.org/obo/ENVO_01000739	An environmental system which can sustain and allow the growth of an ecological population.
haline environment	http://purl.obolibrary.org/obo/ENVO_01000310	A haline environment is an environment in which entities are exposed to high concentrations of salt, typically above 2 molar.
high osmolarity environment	http://purl.obolibrary.org/obo/ENVO_01000314	A high osmolarity environment is an environment in which entities are exposed to high concentrations of solutes.
high pressure environment	http://purl.obolibrary.org/obo/ENVO_01000304	A high pressure environment is an environment in which all material entities are exposed to a high ratio of force per unit area.
high temperature environment	http://purl.obolibrary.org/obo/ENVO_01000305	A high temperature environment is an environment in which material entities are exposed to increased levels of heat radiation or which have molecules or atoms moving randomly with increased levels of average kinietic energy.
hydromorphic/phreatic dambo	http://purl.obolibrary.org/obo/ENVO_00000237	A danbo associated with a headwater.
hypersaline water environment	http://purl.obolibrary.org/obo/ENVO_01001043	An environmental system which has its properties and dynamics determined by hypersaline water.
intertidal ecosystem	http://purl.obolibrary.org/obo/ENVO_01001468	An ecosystem which overlaps those areas of the foreshore and seabed that are exposed to the air at low tide and submerged at high tide.
intestine environment	http://purl.obolibrary.org/obo/ENVO_2100002	An environmental system determined by an intestine.
laboratory environment	http://purl.obolibrary.org/obo/ENVO_01001405	An anthropogenic environment which is bounded by the building envelope of a laboratory and in which a system of manufactured products exert control on one or more of its environmental conditions.
lacustrine mudflat	http://purl.obolibrary.org/obo/ENVO_00000242	A wetland that forms when mud is deposited by a stream.
mangrove biome	http://purl.obolibrary.org/obo/ENVO_01000181	A mangrove biome is a terrestrial biome which includes, across its spatial extent, mangrove plants (Rhizophoraceae). Mangrove plants are able to withstand high levels of salinity as well as regions of anoxia and frequent tidal inundation. Mangrove biomes often occur near tropical and sub-tropical estuaries and depositional marine coastal environments where fine sediments (often with high organic …
mangrove island	http://purl.obolibrary.org/obo/ENVO_00000103	An island formed of trees and shrubs that grow in saline coastal habitats in the tropics and subtropics.
mangrove swamp	http://purl.obolibrary.org/obo/ENVO_00000057	A swamp which is located in tropical or subtropical environments and is determined by communities of trees and shrubs growing saline coastal environments.
marginal sea biome	http://purl.obolibrary.org/obo/ENVO_01000046	The marginal sea biome comprises parts of an ocean partially enclosed by land such as islands, archipelagos, or peninsulas. Unlike mediterranean seas, marginal seas have ocean currents caused by ocean winds. Many marginal seas are enclosed by island arcs that were formed from the subduction of one oceanic plate beneath another.
marine abyssal zone biome	http://purl.obolibrary.org/obo/ENVO_01000027	The marine abyssal zone biome comprises regions of the marine benthic biome between approximately 2500 m and 6000 m depth. This zone generally coincides with the continental rise and the abyssal plain.
marine basaltic hydrothermal vent biome	http://purl.obolibrary.org/obo/ENVO_01000054	A marine basaltic hydrothermal vent biome comprises regions of the marine hydrothermal vent biome hosted on basaltic rocks. Basalt generally has a composition of 45 to 55 wt % SiO2, 2 to 6 wt % total alkalis, 0.5 to 2.0 wt % TiO2, 5 to 14 wt % FeO and 14 wt % or more Al2O3. Contents of CaO are commonly near 10 wt %, those of MgO commonly in the range 5 to 12 wt %.
marine bathyal zone biome	http://purl.obolibrary.org/obo/ENVO_01000026	The marine bathyal zone biome comprises regions of the marine benthic biome between approximately 200 m and 3000 m depth. This zone generally coincides with the continental slope.
marine benthic biome	http://purl.obolibrary.org/obo/ENVO_01000024	The marine benthic biome (benthic meaning 'bottom') encompasses the seafloor and includes such areas as shores, littoral or intertidal areas, marine coral reefs, and the deep seabed.
marine biome	http://purl.obolibrary.org/obo/ENVO_00000447	An aquatic biome that comprises systems of open-ocean and unprotected coastal habitats, characterized by exposure to wave action, tidal fluctuation, and ocean currents as well as systems that largely resemble these. Water in the marine biome is generally within the salinity range of seawater: 30 to 38 ppt.
marine black smoker biome	http://purl.obolibrary.org/obo/ENVO_01000051	A marine black smoker biome comprises regions of the marine hydrothermal vent biome characterised by a black vent plume. This black plume is a consequence of dissolved metals and minerals forming complexes with sulphide and indicates polymetallic sulphide mineral deposits beneath the surface.
marine cold seep biome	http://purl.obolibrary.org/obo/ENVO_01000127	The marine cold seep biome comprises regions of the marine benthic biome where seepage of methane, hydrogen sulphide, hydrocarbon rich fluids and other fluids occurs.
marine coral reef biome	http://purl.obolibrary.org/obo/ENVO_01000049	The marine coral reef biome comprises constructional wave-resistant entities which are primarily built by corals and are often cemented together. The growth of these structures is aided by zooxanthellae, algae that are symbiotic with the reef-building corals.
marine environment	http://purl.obolibrary.org/obo/ENVO_01000320	A marine environment and enviroment which is determined by a marine water body.
marine faunal bed	http://purl.obolibrary.org/obo/ENVO_01001376	A marine bed which is covered by animals which have benthic habitats, including attached, clinging, sessile, infaunal, burrowing, laying, interstitial, and slow-moving animals, but not animals that have created substrate.
marine hadal zone biome	http://purl.obolibrary.org/obo/ENVO_01000028	The marine hadal zone biome describes sea floor deeper than 6000 m such as that of the oceanic trenches.
marine hydrothermal vent biome	http://purl.obolibrary.org/obo/ENVO_01000030	The marine hydrothermal vent biome comprises regions of the marine benthic biome where heat generated due to tectonic activity, either at divergent plate boundaries or convergent ocean plates where back-arc spreading occurs, is released or 'vented' to the surface. The resultant high temperature water jets are laden with dissolved metals and minerals.
marine neritic benthic zone biome	http://purl.obolibrary.org/obo/ENVO_01000025	The marine neritic zone biome comprises sea floor from the high tide mark to a continental shelf break. This zone generally extends to 200 m below average sea level.
marine pelagic biome	http://purl.obolibrary.org/obo/ENVO_01000023	The marine pelagic biome (pelagic meaning open sea) is that of the marine water column, from the surface to the greatest depths.
marine reef biome	http://purl.obolibrary.org/obo/ENVO_01000029	A biome expressed by strips or ridges of rocks, sand, or coral that rises to or near the surface of a body of marine water.
marine salt marsh biome	http://purl.obolibrary.org/obo/ENVO_01000022	The marine salt marsh biome comprises marshes that are transitional intertidals between land and salty or brackish marine water (e.g.: sloughs, bays, estuaries). It is dominated by halophytic (salt tolerant) herbaceous plants. The daily tidal surges bring in nutrients, which tend to settle in roots of the plants within the salt marsh. The natural chemical activity of salty (or brackish) water and…
marine sponge reef biome	http://purl.obolibrary.org/obo/ENVO_01000123	The marine sponge reef biome comprises marine reefs primarily built by marine sponges. The primary frame-building sponges are all members of the order Hexactinosa. They are found only in glacier-scoured troughs of low-angle continental shelf. The seafloor is stable and consists of rock, coarse gravel, and large boulders.
marine subtidal rocky reef biome	http://purl.obolibrary.org/obo/ENVO_01000050	The marine rocky subtidal reef biome comprises regions of the marine reef biome composed mainly of rock and which harbour abundant communities of algae and invertebrates. These reefs are often very patchy, with alterations of rocks dominated by rich invertebrate assemblages and turf-forming calcareous red algae.
marine ultramafic hydrothermal vent biome	http://purl.obolibrary.org/obo/ENVO_01000053	A marine ultramafic hydrothermal vent biome comprises regions of themarine hydrothermal vent biome hosted on ultramafic (also referred to as ultrabasic) rocks. Ultramafic rocks are igneous and meta-igneous rocks with very low silica content (less than 45%), generally >18% MgO, high FeO, low potassium, and are composed of usually greater than 90% mafic minerals (dark colored, high magnesium and ir…
marine upwelling biome	http://purl.obolibrary.org/obo/ENVO_01000858	A marine biome which contains communities adapted to living in an environment determined by an upwelling process.
marine white smoker biome	http://purl.obolibrary.org/obo/ENVO_01000052	A marine white smoker biome comprises regions of the marine hydrothermal vent biome characterised by lightly hued plumes, typically containing barium, calcium, and silicon. These vents tend to have lower temperature plumes when compared to black smoker environments.
marsh	http://purl.obolibrary.org/obo/ENVO_00000035	A wetland ecosystem which includes communities of grasses, rushes, reeds, typhas, sedges, and other herbaceous plants (possibly with low-growing woody plants).
meadow ecosystem	http://purl.obolibrary.org/obo/ENVO_00000108	A grassland ecosystem which contains a variety of annual, biennial and perennial plants growing on rolling or flat terrain.
mediterranean forest biome	http://purl.obolibrary.org/obo/ENVO_01000199	A mediterranean forest biome is a forest biome which includes communities adapted to hot to warm, dry summers, mild to cold, rainy winters, and the influence of large, usually marine, bodies of water.
mediterranean grassland biome	http://purl.obolibrary.org/obo/ENVO_01000224	A subtropical grassland biome which includes communities adapted to hot to warm, dry summers, mild to cold, rainy winters, and the influence of large, usually marine, bodies of water.
mediterranean savanna biome	http://purl.obolibrary.org/obo/ENVO_01000229	A savanna biome which is subject to mediterranean climate patterns.
mediterranean sea biome	http://purl.obolibrary.org/obo/ENVO_01000047	The mediterranean sea biome comprises mostly enclosed seas that have limited exchange of deep water with outer oceans and where the water circulation is dominated by salinity and temperature differences rather than winds.
mediterranean shrubland biome	http://purl.obolibrary.org/obo/ENVO_01000217	A mediterranean shrubland biome is a subtropical shrubland biome which includes communities adapted to hot to warm, dry summers, mild to cold, rainy winters, and the influence of large, usually marine, bodies of water.
mediterranean woodland biome	http://purl.obolibrary.org/obo/ENVO_01000208	A subtropical woodland biome which includes communities adapted to hot to warm, dry summers, mild to cold, rainy winters, and the influence of large, usually marine, bodies of water.
migration path	http://purl.obolibrary.org/obo/ENVO_01000931	An ecological corridor through which organisms move during a migration process.
mixed forest biome	http://purl.obolibrary.org/obo/ENVO_01000198	A mixed forest biome is a forest biome which contains densely packed populations or communities of broadleaf and coniferous trees, strongly limiting light penetration to the forest floor.
mixed grassland ecosystem	http://purl.obolibrary.org/obo/ENVO_01000448	A mixed grassland is a grassland which contains a mixture of tall and short grasses.
mock community	http://purl.obolibrary.org/obo/ENVO_01001059	A cell culture which is composed of a microbial community of known composition.
montane desert biome	http://purl.obolibrary.org/obo/ENVO_01000185	A montane desert biome is a desert biome which occurs in regions elevated above sea level and which has community structure determined by elevation-dependent environmental conditions.
montane grassland biome	http://purl.obolibrary.org/obo/ENVO_01000194	A montane grassland biome is a grassland biome which occurs in regions elevated above sea level and which has community structure determined by elevation-dependent environmental conditions.
montane savanna biome	http://purl.obolibrary.org/obo/ENVO_01000223	A montane savanna biome is a savanna biome which occurs in regions elevated above sea level and which has community structure determined by elevation-dependent environmental conditions.
montane shrubland biome	http://purl.obolibrary.org/obo/ENVO_01000216	A montane shrubland biome is a shrubland biome which occurs in regions elevated above sea level and which has community structure determined by elevation-dependent environmental conditions.
moor	http://purl.obolibrary.org/obo/ENVO_00000231	A wetland found in upland areas, characterised by acidic soils.
mouth environment	http://purl.obolibrary.org/obo/ENVO_08000002	An environment that is determined by a mouth.
mudflat	http://purl.obolibrary.org/obo/ENVO_00000192	A wetland that forms when mud is deposited by the tides, rivers, sea or oceans.
mussel bed	http://purl.obolibrary.org/obo/ENVO_01001379	A marine faunal bed which is dominated by mussels of the Mytilus or Modiolus genera either 1) resting on the sediment surface, 2) partially embedded in the sediment, 3) attached to conspecifics (by using their byssal threads), or 4) attached to a piece of gravel in slightly gravelly fine sediments.
mussel reef	http://purl.obolibrary.org/obo/ENVO_01001386	A marine reef which is primarily composed of self-adhered or conglomerated mussel shells.
natural environment	http://purl.obolibrary.org/obo/ENVO_01000951	An environmental system in which minimal to no anthropisation has occurred and non-human agents are the primary determinants of the system's dynamics and composition.
natural monument	http://purl.obolibrary.org/obo/ENVO_00000359	A natural environment which 1) may contain one or more geological formations or biological entities 2) has been designated by a competent authority as having outstanding or unique value because of its rarity, aesthetic qualities, or cultural significance.
neritic epipelagic zone biome	http://purl.obolibrary.org/obo/ENVO_01000042	The neritic epipelagic zone biome comprises the marine water column that occurs above a continental shelf and extends from the surface of the ocean to a depth of ca. 200-250m. Throughout the zone the light field tends to be asymmetrical vertically, so that the direction and elevation of the sun can still be detected. The epipelagic zone encompasses the euphotic zone and, where and when it occurs,…
neritic mesopelagic zone biome	http://purl.obolibrary.org/obo/ENVO_01000043	The neritic mesopelagic zone biome comprises the marine column that occurs above a continental shelf and extends from approximately 200 to 1000 m depth - the maximal depth of light penetration in all but the clearest oligotrophic ocean regions. In comparison to the epipelagic zone, dominant forms of pelagic organisms do not change very much; however, there are marked changes in species compositio…
neritic mussel bed	http://purl.obolibrary.org/obo/ENVO_01001389	A mussel bed which is located in benthic regions beyond (offshore to) the continental shelf.
neritic mussel reef	http://purl.obolibrary.org/obo/ENVO_01001380	A marine reef which is located on a shelf (i.e. in the neritic zone) and primarily composed of self-adhered or conglomerated mussel shells.
neritic pelagic zone biome	http://purl.obolibrary.org/obo/ENVO_01000032	The neritic epipelagic zone biome comprises the marine water column above a continental shelf.
neritic sea surface microlayer biome	http://purl.obolibrary.org/obo/ENVO_01000041	The neritic sea surface microlayer (SML) biome comprises the top 1000 micrometers of marine surface waters occurring above a continental shelf. It is the boundary layer where all exchange occurs between the atmosphere and the ocean. The chemical, physical, and biological properties of the SML differ greatly from the sub-surface water just a few centimeters beneath.
non-saline aerosol environment	http://purl.obolibrary.org/obo/ENVO_01001054	An environmental system which has its properties and dynamics determined by an aerosol with a low concentration of dissolved solutes.
non-saline planetary subsurface environment	http://purl.obolibrary.org/obo/ENVO_01001047	An environmental system which has its properties and dynamics determined by those parts of a planetary subsurface zone which are not saline.
non-saline sediment environment	http://purl.obolibrary.org/obo/ENVO_01001049	An environmental system which has its properties and dynamics determined by sediment permeated by non-saline water.
ocean biome	http://purl.obolibrary.org/obo/ENVO_01000048	The ocean biome comprises major bodies of saline water, principal components of the hydrosphere. Approximately 71% of the Earth's surface is covered by ocean, a continuous body of water that is customarily divided into several principal oceans and smaller seas. More than half of this area is over 3,000 metres (9,800 ft) deep. Average oceanic salinity is around 35 parts per thousand (ppt) (3.5%), …
oceanic abyssopelagic zone biome	http://purl.obolibrary.org/obo/ENVO_01000038	The abyssopelagic zone biome comprises the marine water column below the bathypelagic zone biome at approximately 2500 -2700 m and extends either to the hadal pelagic zone biome (at approximately 6000 m) or to the benthopelagic zone biome within ca. 100 m of the seafloor. The depth of 2700 m may be critical for physiological reasons as the change in hydrostatic pressure across this depth may prec…
oceanic bathypelagic zone biome	http://purl.obolibrary.org/obo/ENVO_01000037	The bathypelagic zone biome comprises the marine water column below approximately 1000 m water depth - the maximum depth to which detectable daylight penetrates in all but the clearest oligotrophic waters - and extends to about 2500 - 2700 m water depth. In the temperate Atlantic, the beginning of the bathypelagic zone biome approximates to the deep oxygen minimum and the base of the permanent th…
oceanic benthopelagic zone biome	http://purl.obolibrary.org/obo/ENVO_01000040	The benthopelagic zone biome comprises regions of the marine water column which usually coincide with the benthic boundary layer (BBL) - the layer of isothermal and isohaline water contiguous to the sea floor. A general reversal in the declining gradient of pelagic biomass may be observed here, perhaps explained by viable nutrition on the sea floor being resuspended by bottom currents. This zone …
oceanic epipelagic zone biome	http://purl.obolibrary.org/obo/ENVO_01000035	The oceanic epipelagic zone biome comprises regions of the marine water column that occur offshore, beyond a continental shelf. This biome extends from the surface of the ocean to a depth of ca. 200-250m. Throughout the zone the light field tends to be asymmetrical vertically, so that the direction and elevation of the sun can still be detected. The oceanic epipelagic zone biome encompasses the e…
oceanic hadal pelagic zone biome	http://purl.obolibrary.org/obo/ENVO_01000039	The oceanic hadal pelagic zone biome comprises the water column in oceanic trenches occurring at depths between 6000m and 10,000m.
oceanic mesopelagic zone biome	http://purl.obolibrary.org/obo/ENVO_01000036	The oceanic mesopelagic zone biome comprises regions of the marine water column that occur offshore, beyond a continental shelf. This biome extends through the water column from approximately 200-1000 m depth - the maximal depth of light penetration in all but the clearest oligotrophic ocean regions. In comparison to the epipelagic zone, dominant forms of pelagic organisms do not change very much…
oceanic mussel bed	http://purl.obolibrary.org/obo/ENVO_01001388	A mussel bed which is located in benthic regions beyond (offshore to) the continental shelf.
oceanic mussel reef	http://purl.obolibrary.org/obo/ENVO_01001381	A marine reef which is present in the depths beyond (offshore relative to) the continental shelf and primarily composed of self-adhered or conglomerated mussel shells.
oceanic pelagic zone biome	http://purl.obolibrary.org/obo/ENVO_01000033	The oceanic epipelagic zone biome comprises the marine water column offshore, beyond a continental shelf.
oceanic sea surface microlayer biome	http://purl.obolibrary.org/obo/ENVO_01000034	The oceanic sea surface microlayer (SML) biome comprises the top 1000 micrometers of the marine surface waters occurring offshore, away from a continental shelf. It is the boundary layer where all exchange occurs between the atmosphere and the ocean. The chemical, physical, and biological properties of the SML differ greatly from the sub-surface water just a few centimeters beneath.
Paramo	http://purl.obolibrary.org/obo/ENVO_01001360	An alpine tundra ecosystem which exists above the continuous timberline but below the permanent snowline on elevated land in tropical regions.
planetary subsurface environment	http://purl.obolibrary.org/obo/ENVO_01001046	An environmental system which has its properties and dynamics determined by the subsurface zone of a planet.
plant-associated environment	http://purl.obolibrary.org/obo/ENVO_01001001	An environmental system determined by a green plant.
planted forest	http://purl.obolibrary.org/obo/ENVO_00000119	A forest that has been intentionally established by human intervention.
pocasin	http://purl.obolibrary.org/obo/ENVO_00000239	A palustrine wetland with deep, acidic, sandy, peat soils. Groundwater saturates the soil except during brief seasonal dry spells and during prolonged droughts. Pocosin soils are nutrient deficient (oligotrophic), especially in phosphorus.
polar biome	http://purl.obolibrary.org/obo/ENVO_01000339	A biome which has the environmental condition polar
polar desert biome	http://purl.obolibrary.org/obo/ENVO_01000186	A polar desert biome is a desert biome which is subject to low levels of insolation, annual precipitation less than 250 millimeters, and a mean temperature less than 10 degrees Celsius during its warmest month. Temperature changes in polar deserts frequently cross the freezing point of water.
polar tree-line ecotone	http://purl.obolibrary.org/obo/ENVO_01000948	An ecotone which bridges a subpolar coniferous forest biome and a tundra biome.
primary forest	http://purl.obolibrary.org/obo/ENVO_01000768	Forest which originally covered a region before changes in the environment brought about by people. (Source: PHC)
rangeland biome	http://purl.obolibrary.org/obo/ENVO_01000247	A rangeland biome is an anthropogenic terrestrial biome which is primarily used for the rearing and grazing of livestock.
rhizosphere environment	http://purl.obolibrary.org/obo/ENVO_01000999	An environmental system determined by the presence of a plant rhizosphere.
saline aerosol environment	http://purl.obolibrary.org/obo/ENVO_01001053	An environmental system which has its properties and dynamics determined by a saline aerosol.
saline environment	http://purl.obolibrary.org/obo/ENVO_01001040	An environment which is determined by materials which bear significant concentrations of salts.
saline marsh	http://purl.obolibrary.org/obo/ENVO_00000054	A marsh whose water contains a considerable quantity of dissolved salts.
saline sediment environment	http://purl.obolibrary.org/obo/ENVO_01001050	An environmental system which has its properties and dynamics determined by sediment permeated by saline water.
saline water environment	http://purl.obolibrary.org/obo/ENVO_01000307	An environmental system which has its properties and dynamics determined by saline water.
savanna biome	http://purl.obolibrary.org/obo/ENVO_01000178	A savanna biome is a woodland biome which has seasonal water availability and includes, across its entire spatial extent, trees spaced sufficiently far apart to allow an unbroken layer of grass, sedge (Cyperaceae) or rush (Juncaceae) communities to live.
sea water environment	http://purl.obolibrary.org/obo/ENVO_01000321	An environmental system determined by seawater.
sediment environment	http://purl.obolibrary.org/obo/ENVO_01001048	An environmental system which has its properties and dynamics determined by sediment.
shrubland biome	http://purl.obolibrary.org/obo/ENVO_01000176	A shrubland biome is a terrestrial biome which includes, across its entire spatial extent, dense groups of shrubs.
skin environment	http://purl.obolibrary.org/obo/ENVO_2100003	An environment determined by an area or zone of skin tissue.
soil biocrust	http://purl.obolibrary.org/obo/ENVO_01000910	A biocrust which is formed by photosynthetic microbial assemblages colonising the surface layer of a portion of arid soil. Through their successional dynamics, these communities reduce the soil surface's albedo, impart it with stability against erosion, modify its hydrology, and promote its fertility.
soil environment	http://purl.obolibrary.org/obo/ENVO_01001044	An environmental system which has its properties and dynamics determined by soil.
sterile water environment	http://purl.obolibrary.org/obo/ENVO_01001042	An environmental system which has its properties and dynamics determined by sterile water.
strand swamp	http://purl.obolibrary.org/obo/ENVO_01000327	A strand swamp is a swamp that forms linear drainage channels on flatlands.
subpolar coniferous forest biome	http://purl.obolibrary.org/obo/ENVO_01000250	A coniferous forest biome which includes communities adapted to subpolar conditions.
subtropical broadleaf forest biome	http://purl.obolibrary.org/obo/ENVO_01000201	A broadleaf forest biome which is subject to subtropical climate patterns.
subtropical coniferous forest biome	http://purl.obolibrary.org/obo/ENVO_01000209	A coniferous forest biome which is subject to subtropical climate patterns.
subtropical desert biome	http://purl.obolibrary.org/obo/ENVO_01000184	A subtropical desert biome is a desert biome which has communities adapted to temperatures above a monthly average of 18 degrees Celsius, high daily temperature ranges of approximately 20 degrees Celsius, high insolation (but lower than that of a tropical desert biome), inhibited cloud formation, and very low precipitation. Subtropical desert biomes located near coasts with cold upwellings may ha…
subtropical grassland biome	http://purl.obolibrary.org/obo/ENVO_01000191	A grassland biome which is subject to subtropical climate patterns.
subtropical shrubland biome	http://purl.obolibrary.org/obo/ENVO_01000213	A shrubland biome which is subject to subtropical climate patterns.
subtropical woodland biome	http://purl.obolibrary.org/obo/ENVO_01000222	A woodland biome which is subject to subtropical climate patterns.
swamp ecosystem	http://purl.obolibrary.org/obo/ENVO_00000233	A wetland ecosystem in which land mass is permanently inundated by shallow bodies of water, generally with a substantial number of hummocks, or dry-land protrusions.
temperate broadleaf evergreen forest	http://purl.obolibrary.org/obo/ENVO_01000397	A broadleaf evergreen forest which is subject to temperate climate patterns.
temperate broadleaf forest biome	http://purl.obolibrary.org/obo/ENVO_01000202	A broadleaf forest which is subject to temperate climate patterns.
temperate coniferous forest biome	http://purl.obolibrary.org/obo/ENVO_01000211	A coniferous forest biome which is subject to temperate climate patterns.
temperate deciduous broadleaf forest	http://purl.obolibrary.org/obo/ENVO_01000385	A deciduous broadleaf forest which is subject to temperate climate patterns.
temperate deciduous needleleaf forest	http://purl.obolibrary.org/obo/ENVO_01000386	A deciduous needleleaf forest which is subject to temperate climate patterns.
temperate desert biome	http://purl.obolibrary.org/obo/ENVO_01000182	A temperate desert biome is a desert biome which has communities adapted to intermediate insolation, low rainfall, and large temperature variations between winter and summer. Winter temperatures may fall below 0 degrees Celsius. Some precipitation in this biome may fall as snow.
temperate evergreen needleleaf forest	http://purl.obolibrary.org/obo/ENVO_01000383	An evergreen needleleaf forest which is subject to temperate climate patterns.
temperate freshwater swamp forest	http://purl.obolibrary.org/obo/ENVO_01000398	A freshwater swamp forest which is subject to temperate climate patterns.
temperate marginal sea biome	http://purl.obolibrary.org/obo/ENVO_01000856	A marginal sea biome which is located in a region with a temperate climate.
temperate marine upwelling biome	http://purl.obolibrary.org/obo/ENVO_01000860	A marine upwelling biome which is located in a region subject to temperate climate patterns.
temperate mixed broadleaf forest	http://purl.obolibrary.org/obo/ENVO_01000389	A mixed broadleaf forest which is subject to temperate climate patterns.
temperate mixed forest biome	http://purl.obolibrary.org/obo/ENVO_01000212	A mixed forest biome which is subject to temperate climate patterns.
temperate mixed needleleaf forest	http://purl.obolibrary.org/obo/ENVO_01000390	A mixed needleleaf forest which is subject to temperate climate patterns.
temperate sclerophyllous dry forest	http://purl.obolibrary.org/obo/ENVO_01000395	A sclerophyllous forest which is subject to temperate climate patterns.
terrestrial biome	http://purl.obolibrary.org/obo/ENVO_00000446	A biome that applies to the terrestrial realm.
terrestrial natural environment	http://purl.obolibrary.org/obo/ENVO_01001226	A natural environment which is located on a land mass.
tidal mangrove shrubland	http://purl.obolibrary.org/obo/ENVO_01001369	A shrubland biome which is densely vegetated by dwarf or short mangroves (and associates) that are generally less than 6 meters in height, is tidally influenced, is located in tropical or subtropical areas.
tidal mudflat	http://purl.obolibrary.org/obo/ENVO_00000241	A level tract lying at a small depth below the surface of water, or alternately covered and left bare by the tide.
tree line ecotone	http://purl.obolibrary.org/obo/ENVO_01000953	An ecotone which overlaps at least one biome which supports the growth and persistence of trees and at least one that does not. Before ceasing altogether, tree growth becomes sparse and trees appear stunted as conditions become less favourable along this ecotone.
tropical broadleaf forest biome	http://purl.obolibrary.org/obo/ENVO_01000200	A broadleaf forest biome which is subject to tropical climate patterns.
tropical coniferous forest biome	http://purl.obolibrary.org/obo/ENVO_01000210	A coniferous forest biome which is subject to tropical climate patterns.
tropical deciduous broadleaf forest	http://purl.obolibrary.org/obo/ENVO_01000387	A deciduous broadleaf forest which is subject to tropical climate patterns.
tropical desert biome	http://purl.obolibrary.org/obo/ENVO_01000183	A tropical desert biome is a desert biome which has communities adapted to temperatures above a monthly average of 18 degrees Celsius, high daily temperature ranges of approximately 20 degrees Celsius, very high insolation due to inhibited cloud formation, and very low precipitation. Tropical desert biomes located near coasts with cold upwellings may have cooler temperatures and reduced insolutio…
tropical freshwater swamp forest	http://purl.obolibrary.org/obo/ENVO_01000394	A freshwater swamp forest which is subject to tropical climate patterns.
tropical lower montane forest	http://purl.obolibrary.org/obo/ENVO_01000393	A montane forest which is located in a region subject to tropical climate patterns modulated by sufficient elevation to encounter lower montane climatic patterns.
tropical lowland evergreen broadleaf rain forest	http://purl.obolibrary.org/obo/ENVO_01000384	A broadleaf forest which is subject to tropical climate patterns with high rainfall, is located in a lowland area, and is dominated by plants which retain their leaves throughout the year.
tropical marginal sea biome	http://purl.obolibrary.org/obo/ENVO_01001230	A marginal sea biome which is located in a region with a tropical climate.
tropical marine coral reef biome	http://purl.obolibrary.org/obo/ENVO_01000854	A marine coral reef biome which is located in a region with a tropical climate.
tropical marine semi-evergreen forest	http://purl.obolibrary.org/obo/ENVO_01000376	A semi-evergreen forest is a forest which undergoes a long dry season and, as a consequence, has a two-storey layer structure, a dry canopy, a leaf litter layer that only decays during moist periods trees with very small leaves or which shed their leaves to conserve water and which flower during the dry season and grow during the wet season.
tropical marine upwelling biome	http://purl.obolibrary.org/obo/ENVO_01000859	A marine upwelling biome which is subject to tropical climate patterns.
tropical mixed broadleaf forest	http://purl.obolibrary.org/obo/ENVO_01000402	A mixed broadleaf forest which is subject to tropical climate patterns.
tropical mixed needleleaf forest	http://purl.obolibrary.org/obo/ENVO_01000401	A mixed needleleaf forest which is subject to tropical climate patterns.
tropical needleleaf forest	http://purl.obolibrary.org/obo/ENVO_01000399	A needleleaf forest which is subject to tropical climate patterns.
tropical sclerophyllous dry forest	http://purl.obolibrary.org/obo/ENVO_01000396	A sclerophyllous forest which is subject to tropical climate patterns.
tropical semi-deciduous broadleaf forest	http://purl.obolibrary.org/obo/ENVO_01000388	A semi-deciduous broadleaf forest which is subject to tropical climate patterns.
tropical upper montane forest	http://purl.obolibrary.org/obo/ENVO_01000392	A montane forest which is located in a region subject to tropical climate patterns modulated by sufficient elevation to encounter upper montane climate patterns.
tundra biome	http://purl.obolibrary.org/obo/ENVO_01000180	A tundra is a terrestrial biome which includes, across its spatial extent, only low-growing vegetation such as dwarf shrubs, sedges and grasses, mosses, and lichens. Tundra biomes rarely have monthly average temperatures above 10 degrees Celsius and have low evapotranspiration ratios.
tundra ecosystem	http://purl.obolibrary.org/obo/ENVO_01001370	An ecosystem which 1) typically has monthly average temperatures below 10 degrees Celsius 2) has a low evapotranspiration ratio and 3) is determined by communities of low-growing vegetation such as dwarf shrubs, sedges and grasses, mosses, and lichens.
urban biome	http://purl.obolibrary.org/obo/ENVO_01000249	An urban biome is a dense settlement biome which has been urbanised.
village biome	http://purl.obolibrary.org/obo/ENVO_01000246	A village biome is an anthropogenic terrestrial biome which contains settlements such as villages, towns, and/or small cities and which is primarily used for agricultural activity.
wet meadow ecosystem	http://purl.obolibrary.org/obo/ENVO_01000449	A wet meadow is a type of wetland with soils that are saturated with water for part or all of the growing season.
wetland ecosystem	http://purl.obolibrary.org/obo/ENVO_01001209	A terrestrial ecosystem which is inundated or saturated by surface or ground water at a frequency and duration sufficient to support, and that under normal circumstances does support, a prevalence of vegetation typically adapted for life in saturated soil conditions.
woodland biome	http://purl.obolibrary.org/obo/ENVO_01000175	A woodland biome is a terrestrial biome which includes, across its entire spatial extent, woody plants spaced sufficiently far apart to allow light penetration to support communities of herbaceous plants or shrubs living closer to the woodland floor.
woodland ecosystem	http://purl.obolibrary.org/obo/ENVO_01001245	An ecosystem which is determined by communities of plants with a tree growth form and in which members of those communities are spaced sufficiently far apart to allow sunlight to illuminate the understory.
xeric basin biome	http://purl.obolibrary.org/obo/ENVO_00000893	A biome which has little permanent surface water and a low relative abundance of springs.

## Sheet: uberon-body-parts
label	IRI	definition
abdomen	http://purl.obolibrary.org/obo/UBERON_0000916	The subdivision of the vertebrate body between the thorax and pelvis. The ventral part of the abdomen contains the abdominal cavity and visceral organs. The dorsal part includes the abdominal section of the vertebral column.
abdominal segment of trunk	http://purl.obolibrary.org/obo/UBERON_0002417	The abdominal segment of the torso.
aboral subdivision of organism	http://purl.obolibrary.org/obo/UBERON_0008259	A major subdivision of an organism that is the entire side of the organism aboral to the plane that divides the organism in two, perpendicular to the oral-aboral axiom.
acropodium region	http://purl.obolibrary.org/obo/UBERON_0012354	The segment of the autopod that is distal to the metapodial region and consists of the digits.
adipose fin	http://purl.obolibrary.org/obo/UBERON_2000251	A fin that is fleshy, lacks supporting rays, and is located posterior to the dorsal fin.
adult abdomen	http://purl.obolibrary.org/obo/UBERON_6003023	Abdomen of the adult.
adult abdominal segment	http://purl.obolibrary.org/obo/UBERON_6003024	Any abdominal segment (UBERON:6000021) that is part of some adult abdomen (UBERON:6003023).
adult antennal segment	http://purl.obolibrary.org/obo/UBERON_6003012	Any antennal segment (UBERON:6000009) that is part of some adult head (UBERON:6003007).
adult head segment	http://purl.obolibrary.org/obo/UBERON_6003009	Segment of the adult head.
adult labral segment	http://purl.obolibrary.org/obo/UBERON_6003011	Any labral segment (UBERON:6000008) that is part of some adult head (UBERON:6003007).
adult mesothoracic segment	http://purl.obolibrary.org/obo/UBERON_6003021	Any mesothoracic segment (UBERON:6000018) that is part of some adult thorax (UBERON:6003018).
adult procephalic segment	http://purl.obolibrary.org/obo/UBERON_6003010	Any procephalic segment (UBERON:6000007) that is part of some adult head (UBERON:6003007).
adult prothoracic segment	http://purl.obolibrary.org/obo/UBERON_6003020	Any prothoracic segment (UBERON:6000017) that is part of some adult thorax (UBERON:6003018).
adult segment	http://purl.obolibrary.org/obo/UBERON_6003006	Segment of the adult.
adult tagma	http://purl.obolibrary.org/obo/UBERON_6003005	Any tagma (UBERON:6000002) that is part of some adult (UBERON:6003004).
adult thoracic segment	http://purl.obolibrary.org/obo/UBERON_6003019	Any segment (UBERON:6000003) that is part of some adult thorax (UBERON:6003018).
adult thorax	http://purl.obolibrary.org/obo/UBERON_6003018	Thorax of the adult.
alular digit	http://purl.obolibrary.org/obo/UBERON_0012260	A manual digit found in Aves that is the most preaxial position and is morphologically similar to digit 1 in the standard tetrapod configuration and develops from embryonic digit 2, with contributions from embryonic digit 1.
alular digit plus metapodial segment	http://purl.obolibrary.org/obo/UBERON_5012260	A subdivision of the autopod consisting of alular digit plus the region incorporating a single metapodial element. These segments are typically repeated along the pre-axiom to post-axial axis.
anal fin	http://purl.obolibrary.org/obo/UBERON_4000163	Median fin that is located posterior to the anus.
anal region	http://purl.obolibrary.org/obo/UBERON_0001353	The anus and surrounding regions. Encompasses both internal and external regions, where present
annelid peristomium	http://purl.obolibrary.org/obo/UBERON_0018650	The peristomium is the second body segment in an annelid worm's body in the anterior end. It is directly behind the prostomium and contains the mouth, tentacular cirri, and sometimes feeding palps, which may instead occur on the prostomium. If an eversible pharynx is present, it is contained in this segment as well, and can fill up to 20 segments when inverted, depending on the species.
annelid pygidium	http://purl.obolibrary.org/obo/UBERON_0008880	Rearmost segment of annelid worms.
antenna	http://purl.obolibrary.org/obo/UBERON_0000972	The paired, usually multiple jointed, sensory organs articulating on the procephalic region of the head capsule; its highly versatile sensory structures are capable to detect the various environmental stimuli. In the context of Drosophila refers to they are the most anterior segmented sensory appendage of the head.
antennal segment	http://purl.obolibrary.org/obo/UBERON_6000009	Segment anterior to the intercalary segment. In the adult it bears the antennae.
anterior abdominal wall	http://purl.obolibrary.org/obo/UBERON_0006635	The abdominal wall represents the boundaries of the abdominal cavity. The abdominal wall is split into the posterior (back), lateral (sides) and anterior (front) walls. There is a common set of layers covering and forming all the walls: the deepest being the extraperitoneal fat, the parietal peritoneum, and a layer of fascia which has different names over where it covers (eg transversalis, psoas …
anterior chest	http://purl.obolibrary.org/obo/UBERON_0016416	Subdivision of thorax which is anterior to the plane of the posterior boundary of the middle mediastinum.
anterior dorsal fin	http://purl.obolibrary.org/obo/UBERON_4200023	A dorsal fin located anterior to posterior dorsal fin. [WD]
antimere	http://purl.obolibrary.org/obo/UBERON_4200134	A part in the body of an organism that corresponds to an opposite symmetrical part.
appendage	http://purl.obolibrary.org/obo/UBERON_0000026	Major subdivision of an organism that protrudes from the body[DOS, CARO].
appendage girdle complex	http://purl.obolibrary.org/obo/UBERON_0010707	An organism subdivision that includes both an appendage and its associated girdle region. Note that this includes both the skeletal elements and associated tissues (integument, muscle, etc).
appendage girdle region	http://purl.obolibrary.org/obo/UBERON_0007823	An organism subdivision that encompasses the region containing the pectoral or pelvic girdle. Note that this includes both the skeletal elements and associated tissues (integument, muscle, etc).
archipterygial fin	http://purl.obolibrary.org/obo/UBERON_4200003	A type of pectoral fin in which the endoskeletal elements have a main axis that runs through the center of the fin. This creates a bilaterally symmetrical fin. (Modified from Kardong 2012).
arista	http://purl.obolibrary.org/obo/UBERON_6004519	Highly specialised, slender sixth segment of the antenna covered in bristle-like outgrowths known as laterals. It extends laterally from the dorsal region of the third segment of the antenna.
arm	http://purl.obolibrary.org/obo/UBERON_0001460	The part of the forelimb extending from the shoulder to the autopod[cjm].
arthropod tibia	http://purl.obolibrary.org/obo/UBERON_0003131	A section of the arthropod leg.
autopod region	http://purl.obolibrary.org/obo/UBERON_0002470	Terminal segment of free limb, immediately distal to the zeugopod region. The fully developed autopod consists of the autopod skeleton plus associated structures such as integument, muscle tissue, vasculature etc. The autopod is divided into mesopodial, metapodiual, and acropodial segments. Examples: human hand, mouse paw, human foot
autopodial extension	http://purl.obolibrary.org/obo/UBERON_0005881	A subdivision of the autopod that corresponds to one or more bones arranged in series branching from the main limb axis.
axillary tail of breast	http://purl.obolibrary.org/obo/UBERON_0035289	An extension of the tissue of the breast which extends into the axilla.
ball	http://purl.obolibrary.org/obo/UBERON_2000006	The anterior round region of the yolk cell present after the yolk extension forms during the segmentation period. Kimmel et al, 1995.
barbed keratin-coated spine	http://purl.obolibrary.org/obo/UBERON_0013495	A keratin-coated spine that is tipped with a barb.
blind side	http://purl.obolibrary.org/obo/UBERON_2002256	Organism subdivision that is the side of the body lacking eyes.
body proper	http://purl.obolibrary.org/obo/UBERON_0013702	The region of the organism associated with the visceral organs.
body wall	http://purl.obolibrary.org/obo/UBERON_0000309	The external portion of an animal body derived from ectoderm and mesoderm layers that encloses the body cavity.
carpal region	http://purl.obolibrary.org/obo/UBERON_0004452	A mesopodium that is part of a manus. Includes as parts the carpal skeleton and associated tissues[cjm]. The anatomical region surrounding the carpus including the distal parts of the bones of the forearm and the proximal parts of the metacarpus or five metacarpal bones and the series of joints between these bones, thus referred to as wrist joints. This region also includes the carpal tunnel, the…
caudal fin	http://purl.obolibrary.org/obo/UBERON_4000164	The caudal fin is the most posterior median fin. It is composed of a complex of modified centra and modified neural and hemal arches and spines.
caudal region	http://purl.obolibrary.org/obo/UBERON_0006071	Subdivision of an organism along anterior-posterior axis that is the posteriormost region, extending past the anus (or cloaca, if present), consisting of a tail in some fully formed chordates (or a tail bud in embryos). In animals that have a sacral region, this is the region immediately posterior to this.
cephalic spine	http://purl.obolibrary.org/obo/UBERON_0017621	One of the spines, probably denticle derivatives, occurring singly or in pairs just behind the orbit on the cheek area in some fossil sharks. May have occurred only in males and may have served to hold the female during copulation, e.g. in the Jurassic genera Hybodus, Asteracanthus and Acrodus.
chest	http://purl.obolibrary.org/obo/UBERON_0001443	Subdivision of trunk proper, which is demarcated from the neck by the plane of the superior thoracic aperture and from the abdomen internally by the inferior surface of the diaphragm and externally by the costal margin and associated with the thoracic vertebral column and ribcage and from the back of the thorax by the external surface of the posterolateral part of the rib cage, the anterior surfa…
chin	http://purl.obolibrary.org/obo/UBERON_0008199	A subdivision of the face that is the anteriormost part of the lower jaw region.
chin ventral margin	http://purl.obolibrary.org/obo/UBERON_1000000	Subdivision of the head consisting of the area along the lower edge of the chin.
clavus	http://purl.obolibrary.org/obo/UBERON_4300012	A rudder-like lobe formed from extensions of dorsal and anal fin rays.
columnella	http://purl.obolibrary.org/obo/UBERON_0008283	A central anatomical feature of a coiled snail shell or gastropod shell. It is often only clearly visible as a structure when the shell is broken, or sliced in half vertically, or in an X-ray.
cranial midline area	http://purl.obolibrary.org/obo/UBERON_1000002	The middle part of the head, located approximately equidistant from the left and the right sides of the head.
craniocervical region	http://purl.obolibrary.org/obo/UBERON_0007811	The anteriormost subdivision of the body that includes the head, jaws, pharyngeal region and the neck (if present). In vertebrates this is the subdivision that includes the cervical vertebrae.
digit	http://purl.obolibrary.org/obo/UBERON_0002544	A subdivision of the autopod that has as part a series of phalanges together with associated vasculature, musculature, integument and nerves. It is continuous with the metapodial subdivision of the autopod, but does not include the metapodials. In species such as humans, fully formed digits are distinct, whereas in other species the digits may be connected by interdigital webbing, or may be compl…
digit 1	http://purl.obolibrary.org/obo/UBERON_0006048	A digit that is part of a digit 1 plus metapodial segment.
digit 1 or 5	http://purl.obolibrary.org/obo/UBERON_0019221	Either of the outermost digits in a five-digit autopod, or their phylogenetic equivalent.
digit 1 plus metapodial segment	http://purl.obolibrary.org/obo/UBERON_5006048	A subdivision of the autopod consisting of digit 1 plus the region incorporating a single metapodial element. These segments are typically repeated along the pre-axiom to post-axial axis.
digit 2	http://purl.obolibrary.org/obo/UBERON_0006049	A digit that is part of a digit 2 plus metapodial segment.
digit 2 plus metapodial segment	http://purl.obolibrary.org/obo/UBERON_5006049	A subdivision of the autopod consisting of digit 2 plus the region incorporating a single metapodial element. These segments are typically repeated along the pre-axiom to post-axial axis.
digit 2, 3 or 4	http://purl.obolibrary.org/obo/UBERON_0019222	Any of the three medial digits in a five-digit autopod, or their phylogenetic equivalent.
digit 3	http://purl.obolibrary.org/obo/UBERON_0006050	A digit that is part of a digit 3 plus metapodial segment.
digit 3 plus metapodial segment	http://purl.obolibrary.org/obo/UBERON_5006050	A subdivision of the autopod consisting of digit 3 plus the region incorporating a single metapodial element. These segments are typically repeated along the pre-axiom to post-axial axis.
digit 4	http://purl.obolibrary.org/obo/UBERON_0006051	A digit that is part of a digit 4 plus metapodial segment.
digit 4 plus metapodial segment	http://purl.obolibrary.org/obo/UBERON_5006051	A subdivision of the autopod consisting of digit 4 plus the region incorporating a single metapodial element. These segments are typically repeated along the pre-axiom to post-axial axis.
digit 5	http://purl.obolibrary.org/obo/UBERON_0006052	A digit that is part of a digit 5 plus metapodial segment.
digit 5 plus metapodial segment	http://purl.obolibrary.org/obo/UBERON_5006052	A subdivision of the autopod consisting of digit 5 plus the region incorporating a single metapodial element. These segments are typically repeated along the pre-axiom to post-axial axis.
digit 6	http://purl.obolibrary.org/obo/UBERON_0016856	A digit that is part of a digit 6 plus metapodial segment.
digit 6 plus metapodial segment	http://purl.obolibrary.org/obo/UBERON_0016866	A subdivision of the autopod consisting of digit 6 plus the region incorporating a single metapodial element. These segments are typically repeated along the pre-axiom to post-axial axis.
digit 7	http://purl.obolibrary.org/obo/UBERON_0016857	A digit that is part of a digit 7 plus metapodial segment.
digit 7 plus metapodial segment	http://purl.obolibrary.org/obo/UBERON_0016867	A subdivision of the autopod consisting of digit 7 plus the region incorporating a single metapodial element. These segments are typically repeated along the pre-axiom to post-axial axis.
digit 8	http://purl.obolibrary.org/obo/UBERON_0016858	A digit that is part of a digit 8 plus metapodial segment.
digit 8 plus metapodial segment	http://purl.obolibrary.org/obo/UBERON_0016868	A subdivision of the autopod consisting of digit 8 plus the region incorporating a single metapodial element. These segments are typically repeated along the pre-axiom to post-axial axis.
digit plus metapodial segment	http://purl.obolibrary.org/obo/UBERON_5002544	A subdivision of the autopod consisting of digit plus the region incorporating a single metapodial element. These segments are typically repeated along the pre-axiom to post-axial axis.
digitopodium region	http://purl.obolibrary.org/obo/UBERON_0012140	A segment of the autopod consisting of both acropodial region and metapodial region, but excluding the mesopodial/basopodial region.
diphycercal tail	http://purl.obolibrary.org/obo/UBERON_4200053	An internally and externally symmetrical tail (caudal) fin
distal segment of digit	http://purl.obolibrary.org/obo/UBERON_0009551	A segment of a digit containing the distal phalanx, and overlapping the distal interphalangeal joint[CJM]. The digit tip is derived from multiple and distinct embryonic origins, and includes the distal bone with associated marrow cavity and haematopoietic cells, ventral (flexor) and dorsal (extensor) tendons, sweat glands with myoepithelial and luminal secreting cells and associated neurons for i…
distal segment of manual digit	http://purl.obolibrary.org/obo/UBERON_0009552	A segment of the manual digit containing the distal phalanx
distal segment of pedal digit	http://purl.obolibrary.org/obo/UBERON_0009553	A segment of the pedal digit containing the distal phalanx. Note this class represents a digit segment and thus includes tissues in addition to bone.
dorsal body wall	http://purl.obolibrary.org/obo/UBERON_0017649	The dorsal part of the body wall
dorsal fin	http://purl.obolibrary.org/obo/UBERON_0003097	Median fin located on the dorsal surface of the organism.
dorsal part of neck	http://purl.obolibrary.org/obo/UBERON_0012477	The posterior region of the neck, including the suboccipital region.
dorsal thoracic segment of trunk	http://purl.obolibrary.org/obo/UBERON_0008231	Subdivision of thorax, which in humans is the posterior part of the thorax and is demarcated from the chest by the external surface of the posterolateral part of the rib cage and the anterior surface of the thoracic vertebral column; together with the chest, it constitutes the thorax.
dorsal trunk	http://purl.obolibrary.org/obo/UBERON_0011270	The part of the trunk that is in the dorsum[cjm].
dorsum	http://purl.obolibrary.org/obo/UBERON_0001137	A major subdivision of an organism that is the entire part of the organism dorsal to a horizontal plane and bounded on one side by the same transverse plane. In vertebrares this includes the vertebral column..
elbow	http://purl.obolibrary.org/obo/UBERON_0001461	The elbow is the region surrounding the elbow-joint-the ginglymus or hinge joint in the middle of the arm. Three bones form the elbow joint: the humerus of the upper arm, and the paired radius and ulna of the forearm. The bony prominence at the very tip of the elbow is the olecranon process of the ulna, and the inner aspect of the elbow is called the antecubital fossa. [WP,unvetted,human-specific…
elephant trunk	http://purl.obolibrary.org/obo/UBERON_0014479	An appendage formed by the fusion of the nose and upper lip.
embryonic abdominal segment 8	http://purl.obolibrary.org/obo/UBERON_6000180	Any abdominal segment 8 (UBERON:6000029) that is part of some embryonic abdomen (UBERON:6000171).
embryonic abdominal segment 9	http://purl.obolibrary.org/obo/UBERON_6000181	Any abdominal segment 9 (UBERON:6000030) that is part of some embryonic abdomen (UBERON:6000171).
embryonic antennal segment	http://purl.obolibrary.org/obo/UBERON_6000160	Any antennal segment (UBERON:6000009) that is part of some embryonic head (UBERON:6000155).
embryonic gnathal segment	http://purl.obolibrary.org/obo/UBERON_6000162	Any gnathal segment (UBERON:6000011) that is part of some embryonic head (UBERON:6000155).
embryonic head	http://purl.obolibrary.org/obo/UBERON_0008816	A head that is part of a embryo.
embryonic head segment	http://purl.obolibrary.org/obo/UBERON_6000157	Any segment that is part of some embryonic head.
embryonic labial segment	http://purl.obolibrary.org/obo/UBERON_6000165	Any labial segment (UBERON:6000014) that is part of some embryonic head (UBERON:6000155).
embryonic mesothoracic segment	http://purl.obolibrary.org/obo/UBERON_6000169	Mesothoracic segment of the embryo.
embryonic metathoracic segment	http://purl.obolibrary.org/obo/UBERON_6000170	Metathoracic segment of the embryo.
embryonic procephalic segment	http://purl.obolibrary.org/obo/UBERON_6000158	Any procephalic segment (UBERON:6000007) that is part of some embryonic head (UBERON:6000155).
embryonic prothoracic segment	http://purl.obolibrary.org/obo/UBERON_6000168	Prothoracic segment of the embryo.
embryonic segment	http://purl.obolibrary.org/obo/UBERON_6000154	Any segment that is part of some embryo.
embryonic tagma	http://purl.obolibrary.org/obo/UBERON_6000137	Any tagma (UBERON:6000002) that is part of some embryo (UBERON:6000052).
embryonic thoracic segment	http://purl.obolibrary.org/obo/UBERON_6000167	Any segment (UBERON:6000003) that is part of some embryonic thorax (UBERON:6000166).
enteropneust collar	http://purl.obolibrary.org/obo/UBERON_0035604	Middle of the three body regions of an enteropneust.
enteropneust proboscis	http://purl.obolibrary.org/obo/UBERON_0035603	Anteriormost of the three body regions of an enteropneust.
enteropneust trunk	http://purl.obolibrary.org/obo/UBERON_0035605	Posteriormost of the three body regions of an enteropneust.
epicercal tail	http://purl.obolibrary.org/obo/UBERON_4200061	Tail fin in which the the caudal part of the notochord tapers posterodorsally. Based on Pradel et al. 2007
extension	http://purl.obolibrary.org/obo/UBERON_2000106	The posterior elongated region of the yolk cell that forms during the segmentation period. Kimmel et al, 1995.
external ear	http://purl.obolibrary.org/obo/UBERON_0001691	Part of the ear external to the tympanum (eardrum). It typically consists of a tube (the external auditory meatus) that directs sound waves on to the tympanum, and may also include the external pinna, which extends beyond the skull[GO].
face	http://purl.obolibrary.org/obo/UBERON_0001456	A subdivision of the head that has as parts the layers deep to the surface of the anterior surface, including the mouth, eyes, and nose (when present). In vertebrates, this includes the facial skeleton and structures superficial to the facial skeleton (cheeks, mouth, eyeballs, skin of face, etc).
fin	http://purl.obolibrary.org/obo/UBERON_0008897	An external projection of an aquatic animal as a fish used in propelling or guiding the body[BTO].
forehead	http://purl.obolibrary.org/obo/UBERON_0008200	The part of the face above the eyes[MESH]. In human anatomy, the forehead is the fore part of the head. It is, formally, an area of the head bounded by three features, two of the skull and one of the scalp. The top of the forehead is marked by the hairline, the edge of the area where hair on the scalp grows. The bottom of the forehead is marked by the supraorbital ridge, the bone feature of the s…
forehead protuberance	http://purl.obolibrary.org/obo/UBERON_1000007	A bulge, knob, or swelling that protrudes from the forehead.
forelimb	http://purl.obolibrary.org/obo/UBERON_0002102	A (free) limb that is connected to a pectoral girdle. The extent of this structure includes autopod, stylopod and zeugopod regions when present, but excludes the pectoral girdle and its parts.
forelimb stylopod	http://purl.obolibrary.org/obo/UBERON_0003822	The part of the forelimb between pectoral region and the elbow, corresponding to the humerus.
forelimb wing	http://purl.obolibrary.org/obo/UBERON_0000024	Forelimb that is used to produce lift for flight through the air.
forelimb zeugopod	http://purl.obolibrary.org/obo/UBERON_0002386	The middle limb segment of the pectoral free limb, between the autopod and stylopod segments. Includes as parts the forelimb zeugopodial skeleton, which includes as parts the radius and ulna, or their cartilage precursors, or evolutionary variants.
glabella region	http://purl.obolibrary.org/obo/UBERON_0034766	A region of the forehead corresponding to the space between the eyebrows and above the nose.
gnathal segment	http://purl.obolibrary.org/obo/UBERON_6000011	The head segments that develop posterior to the embryonic/larval mouth.
haltere	http://purl.obolibrary.org/obo/UBERON_0000987	The capitate stalk on both sides of the thorax having developed from the dorsal metathoracic wing-buds, it is freely movable and capable of vibration, representing the hind wing of Diptera; used for flight balance.
head	http://purl.obolibrary.org/obo/UBERON_0000033	The head is the anterior-most division of the body [GO].
head segment	http://purl.obolibrary.org/obo/UBERON_6000006	Any segment that is part of some head.
headfoot	http://purl.obolibrary.org/obo/UBERON_0008943	The head-foot is the part you see most easily in slugs and snails. It is mostly a muscular organ covered in cilia and rich in mucous cells, which the mollusc uses to move around, it normally tapers to a tail at one end and has a head incorporated in the front. The head includes a mouth, eyes and tentacles, the last two may be much reduced or even absent. In those species with shells the head-foot…
heel	http://purl.obolibrary.org/obo/UBERON_0015875	The part of the foot that is the projection of the calcaneus.
helix of outer ear	http://purl.obolibrary.org/obo/UBERON_0002488	The helix is the prominent rim of the pinna.
heterocercal tail	http://purl.obolibrary.org/obo/UBERON_4200054	Type of tail (caudal) fin in which the vertebral column turns upwards into the upper lobe which is longer than the lower. Asymmetrical externally as well as internally.
hind flipper	http://purl.obolibrary.org/obo/UBERON_4300239	Hindlimb that is used to propel an animal through water.
hindlimb	http://purl.obolibrary.org/obo/UBERON_0002103	A (free) limb that is connected to a pelvic girdle region. The extent of this structure includes autopod, stylopod and zeugopod regions when present, but excludes the pelvic girdle and its parts.
hindlimb stylopod	http://purl.obolibrary.org/obo/UBERON_0000376	The part of the hindlimb between pelvis and the knee, corresponding to the femur.
hindlimb zeugopod	http://purl.obolibrary.org/obo/UBERON_0003823	The middle limb segment of the pelvic free limb, between the autopod and stylopod segments. Includes as parts the hindlimb zeugopodial skeleton, which includes as parts the tibia and fibula, or their cartilage precursors, or evolutionary variants.
hip	http://purl.obolibrary.org/obo/UBERON_0001464	The hip region is located lateral to the gluteal region (i.e. the buttock), inferior to the iliac crest, and overlying the greater trochanter of the thigh bone. In adults, three of the bones of the pelvis have fused into the hip bone which forms part of the hip region. The hip joint, scientifically referred to as the acetabulofemoral joint (art. coxae), is the joint between the femur and acetabul…
homocercal tail	http://purl.obolibrary.org/obo/UBERON_4200055	Type of tail fin in which the vertebrae generally turn upward at the hind end of the column, but which is externally symmetrical. The fin rays of the caudal are supported by hypaxial elements
hypocercal tail	http://purl.obolibrary.org/obo/UBERON_4200056	Type of tail fin where the lower lobe is the longer and is supported by the vertebral column. Asymmetrical externally as well as internally
hypogastrium	http://purl.obolibrary.org/obo/UBERON_0013203	The hypogastrium (or hypogastric region, or pubic region) is an area of the human abdomen located below the navel.
imaginal disc-derived wing	http://purl.obolibrary.org/obo/UBERON_0000984	A flight organ of the adult external thorax that is derived from a dorsal mesothoracic disc.
infraclavicular region	http://purl.obolibrary.org/obo/UBERON_0035168	The region below the clavicle.
inguinal part of abdomen	http://purl.obolibrary.org/obo/UBERON_0008337	The external junctural region between the lower part of the abdomen and the thigh.
inner digits of foot	http://purl.obolibrary.org/obo/UBERON_4200015	The medial most digits of the pes.
inner digits of hand	http://purl.obolibrary.org/obo/UBERON_4200094	The medial most digit of the manus skeleton.
insect abdomen	http://purl.obolibrary.org/obo/UBERON_6000020	The most posterior of the three tagma (UBERON:6000002).
insect abdominal segment	http://purl.obolibrary.org/obo/UBERON_6000021	Metameric subdivision of the abdomen.
insect adult head	http://purl.obolibrary.org/obo/UBERON_6003007	Head of the adult organism.
insect embryonic abdomen	http://purl.obolibrary.org/obo/UBERON_6000171	Abdomen of the embryo.
insect embryonic abdominal segment	http://purl.obolibrary.org/obo/UBERON_6000172	Metameric subdivision of the embryonic abdomen.
insect embryonic thorax	http://purl.obolibrary.org/obo/UBERON_6000166	Any thorax (UBERON:6000015) that is part of some embryo (UBERON:6000052).
insect leg	http://purl.obolibrary.org/obo/UBERON_0005895	The walking appendages of each segment of the ventral adult external thorax[FBbt]. A leg derived from an imaginal disc[GO].
insect thorax	http://purl.obolibrary.org/obo/UBERON_6000015	The main middle section of the insect body comprising three thoracic rings: the pro-, the meso- and the metathoraces which are more or less well fused and cask-like sometimes having on the upper lateral part one of two pairs of wings, while on the ventrolateral part each thoracic ring bears a pair of legs.
jaw region	http://purl.obolibrary.org/obo/UBERON_0011595	A subdivision of the head that corresponds to the jaw skeleton, containing both soft tissue, skeleton and teeth (when present). The jaw region is divided into upper and lower regions.
keratin-coated spine	http://purl.obolibrary.org/obo/UBERON_0013494	A modified strand of hair covered in a keratin coat, as found in porcupines and hedgehogs.
knee	http://purl.obolibrary.org/obo/UBERON_0001465	A segment of the hindlimb that corresponds to the joint connecting a hindlimb stylopod and zeugopod.
labial segment	http://purl.obolibrary.org/obo/UBERON_6000014	Most posterior of the gnathal segments. In the adult it bears a pair of fused appendages, the labia, and its ectodermal invaginations give rise to the salivary glands.
labral segment	http://purl.obolibrary.org/obo/UBERON_6000008	Procephalic segment anterior to the antennal segment. In the adult it bears the clypeo-labrum.
larval abdomen	http://purl.obolibrary.org/obo/UBERON_6001746	Any abdomen (UBERON:6000020) that is part of some larva (UBERON:6001727).
larval abdominal segment	http://purl.obolibrary.org/obo/UBERON_6001747	Any segment (UBERON:6000003) that is part of some larval abdomen (UBERON:6001746).
larval abdominal segment 8	http://purl.obolibrary.org/obo/UBERON_6001755	Any abdominal segment 8 (UBERON:6000029) that is part of some larval abdomen (UBERON:6001746).
larval abdominal segment 9	http://purl.obolibrary.org/obo/UBERON_6001756	Any abdominal segment 9 (UBERON:6000030) that is part of some larval abdomen (UBERON:6001746).
larval antennal segment	http://purl.obolibrary.org/obo/UBERON_6001735	Any antennal segment (UBERON:6000009) that is part of some larval head (UBERON:6001730).
larval gnathal segment	http://purl.obolibrary.org/obo/UBERON_6001737	Any gnathal segment (UBERON:6000011) that is part of some larval head (UBERON:6001730).
larval head	http://purl.obolibrary.org/obo/UBERON_6001730	Any head that is part of some larva.
larval head segment	http://purl.obolibrary.org/obo/UBERON_6001732	Any segment that is part of some larval head.
larval labial segment	http://purl.obolibrary.org/obo/UBERON_6001740	Any labial segment (UBERON:6000014) that is part of some larval head (UBERON:6001730).
larval labral segment	http://purl.obolibrary.org/obo/UBERON_6001734	Any labral segment (UBERON:6000008) that is part of some larval head (UBERON:6001730).
larval mesothoracic segment	http://purl.obolibrary.org/obo/UBERON_6001744	Any mesothoracic segment (UBERON:6000018) that is part of some larval thorax (UBERON:6001741).
larval metathoracic segment	http://purl.obolibrary.org/obo/UBERON_6001745	Any metathoracic segment (UBERON:6000019) that is part of some larval thorax (UBERON:6001741).
larval ocular segment	http://purl.obolibrary.org/obo/UBERON_6001731	Any ocular segment (UBERON:6000005) that is part of some larval head (UBERON:6001730).
larval procephalic segment	http://purl.obolibrary.org/obo/UBERON_6001733	Any procephalic segment (UBERON:6000007) that is part of some larval head (UBERON:6001730).
larval prothoracic segment	http://purl.obolibrary.org/obo/UBERON_6001743	Any prothoracic segment (UBERON:6000017) that is part of some larval thorax (UBERON:6001741).
larval segment	http://purl.obolibrary.org/obo/UBERON_6001729	Any segment that is part of some larva.
larval tagma	http://purl.obolibrary.org/obo/UBERON_6001728	Any tagma (UBERON:6000002) that is part of some larva (UBERON:6001727).
larval thoracic segment	http://purl.obolibrary.org/obo/UBERON_6001742	Any segment (UBERON:6000003) that is part of some larval thorax (UBERON:6001741).
larval thorax	http://purl.obolibrary.org/obo/UBERON_6001741	Any thorax (UBERON:6000015) that is part of some larva (UBERON:6001727).
lateral lumbar region of abdomen	http://purl.obolibrary.org/obo/UBERON_0000180	A region of the posterior torso (lower back) beneath the ribs and above the ilium.
left external ear	http://purl.obolibrary.org/obo/UBERON_0006617	An external ear that is in the left side of a multicellular organism.
left nipple	http://purl.obolibrary.org/obo/UBERON_0013772	A nipple that is in_the_left_side_of a body proper.
left part of face	http://purl.obolibrary.org/obo/UBERON_1000008	Subdivision of the head consisting of the left half of the face, vertically divided.
left pelvic girdle region	http://purl.obolibrary.org/obo/UBERON_0011093	A pelvic girdle region that is in the left side of a multicellular organism.
leg	http://purl.obolibrary.org/obo/UBERON_0000978	The portion of the hindlimb that contains both the stylopod and zeugopod.
limb	http://purl.obolibrary.org/obo/UBERON_0002101	A paired appendage that is evolved from a paired fin. The extent of this structure includes autopod, stylopod and zeugopod regions when present, but excludes the girdle and its parts.
limb segment	http://purl.obolibrary.org/obo/UBERON_0002529	A major subdivision of a mature or developing limb, including both skeletal elements (or the mesenchyme that gives rise to the skeletal elements) and associated tissues, such as muscle, connective tissue, integument. Examples: autopod region, zeugopod region, stylopod region, metapodial region, arm region. Excludes the limb girdles.
lower back	http://purl.obolibrary.org/obo/UBERON_0005462	Subdivision of abdominal segment of trunk which in humans is demarcated from the front of the abdomen by the posterior surface of the anterior layer of the thoracolumbar fascia and the anterior surface of the lumbar vertebral column; together with the front of the abdomen, it constitutes the abdomen[Modified from FMA].
lower inner quadrant of breast	http://purl.obolibrary.org/obo/UBERON_0035477	The quarter of the breast which is inferior and medial.
lower jaw region	http://purl.obolibrary.org/obo/UBERON_0001710	Subdivision of head that consists of the lower jaw skeletal elements plus associated soft tissue (skin, lips, muscle)[cjm].
lower limb segment	http://purl.obolibrary.org/obo/UBERON_0008784	A limb segment that is part of a hindlimb.
lower outer quadrant of breast	http://purl.obolibrary.org/obo/UBERON_0035365	The quarter of the breast which is inferior and lateral.
main body axis	http://purl.obolibrary.org/obo/UBERON_0013701	A principle subdivision of an organism that includes all structures along the primary axis, typically the anterior-posterior axis, from head to tail, including structures of the body proper where present (for example, ribs), but excluding appendages.
mantle	http://purl.obolibrary.org/obo/UBERON_0006575	A fold or lobe or pair of lobes of the body wall of a mollusk or brachiopod that in shell-bearing forms lines the shell and bears shell-secreting glands.
manual acropodium region	http://purl.obolibrary.org/obo/UBERON_0012355	The segment of the manus that is distal to the metacarpal region and consists of the manual digits (fingers).
manual digit	http://purl.obolibrary.org/obo/UBERON_0002389	A digit that is part of a manus (hand).
manual digit 1	http://purl.obolibrary.org/obo/UBERON_0001463	1st (preaxial) digit of the manus[Wikipedia].
manual digit 1 plus metapodial segment	http://purl.obolibrary.org/obo/UBERON_5001463	A subdivision of the autopod consisting of manual digit 1 plus the region incorporating a single metapodial element. These segments are typically repeated along the pre-axiom to post-axial axis.
manual digit 2	http://purl.obolibrary.org/obo/UBERON_0003622	2nd digit of the manus.
manual digit 2 plus metapodial segment	http://purl.obolibrary.org/obo/UBERON_5003622	A subdivision of the autopod consisting of manual digit 2 plus the region incorporating a single metapodial element. These segments are typically repeated along the pre-axiom to post-axial axis.
manual digit 3	http://purl.obolibrary.org/obo/UBERON_0003623	3rd digit of the manus.
manual digit 3 plus metapodial segment	http://purl.obolibrary.org/obo/UBERON_5003623	A subdivision of the autopod consisting of manual digit 3 plus the region incorporating a single metapodial element. These segments are typically repeated along the pre-axiom to post-axial axis.
manual digit 4	http://purl.obolibrary.org/obo/UBERON_0003624	4th digit of the manus.
manual digit 4 plus metapodial segment	http://purl.obolibrary.org/obo/UBERON_5003624	A subdivision of the autopod consisting of manual digit 4 plus the region incorporating a single metapodial element. These segments are typically repeated along the pre-axiom to post-axial axis.
manual digit 5	http://purl.obolibrary.org/obo/UBERON_0003625	5th digit of the manus.
manual digit 5 plus metapodial segment	http://purl.obolibrary.org/obo/UBERON_5003625	A subdivision of the autopod consisting of manual digit 5 plus the region incorporating a single metapodial element. These segments are typically repeated along the pre-axiom to post-axial axis.
manual digit 6 plus metapodial segment	http://purl.obolibrary.org/obo/UBERON_5011981	A subdivision of the autopod consisting of manual digit 6 plus the region incorporating a single metapodial element. These segments are typically repeated along the pre-axiom to post-axial axis.
manual digit 7 plus metapodial segment	http://purl.obolibrary.org/obo/UBERON_5011982	A subdivision of the autopod consisting of manual digit 7 plus the region incorporating a single metapodial element. These segments are typically repeated along the pre-axiom to post-axial axis.
manual digit 8 plus metapodial segment	http://purl.obolibrary.org/obo/UBERON_5011983	A subdivision of the autopod consisting of manual digit 8 plus the region incorporating a single metapodial element. These segments are typically repeated along the pre-axiom to post-axial axis.
manual digit plus metapodial segment	http://purl.obolibrary.org/obo/UBERON_5002389	A subdivision of the autopod consisting of manual digit plus the region incorporating a single metapodial element. These segments are typically repeated along the pre-axiom to post-axial axis.
manual digitopodium region	http://purl.obolibrary.org/obo/UBERON_0012141	A digitopodium region that is part of a manus[Obol]. This includes the fingers and metacarpal region, but excludes the carpal region.
manual major digit (Aves)	http://purl.obolibrary.org/obo/UBERON_0012261	A manual digit found in Aves that is morphologically similar to digit 2 in the standard tetrapod configuration and develops from embryonic digit 3.
manual major digit (Aves) plus metapodial segment	http://purl.obolibrary.org/obo/UBERON_5012261	A subdivision of the autopod consisting of manual major digit (Aves) plus the region incorporating a single metapodial element. These segments are typically repeated along the pre-axiom to post-axial axis.
manual minor digit (Aves)	http://purl.obolibrary.org/obo/UBERON_0012262	A manual digit found in Aves that is morphologically similar to digit 3 in the standard tetrapod configuration and develops from embryonic digit 4.
manual minor digit (Aves) plus metapodial segment	http://purl.obolibrary.org/obo/UBERON_5012262	A subdivision of the autopod consisting of manual minor digit (Aves) plus the region incorporating a single metapodial element. These segments are typically repeated along the pre-axiom to post-axial axis.
manus	http://purl.obolibrary.org/obo/UBERON_0002398	distal segment of the fore limb, including carpal region, metacarpal region and digits.
median fin	http://purl.obolibrary.org/obo/UBERON_4000162	Fin that is an unpaired fin located in the sagittal plane of the organism.
mesopodium region	http://purl.obolibrary.org/obo/UBERON_0006716	The third segment of the limb, including either the wrist segment (carpus) or the ankle segment (tarsus)
mesothoracic segment	http://purl.obolibrary.org/obo/UBERON_6000018	The second (middle) segment of the thorax.
metacarpus region	http://purl.obolibrary.org/obo/UBERON_0004453	A metapodium region that is part of a manus.
metapodium region	http://purl.obolibrary.org/obo/UBERON_0009877	Intermediate segment of the autopod, between the mesopodial region and and acropodial region. Examples: metacarpal region, metatarsal region
metatarsus	http://purl.obolibrary.org/obo/UBERON_6004648	The first of the tarsal segments of the adult leg. It is located between the tibia and the second tarsal segment and is longer than the other tarsal segments. It has 8 longitudinal rows of bristles around the circumference.
metatarsus of male prothoracic leg	http://purl.obolibrary.org/obo/UBERON_6007020	First tarsal segment of the male prothoracic leg. In contrast to females, it has a sex comb, central bristle and 5 to 6 transverse rows of bristles (TR).
metatarsus region	http://purl.obolibrary.org/obo/UBERON_0000983	A metapodium region that is part of a pes.
metathoracic segment	http://purl.obolibrary.org/obo/UBERON_6000019	The third (most posterior) segment of the thorax.
midface	http://purl.obolibrary.org/obo/UBERON_0004089	The middle of the face including the nose and its associated bony structures[MW].
midline crest	http://purl.obolibrary.org/obo/UBERON_1000009	A ridge or peak located along the middle part of the head, located approximately equidistant from the left and the right sides of the head.
monotreme bill	http://purl.obolibrary.org/obo/UBERON_0018133	An elongated snout found in monotremes.
mons pubis	http://purl.obolibrary.org/obo/UBERON_0035258	A structure composed of adipose tissue lying above the pubic bone of adult women, anterior to the symphysis pubis. The mons pubis forms the anterior portion of the vulva, and limits the perineal region proximally and anteriorly.
mouth floor	http://purl.obolibrary.org/obo/UBERON_0003679	The ventral area of the mouth. In organisms with a tongue, this is the area under the ventral surface of the tongue[ncit, modified].
multi-limb segment region	http://purl.obolibrary.org/obo/UBERON_0006058	A collection of two or more connected limb segments. Examples: arm (comprising stylopod and zeugopod regions).
nasolabial region	http://purl.obolibrary.org/obo/UBERON_0004101	.
neck	http://purl.obolibrary.org/obo/UBERON_0000974	An organism subdivision that extends from the head to the pectoral girdle, encompassing the cervical vertebral column.
nipple	http://purl.obolibrary.org/obo/UBERON_0002030	Projection of skin containing the outlets for 15-20 lactiferous ducts arranged cylindrically around the tip.
nose	http://purl.obolibrary.org/obo/UBERON_0000004	The olfactory organ of vertebrates, consisting of nares, olfactory epithelia and the structures and skeletal framework of the nasal cavity.
ocular segment	http://purl.obolibrary.org/obo/UBERON_6000005	Head segment derived from the second embryonic segment (between the labral and antennal segments). In the larva, this segment includes Bolwig's organ.
ocular side	http://purl.obolibrary.org/obo/UBERON_2002255	Organism subdivision that is the side of the body possessing eyes.
oral subdivision of organism	http://purl.obolibrary.org/obo/UBERON_0008258	A major subdivision of an organism that is the entire side of the organism oral to the plane that divides the organism in two, perpendicular to the oral-aboral axiom.
orbital region	http://purl.obolibrary.org/obo/UBERON_0004088	The subdivision of the face that includes the eye (eyeball plus adnexa such as eyelids) and the orbit of the skull and associated parts of the face such as the eyebrows, if present
organismal segment	http://purl.obolibrary.org/obo/UBERON_0000914	One of the repeated divisions of the whole organism.
outer digit of hand	http://purl.obolibrary.org/obo/UBERON_4200108	The flanking digit of the manus.
outer digits of pes	http://purl.obolibrary.org/obo/UBERON_4200109	The flanking digit of the pes.
paired fin	http://purl.obolibrary.org/obo/UBERON_0002534	Fin that is one of a pair located ventrally on the organism.
paired limb/fin	http://purl.obolibrary.org/obo/UBERON_0004708	An appendage that is part of an appendage girdle complex.
paired limb/fin segment	http://purl.obolibrary.org/obo/UBERON_0010538	An appendage segment that is part of a limb/fin.
parapodium	http://purl.obolibrary.org/obo/UBERON_0009473	either of a pair of fleshy lateral processes borne by most segments of a polychaete worm.
pastern region of limb	http://purl.obolibrary.org/obo/UBERON_0009563	A part of the leg of a horse between the fetlock and the top of the hoof. It incorporates the long pastern bone (proximal phalanx) and the short pastern bone (middle phalanx), which are held together by two sets of paired ligaments to form the pastern joint (proximal interphalangeal joint)
pectoral appendage	http://purl.obolibrary.org/obo/UBERON_0004710	Paired appendage that consists of the anterior appendicular skeleton and associated soft and hard tissues, but excludes the pectoral girdle and its associated soft and hard tissues.
pectoral complex	http://purl.obolibrary.org/obo/UBERON_0010708	Appendage girdle complex that when present, encompasses the pectoral appendicular skeleton and the pectoral girdle.
pectoral fin	http://purl.obolibrary.org/obo/UBERON_0000151	Paired fin that is located in the thoracic region of the body.
pectoral fin base	http://purl.obolibrary.org/obo/UBERON_4300147	Subdivision of organism that is the basal region of the pectoral fin. [PHENOSCAPE:WD].
pectoral girdle region	http://purl.obolibrary.org/obo/UBERON_0001421	An organism subdivision that includes the pectoral girdle skeleton and associated soft tissue. Note that this includes both the skeletal elements and associated tissues (integument, muscle, etc). Examples: There are only two instances in an organism, right and left pectoral girdle regions.
pedal acropodium region	http://purl.obolibrary.org/obo/UBERON_0012356	The segment of the pes that is distal to the metatarsal region and consists of the pedal digits (toes).
pedal digit	http://purl.obolibrary.org/obo/UBERON_0001466	A digit that is part of a pes (foot).
pedal digit 1	http://purl.obolibrary.org/obo/UBERON_0003631	1st digit of the hind autopod.
pedal digit 1 plus metapodial segment	http://purl.obolibrary.org/obo/UBERON_5003631	A subdivision of the autopod consisting of pedal digit 1 plus the region incorporating a single metapodial element. These segments are typically repeated along the pre-axiom to post-axial axis.
pedal digit 2	http://purl.obolibrary.org/obo/UBERON_0003632	2nd digit of the hind autopod.
pedal digit 2 plus metapodial segment	http://purl.obolibrary.org/obo/UBERON_5003632	A subdivision of the autopod consisting of pedal digit 2 plus the region incorporating a single metapodial element. These segments are typically repeated along the pre-axiom to post-axial axis.
pedal digit 3	http://purl.obolibrary.org/obo/UBERON_0003633	3rd digit of the hind autopod.
pedal digit 3 plus metapodial segment	http://purl.obolibrary.org/obo/UBERON_5003633	A subdivision of the autopod consisting of pedal digit 3 plus the region incorporating a single metapodial element. These segments are typically repeated along the pre-axiom to post-axial axis.
pedal digit 4	http://purl.obolibrary.org/obo/UBERON_0003634	4th digit of the hind autopod.
pedal digit 4 plus metapodial segment	http://purl.obolibrary.org/obo/UBERON_5003634	A subdivision of the autopod consisting of pedal digit 4 plus the region incorporating a single metapodial element. These segments are typically repeated along the pre-axiom to post-axial axis.
pedal digit 5	http://purl.obolibrary.org/obo/UBERON_0003635	5th digit of the hind autopod.
pedal digit 5 plus metapodial segment	http://purl.obolibrary.org/obo/UBERON_5003635	A subdivision of the autopod consisting of pedal digit 5 plus the region incorporating a single metapodial element. These segments are typically repeated along the pre-axiom to post-axial axis.
pedal digit 6 plus metapodial segment	http://purl.obolibrary.org/obo/UBERON_5011984	A subdivision of the autopod consisting of pedal digit 6 plus the region incorporating a single metapodial element. These segments are typically repeated along the pre-axiom to post-axial axis.
pedal digit 7 plus metapodial segment	http://purl.obolibrary.org/obo/UBERON_5012137	A subdivision of the autopod consisting of pedal digit 7 plus the region incorporating a single metapodial element. These segments are typically repeated along the pre-axiom to post-axial axis.
pedal digit 8 plus metapodial segment	http://purl.obolibrary.org/obo/UBERON_5012138	A subdivision of the autopod consisting of pedal digit 8 plus the region incorporating a single metapodial element. These segments are typically repeated along the pre-axiom to post-axial axis.
pedal digit plus metapodial segment	http://purl.obolibrary.org/obo/UBERON_5001466	A subdivision of the autopod consisting of pedal digit plus the region incorporating a single metapodial element. These segments are typically repeated along the pre-axiom to post-axial axis.
pedal digitopodium region	http://purl.obolibrary.org/obo/UBERON_0012142	A digitopodium region that is part of a pes[Obol]. This includes the toes and metatarsal region, but excludes the tarsals region.
pedicellaria	http://purl.obolibrary.org/obo/UBERON_0008261	A small wrench or claw-shaped structure commonly found on Echinoderms, particularly in sea stars (class Asteroidea) and sea urchins (class Echinoidea). Pedicellariae are poorly understood but in some taxa, they are thought to keep the body surface clear of algae, encrusting organisms, and other debris in conjunction with the ciliated epidermis present in all echinoderms. Pedicellariae in some tax…
pelvic appendage	http://purl.obolibrary.org/obo/UBERON_0004709	Paired appendage that consists of the posterior appendicular skeleton and associated soft and hard tissues, but excludes the pelvic girdle and its associated soft and hard tissues.
pelvic complex	http://purl.obolibrary.org/obo/UBERON_0010709	Appendage girdle complex that when present, encompasses the pelvic appendicular skeleton and the pelvic girdle.
pelvic fin	http://purl.obolibrary.org/obo/UBERON_0000152	Paired fin located in the abdominal position of the body.
pelvic girdle region	http://purl.obolibrary.org/obo/UBERON_0001271	The organism subdivision that includes the pelvic girdle skeleton and associated soft tissue. Note that this includes both the skeletal elements and associated tissues (integument, muscle, etc). Examples: There are only two instances in an organism, right and left pectoral girdle regions.
pelvic region of trunk	http://purl.obolibrary.org/obo/UBERON_0002355	The lower segment of the trunk, inferioposterior to the abdomen proper, in the transition area between the trunk and the lower limbs.
pelvic spur	http://purl.obolibrary.org/obo/UBERON_0005161	Pelvic spurs are the externally visible portion of the vestigial remnants of legs found on each side of the vent in primitive snakes, such as boas and pythons. The remnants of a pelvis and femur, which have no connection with the spine, simply 'float' in the muscle mass. The femur protrudes from the snake's body and is covered by a corneal spur, which resembles a claw. Males' spurs are generally …
pelvic sucking disc	http://purl.obolibrary.org/obo/UBERON_4300114	An adhesive disk modified from the pelvic fins in, for example, clingfishes (Gobiesocidae), gobies (Gobiidae) and snailfishes (Liparidae).
perineum	http://purl.obolibrary.org/obo/UBERON_0002356	Subdivision of trunk proper, which is demarcated from the pelvis by the inferior surface of the pelvic diaphragm and from the lower limbs by the perineofemoral lines; together with the thorax, abdomen, and pelvis, it constitutes the trunk[FMA].
pes	http://purl.obolibrary.org/obo/UBERON_0002387	distal portion of the hind limb, including tarsal region, metatarsal region and digits.
pinna	http://purl.obolibrary.org/obo/UBERON_0001757	The part of the ear that projects from the head, connecting to the external acoustic meatus.
plantar part of pes	http://purl.obolibrary.org/obo/UBERON_0008338	The sole is the bottom of the foot.
post-anal tail	http://purl.obolibrary.org/obo/UBERON_0007812	A tail that extends from the posterior tip of the organism to the anus, contains muscle and skeleton.
post-anal tail tip	http://purl.obolibrary.org/obo/UBERON_0010162	The distal end of the tail
post-axial region of pectoral appendage	http://purl.obolibrary.org/obo/UBERON_0018304	Anatomical region lying to the posteiror or ventral side of the metapterygial axis.
posterior dorsal fin	http://purl.obolibrary.org/obo/UBERON_4100014	Dorsal fin located posterior to the anterior dorsal fin. [WD]
pre-axial region	http://purl.obolibrary.org/obo/UBERON_4300123	Anatomical region lying to the anterior or dorsal side of the metapterygial axis. [PHENOSCAPE:AD]
precordial region	http://purl.obolibrary.org/obo/UBERON_0019320	A subdivision of the trunk that is comprised of the epigastrium and the anterior lower thorax.
prepollex	http://purl.obolibrary.org/obo/UBERON_0005880	A rudimentary additional digit-like structure on the preaxial side of the thumb of certain amphibians and mammals[dictionary.com].
proboscis	http://purl.obolibrary.org/obo/UBERON_6004535	The trunk-like extension of adult head, forming a protrusible sucking proboscis for the ingestion of liquid food (pg 425 Miller et al., 1950; pg 383, Ferris et al., 1950).
procephalic segment	http://purl.obolibrary.org/obo/UBERON_6000007	A segment that is anterior to the gnathal segments.
prostomium	http://purl.obolibrary.org/obo/UBERON_0008834	The first body segment in annelids worms. It is in front of (but does not include) the mouth, being usually a small shelf- or lip-like extension over the dorsal side of the mouth.
prothoracic leg	http://purl.obolibrary.org/obo/UBERON_6004663	Leg of the prothoracic segment.
prothoracic metatarsus	http://purl.obolibrary.org/obo/UBERON_6004670	First tarsal segment of the prothoracic leg. Proximally, it articulates with the tibia and distally with the second tarsal segment. Its surface is covered with eight longitudinal rows of bristles and with transverse rows of bristles (TR) in the anterior compartment, between proximo-distal rows 7 and 8. There is sexual dimorphism in the number of TRs (transverse row bristles, TR). In males, 2 TRs …
prothoracic segment	http://purl.obolibrary.org/obo/UBERON_6000017	The first (most anterior) segment of the thorax.
prothoracic tarsal segment	http://purl.obolibrary.org/obo/UBERON_6004668	Tarsal segment of the adult prothoracic leg.
quadrant of breast	http://purl.obolibrary.org/obo/UBERON_0035634	The part of the breast that is bordered by the intermammary line and a perpendicular line bisecting the nipple.
regenerating fin/limb	http://purl.obolibrary.org/obo/UBERON_2001269	Fin or limb undergoing the process of regeneration.
right external ear	http://purl.obolibrary.org/obo/UBERON_0006616	An external ear that is in the right side of a multicellular organism.
right nipple	http://purl.obolibrary.org/obo/UBERON_0013773	A nipple that is in_the_right_side_of a body proper.
right part of face	http://purl.obolibrary.org/obo/UBERON_1000014	Subdivision of the head consisting of the right half of the face, vertically divided.
right pelvic girdle region	http://purl.obolibrary.org/obo/UBERON_0011092	A pelvic girdle region that is in the right side of a multicellular organism.
sacral region	http://purl.obolibrary.org/obo/UBERON_0005473	A subdivision of an organism along the anterior-posterior axis in the pelvic region immediately posterior to the lumbar region and anterior to the caudal region. Sometimes an intermediate region is defined between the sacral and caudal.
segment of antenna	http://purl.obolibrary.org/obo/UBERON_6007149	Any appendage segment that is part of some antenna.
segment of leg	http://purl.obolibrary.org/obo/UBERON_6007150	Any appendage segment (UBERON:6007018) that is part of some leg (UBERON:6004640).
segment of manus	http://purl.obolibrary.org/obo/UBERON_0005451	A segment of autopod that is part of a manus.
segment of pes	http://purl.obolibrary.org/obo/UBERON_0005445	A segment of autopod that is part of a pes.
shoulder	http://purl.obolibrary.org/obo/UBERON_0001467	A subdivision of the pectoral complex consisting of the structures in the region of the shoulder joint (which connects the humerus, scapula and clavicle).
snout	http://purl.obolibrary.org/obo/UBERON_0006333	.
spine appendage	http://purl.obolibrary.org/obo/UBERON_0008260	A hard, thorny or needle-like structure which occurs on various animals. Animals such as porcupines and sea urchins grow spines as a self-defense mechanism. Spines are often formed of keratin. Other animals with spines are hedgehogs, spiny mice and at least two ornithischian dinosaurs.
spine appendage of head	http://purl.obolibrary.org/obo/UBERON_0017620	A spine appendage that is part of a head.
stylopod	http://purl.obolibrary.org/obo/UBERON_0002472	The proximal free limb segment. Includes as parts the stylopod skeleton.
subdivision of organism along appendicular axis	http://purl.obolibrary.org/obo/UBERON_0010758	A major subdivision of an organism that divides an organism along an axis perpedicular to the main body anterior-posterior axis. In vertebrates, this is typically a fin or limb segment. In insects, this includes segments of appendages such as antennae, as well as segments of the insect leg.
subdivision of organism along main body axis	http://purl.obolibrary.org/obo/UBERON_0011676	A major subdivision of an organism that divides an organism along its main body axis (typically anterio-posterior axis). In vertebrates, this is based on the vertebral column.
submandibular region	http://purl.obolibrary.org/obo/UBERON_0035775	The region between the mandible and the hyoid bone that contains the submandibular and sublingual glands, suprahyoid muscles, submandibular ganglion, and lingual artery.
sucking disc	http://purl.obolibrary.org/obo/UBERON_4300115	Distinctive first dorsal fin taking the form of a modified oval sucker-like organ with slat-like structures that open and close to create suction and take a firm hold against the skin of larger marine animals.
suprabranchial fin	http://purl.obolibrary.org/obo/UBERON_4000182	Paired fin that is a bilaterally paired anterior outgrowth located high on the side of the animal, not far behind the orbit, with the posterior extremity corresponding with the expected posterior end of the branchial region.
synarcual region	http://purl.obolibrary.org/obo/UBERON_4200129	Axial subdivision that includes a series of fused cervical vertebrae or vertebral elements. Based on Jeffrey C. Carrier. Biology of Sharks and Their Relatives, 2012. CRC Press.
tagma	http://purl.obolibrary.org/obo/UBERON_6000002	The three main divisions of the whole organism formed from groups of segments.
tail	http://purl.obolibrary.org/obo/UBERON_0002415	An external caudal extension of the body. In chordates, the tail is post-anal, in other animals the anus ends in the tail
tarsal region	http://purl.obolibrary.org/obo/UBERON_0004454	mesopodial segment of the pes, including the tarsal skeleton and associated tissues.
tarsal segment	http://purl.obolibrary.org/obo/UBERON_6004646	A segment of the tarsus of the adult leg. The first tarsal segment, the metatarsus, is proximally connected to the tibia. Tarsal segments are covered in 8 longitudinal rows of bristles, with row 1 being the most ventral.
thoracic segment	http://purl.obolibrary.org/obo/UBERON_6000016	Any segment (UBERON:6000003) that is part of some thorax (UBERON:6000015).
thoracic segment of trunk	http://purl.obolibrary.org/obo/UBERON_0000915	Subdivision of trunk that lies between the head and the abdomen.
top of head	http://purl.obolibrary.org/obo/UBERON_1000019	The top of the head.
tragus	http://purl.obolibrary.org/obo/UBERON_0010887	A small pointed eminence of the external ear, situated in front of the concha, and projecting backward over the meatus.
triphycercal tail	http://purl.obolibrary.org/obo/UBERON_4200136	A caudal fin with three lobes.
trunk	http://purl.obolibrary.org/obo/UBERON_0002100	Organism subdivision which is the part of the body posterior to the cervical region (or head, when cervical region not present) and anterior to the caudal region. Includes the sacrum when present.
tube foot	http://purl.obolibrary.org/obo/UBERON_0008247	One of the numerous external, fluid-filled muscular tubes of echinoderms, such as the starfish or sea urchin, serving as organs of locomotion, food handling, and respiration[BTO]. Tube feet consist of two parts: ampulla and podia. Ampulla contain both circular muscles and longitudinal muscle, whereas the podia contain the latter only. Thus the podia use suction to attach to the substratum[WP].
tunicate postabdomen	http://purl.obolibrary.org/obo/UBERON_0011304	Basalmost subdivision of a tunicate containing the heart and reproductive organs
tunicate siphon	http://purl.obolibrary.org/obo/UBERON_0009719	tubular appendage for drawing or ejecting fluids
unbarbed keratin-coated spine	http://purl.obolibrary.org/obo/UBERON_0013496	A keratin-coated spine that is lacks a barbed end.
upper inner quadrant of breast	http://purl.obolibrary.org/obo/UBERON_0035542	The quarter of the breast which is superior and medial.
upper jaw region	http://purl.obolibrary.org/obo/UBERON_0001709	Subdivision of head that consists of the upper jaw skeletal elements plus associated soft tissue (skin, lips, muscle)[cjm].
upper jaw symphyseal region	http://purl.obolibrary.org/obo/UBERON_4300133	The region of the upper jaw on or near the midline. [PHENOSCAPE:WD]
upper limb segment	http://purl.obolibrary.org/obo/UBERON_0008785	A limb segment that is part of a forelimb.
upper outer quadrant of breast	http://purl.obolibrary.org/obo/UBERON_0035328	The quarter of the breast which is superior and lateral.
ventral body wall	http://purl.obolibrary.org/obo/UBERON_0017648	The ventral part of the body wall
ventral trunk	http://purl.obolibrary.org/obo/UBERON_0013236	The subdivision of the trunk that overlaps with the ventrum.
ventrum	http://purl.obolibrary.org/obo/UBERON_0013235	A major organism subdivisionthat is the entire part of an anatomical structure ventral to a horizontal plane and bounded on one side by the same horizontal plane.
visceral hump	http://purl.obolibrary.org/obo/UBERON_0008937	Mollusks have three distinct divisions of their body. The head contains the sensory equipment (eyes, antennae, etc) and the primitive brain. The visceral hump, which is the main body, contains most of the organs, including a complete digestive and excretory tract as well as the reproductive organs. The visceral hump also includes the two external flaps of tissue, which are known as the mantle.
webbed autopod	http://purl.obolibrary.org/obo/UBERON_0008440	An autopod region that has_part a webbed interdigital region.
webbed digit	http://purl.obolibrary.org/obo/UBERON_0008443	A digit that is part of a webbed autopod.
webbed manual digit	http://purl.obolibrary.org/obo/UBERON_0008444	A digit that is part of a webbed manus.
webbed manus	http://purl.obolibrary.org/obo/UBERON_0008441	A manus that has_part a webbed interdigital region.
webbed pedal digit	http://purl.obolibrary.org/obo/UBERON_0008445	A digit that is part of a webbed pes.
webbed pes	http://purl.obolibrary.org/obo/UBERON_0008442	A pes that has_part a webbed interdigital region.
wing	http://purl.obolibrary.org/obo/UBERON_0000023	Appendage that is shaped in order to produce lift for flight through the air.
zeugopod	http://purl.obolibrary.org/obo/UBERON_0002471	The middle free limb segment, between the autopod and stylopod segments. Includes as parts the zeugopodial skeleton. Examples: There are two types of zeugopod: forelimb zeugopod (aka forearm), hindlimb zeugopod (aka crus).

## Sheet: uberon-life-stages
label	URI
2 cell stage	http://purl.obolibrary.org/obo/UBERON_0007232
4 cell stage	http://purl.obolibrary.org/obo/UBERON_0007233
8 cell stage	http://purl.obolibrary.org/obo/UBERON_0007236
amphibian larval stage	http://purl.obolibrary.org/obo/UBERON_0004728
blastula stage	http://purl.obolibrary.org/obo/UBERON_0000108
caterpillar stage	http://purl.obolibrary.org/obo/UBERON_0014864
cleavage stage	http://purl.obolibrary.org/obo/UBERON_0000107
copepodite stage	http://purl.obolibrary.org/obo/UBERON_0014860
crustacean larval stage	http://purl.obolibrary.org/obo/UBERON_0018378
crustacean post-larval stage	http://purl.obolibrary.org/obo/UBERON_0014858
cysticercus stage	http://purl.obolibrary.org/obo/UBERON_0014856
death stage	http://purl.obolibrary.org/obo/UBERON_0000071
echinopluteus larval stage	http://purl.obolibrary.org/obo/UBERON_0008264
embryo stage	http://purl.obolibrary.org/obo/UBERON_0000068
fully formed stage	http://purl.obolibrary.org/obo/UBERON_0000066
gastrula stage	http://purl.obolibrary.org/obo/UBERON_0000109
glaucothoe stage	http://purl.obolibrary.org/obo/UBERON_0014861
infant stage	http://purl.obolibrary.org/obo/UBERON_0034920
instar larval stage	http://purl.obolibrary.org/obo/UBERON_0004730
juvenile stage	http://purl.obolibrary.org/obo/UBERON_0034919
larval stage	http://purl.obolibrary.org/obo/UBERON_0000069
late adult stage	http://purl.obolibrary.org/obo/UBERON_0007222
late embryonic stage	http://purl.obolibrary.org/obo/UBERON_0007220
megalopa stage	http://purl.obolibrary.org/obo/UBERON_0014859
nauplius stage	http://purl.obolibrary.org/obo/UBERON_0014406
nematode larval stage	http://purl.obolibrary.org/obo/UBERON_0004729
neonate stage	http://purl.obolibrary.org/obo/UBERON_0007221
neurula stage	http://purl.obolibrary.org/obo/UBERON_0000110
nursing stage	http://purl.obolibrary.org/obo/UBERON_0018685
nymph stage	http://purl.obolibrary.org/obo/UBERON_0014405
organogenesis stage	http://purl.obolibrary.org/obo/UBERON_0000111
perinatal stage	http://purl.obolibrary.org/obo/UBERON_0012101
pharyngula stage	http://purl.obolibrary.org/obo/UBERON_0004707
post-embryonic stage	http://purl.obolibrary.org/obo/UBERON_0000092
post-juvenile adult stage	http://purl.obolibrary.org/obo/UBERON_0000113
prime adult stage	http://purl.obolibrary.org/obo/UBERON_0018241
pupal stage	http://purl.obolibrary.org/obo/UBERON_0000070
sexually immature stage	http://purl.obolibrary.org/obo/UBERON_0000112
tadpole stage	http://purl.obolibrary.org/obo/UBERON_0009849
trochophore stage	http://purl.obolibrary.org/obo/UBERON_0014862
veliger stage	http://purl.obolibrary.org/obo/UBERON_0014863
zoea stage	http://purl.obolibrary.org/obo/UBERON_0014857
zygote stage	http://purl.obolibrary.org/obo/UBERON_0000106
