# Supplementary material for: ﻿Taxonomy and phylogeny of the genus Ganoderma (Polyporales, Basidiomycota) in Costa Rica
Source: MycoKeys. 2023 Nov 13;100:5–47. doi: 10.3897/mycokeys.100.106810 (PMC10660157; doi:10.3897/mycokeys.100.106810)
Supplement: Supplementary material 2 — ITS alignment for global Ganoderma [file mycokeys-100-005-s002.fasta]

>05191
-------------------------------------------------------------------------------------------------------------------AAGGTTT-CCGTAGGTGAA-CTGCGGAA---------GGATCATTATCGAG-TTTTGA--CT--GGG--TTGTA-GCTG-GCC-TCC-C-GAGGC-ATGTGCACGCCCTGCTCA-TCCACT-CT--ACACCTGTGCACTCACTGTGGG--CTTCAGAT--TGTCGTGA-AGC----GGG-CTC-CTTACC-GGGC-TTGTGA----AGCG--GTGTCTG--TGCCTGCG-TTTAC--TACAAAC-TAT--T-AAAGTATCAGAATGT-GTATTGCG--ATGTAACGCAT-CTATATACAACTTTCAGCAACGGATCTCTTGGCTCTCGCATCGATGAAGAACGCAGCGAAATGCGATAAGTAATGTGAATTGCAGAATTCAGTGAATCATCGAATCTTTGAACGCACCTTGCGCTCCTTGGTATTCCGAGGAGCATGCCTGTTTGAGTGTCATGAAA--TCTTCAACCTGCAAGC-TTA-----TGTGG---TTTGTAGGCTTGGAC-TTGG-AGGCTTTGTCGGC----CAT-G--CC-CGGTCGGCTCCTCTCAAATGCATTAGCTTGGTTCC-TTGCGGATCGGCTC-TCGGTGTGAT--AA--------TGTCTACGCCGTGACCGTGA---AGC-G---TKT--GGCGAG-CTTCTAATC-GTCTCGGTTAG--AGACAGC--TTTATGAC--CTCTGACCTCAAATCAGGTAGGACTACCCGCTGAACTTAAGCATATCAATAAGCGGAGGAAAAGAAACTAACAAGGATTCCCCTAGTAACTGCGAGTGAAGCGGGAAAAGCTCAAATTTAAAMTWCTGGCGGTC-TTTGGCCGTCCGAGTTGTAGTC----------------------------------------------------------------------------------------------------------------------------------------------------------------------------------------------------------------------------------------------------------------------------------------------------------------------------------------------------------------------------------------------------------------------------------------------------------------------------------------------------------------------------------
>GA24
-------------------------------------------------------------------------------------------------------AAAAAACGTAACAAGGTTT-CCGTAGGTGAACCTGCGGAA---------GGATCATTATCGAG-TTTTGA--CT--GGG--TTGTA-GCTG-GCC-TCC-C-GAGGC-ATGTGCACGCCCTGCTCA-TCCACT-CT--ACACCTGTGCACTCACTGTGGG--CTTCAGAT--TGTCGTGA-AGC----GGG-CTC-CTTACC-GGGC-TTGTGA----AGCG--GTGTCTG--TGCCTGCG-TTTAC--TACAAAC-TAT--T-AAAGTATCAGAATGT-GTATTGCG--ATGTAACGCAT-CTATATACAACTTTCAGCAACGGATCTCTTGGCTCTCGCATCGATGAAGAACGCAGCGAAATGCGATAAGTAATGTGAATTGCAGAATTCAGTGAATCATCGAATCTTTGAACGCACCTTGCGCTCCTTGGTATTCCGAGGAGCATGCCTGTTTGAGTGTCATGAAA--TCTTCAACCTGCAAGC-TTA-----TGTGG---TTTGTAGGCTTGGAC-TTGG-AGGCTTTGTCGGC----CAT-G--CC-CGGTCGGCTCCTCTCAAATGCATTAGCTTGGTTCC-TTGCGGATCGGCTC-TCGGTGTGAT--AA--------TGTCTACGCCGTGACCGTGA---AGC-G---TTT--GGCGAG-CTTCTAATC-GTCTCGGTTAG--AGACAGC--TTTATGAC--CTCTGACCTCAAATCAGGTAGGACTACCCGCTGAACTTAAGCATATCAYRA--------------------------------------------------------------------------------------------------------------------------------------------------------------------------------------------------------------------------------------------------------------------------------------------------------------------------------------------------------------------------------------------------------------------------------------------------------------------------------------------------------------------------------------------------------------------------------------------------------------------------------------------
>Ganoderma_resinaceum_URM83400
------------------------------------------------------------------------------------------------------------------------------------------------------------CATTATCGAG-TTNTGA--CT--GGG--TTGTA-GCTG-GCC-TCC-C-GAGGC-ATGTGCACGCCCTGCTCA-TCCACT-CT--ACACCTGTGCACTCACTGTGGG--CTTCAGAT--TGTCGTGA-AGC----GGG-CTC-CTTACC-GGGC-TTGTGA----AGCG--GTGTCTG--TGCCTGCG-TTTAC--TACANAC-TAT--T-AAAGTATCAGAATGT-GTATTGCG--ATGTAACGCAT-CTATATACAACTTTCAGCAACGGATCTCTTGGCTCTCGCATCGATGAAGAACGCAGCGAAATGCGATAAGTAATGTGAATTGCAGAATTCAGTGAATCATCGAATCTTTGAACGCACCTTGCGCTCCTTGGTATTCCGAGGAGCATGCCTGTTTGAGTGTCATGAAA--TCTTCAACCTGCAAGC-TTA-----TGTGG---TTTGTAGGCTTGGAC-TTGG-AGGCTTTGTCGGC----CAT-G--CC-CGGTCGGCTCCTCTCAAATGCATTAGCTTGGTTCC-TTGCGGATCGGCTN-TCGGTGTGAT--AA--------TGTCTACGCCGTGACCGTGA---AGC-G---TTT--GGCGAG-CTTCTAATC-GTCTCGGTTAG--AGACAGC--TTTATGA--------------------------------------------------------------------------------------------------------------------------------------------------------------------------------------------------------------------------------------------------------------------------------------------------------------------------------------------------------------------------------------------------------------------------------------------------------------------------------------------------------------------------------------------------------------------------------------------------------------------------------------------------------------------------------------------------
>Ganoderma_tuberculosum_JV1607_62
------------------------------------------------------------------------------------------------------------------------------------------------------------------CGAG-TTTTGA--CT--GGG--TTGTA-GCTG-GCC-TCC-C-GAGGC-ATGTGCACGCCCTGCTCA-TCCACT-CT--ACACCTGTGCACTCACTGTGGG--CTTCAGAT--TGTCGTGA-AGC----GGG-CTC-CTTACC-GGGC-TTGTGA----AGCG--GTGTCTG--TGCCTGCG-TTTAC--TACAAAC-TAT--T-AAAGTATCAGAATGT-GTATTGCG--ATGTAACGCAT-CTATATACAACTTTCAGCAACGGATCTCTTGGCTCTCGCATCGATGAAGAACGCAGCGAAATGCGATAAGTAATGTGAATTGCAGAATTCAGTGAATCATCGAATCTTTGAACGCACCTTGCGCTCCTTGGTATTCCGAGGAGCATGCCTGTTTGAGTGTCATGAAA--TCTTCAACCTGCAAGC-TTA-----TGTGG---TTTGTAGGCTTGGAC-TTGG-AGGCTTTGTCGGC----CAT-G--CC-CGGTCGGCTCCTCTCAAATGCATTAGCTTGGTTCC-TTGCGGATCGGCTC-TCGGTGTGAT--AA--------TGTCTACGCCGTGACCGTGA---AGC-G---TTT--GGCGAG-CTTCTAATC-GTCTCGGTTAG--AGACAGC--TTTATGAC--CTC--------------------------------------------------------------------------------------------------------------------------------------------------------------------------------------------------------------------------------------------------------------------------------------------------------------------------------------------------------------------------------------------------------------------------------------------------------------------------------------------------------------------------------------------------------------------------------------------------------------------------------------------------------------------------------------------
>100390
-------------------------------------------------------------------------------------------------------------------------------------------CGGA---------GGATCATTATCGAG-TTTTGA--CT--GGG--TTGTA-GCTG-GCC-TCC-C-GAGGC-ATGTGCACGCCCTGCTCA-TCCACT-CT--ACACCTGTGCACTCACTGTGGG--CTTCAGAT--TGTCGTGA-AGC----GGG-CTC-CTTACC-GGGC-TTGTGA----AGCG--GTGTCTG--TGCCTGCG-TTTAC--TACAAAC-TAT--T-AAAGTATCAGAATGT-GTATTGCG--ATGTAACGCAT-CTATATACAACTTTCAGCAACGGATCTCTTGGCTCTCGCATCGATGAAGAACGCAGCGAAATGCGATAAGTAATGTGAATTGCAGAATTCAGTGAATCATCGAATCTTTGAACGCACCTTGCGCTCCTTGGTATTCCGAGGAGCATGCCTGTTTGAGTGTCATGAAA--TCTTCAACCTGCAAGC-TTA-----TGTGG---TTTGTAGGCTTGGAC-TTGG-AGGCTTTGTCGGC----CAT-G--CC-CGGTCGGCTCCTCTCAAATGCATTAGCTTGGTTCC-TTGCGGATCGGCTC-TCGGTGTGAT--AA--------TGTCTACGCCGTGACCGTGA---AGC-G---TGT--GGCGAG-CTTCTAATC-GTCTCGGTTAG--AGACAGC--TTTATGAC--CTCTGACCTCAAATCAGGTAGGACTACCCGCTGAACTTAAGCATATCAATAAGCGGAGGAAAAGAAACTAACAAGGATTCCCCTAGTAACTGCGAGTGAAGCGGGAAAAGCTCAAATTTAAAAT-CTGGCGGTC-TTTGGCCGTCCGAGTTGTAGTCTGGAGAAGTGCTTTCCGCGCTGGACCGTGTATAAGTCTCTT-----------------------------------------------------------------------------------------------------------------------------------------------------------------------------------------------------------------------------------------------------------------------------------------------------------------------------------------------------------------------------------------------------------------------------------------------------------------------------------------
>Ganoderma_tuberculosum_PLM684
--------------------------------------------------------------------------------------------------------------------------------------------------------------------------------------------A-GCTG-GCC-TCC-C-GAGGC-ATGTGCACGCCCTGCTCA-TCCACT-CT--ACACCTGTGCACTCACTGTGGG--CTTCAGAT--TGTCGTGA-AGC----GGG-CTC-CTTACC-GGGC-TTGTGA----AGCG--GTGTCTG--TGCCTGCG-TTTAC--TACAAAC-TAT--T-AAAGTATCAGAATGT-GTATTGCG--ATGTAACGCAT-CTATATACAACTTTCAGCAACGGATCTCTTGGCTCTCGCATCGATGAAGAACGCAGCGAAATGCGATAAGTAATGTGAATTGCAGAATTCAGTGAATCATCGAATCTTTGAACGCACCTTGCGCTCCTTGGTATTCCGAGGAGCATGCCTGTTTGAGTGTCATGAAA--TCTTCAACCTGCAAGC-TTA-----TGTGG---TTTGTAGGCTTGGAC-TTGG-AGGCTTTGTCGGC----CAT-G--CC-CGGTCGGCTCCTCTCAAATGCATTAGCTTGGTTCC-TTGCGGATCGGCTC-TCGGTGTGAT--AA--------TGTCTACGCCGTGACCGTGA---AGC-G---TGT--GGCGAG-CTTCTAATC-GTCTCGGTTAG--AGACAGC--TTTATGAC--CTCTGACCTCAAATCAGGTAG--------------------------------------------------------------------------------------------------------------------------------------------------------------------------------------------------------------------------------------------------------------------------------------------------------------------------------------------------------------------------------------------------------------------------------------------------------------------------------------------------------------------------------------------------------------------------------------------------------------------------------------------------------------------------
>Ganoderma_tuberculosum_GVL40
----------------------------------------------------------------------------------------------------------------------------------------TGCGGAA---------GGATCATTATCGAG-TTTTGA--CT--GGG--TTGTA-GCTG-GCC-TCC-C-GAGGC-ATGTGCACGCCCTGCTCA-TCCACT-CT--ACACCTGTGCACTCACTGTGGG--CTTCAGAT--TGTCGTGA-AGC----GGG-CTC-CTTACC-GGGC-TTGTGA----AGCG--GTGTCTG--TGCCTGCG-TTTAC--TACAAAC-TAT--T-AAAGTATCAGAATGT-GTATTGCG--ATGTAACGCAT-CTATATACAACTTTCAGCAACGGATCTCTTGGCTCTCGCATCGATGAAGAACGCAGCGAAATGCGATAAGTAATGTGAATTGCAGAATTCAGTGAATCATCGAATCTTTGAACGCACCTTGCGCTCCTTGGTATTCCGAGGAGCATGCCTGTTTGAGTGTCATGAAA--TCTTCAACCTGCAAGC-TTA-----TGTGG---TTTGTAGGCTTGGAC-TTGG-AGGCTTTGTCGGC----CAT-G--CC-CGGTCGGCTCCTCTCAAATGCATTAGCTTGGTTCC-TTGCGGATCGGCTC-TCGGTGTGAT--AA--------TGTCTACGCCGTGACCGTGA---AGC-G---TGT--GGCGAGCCTTCTAATC-GTCTCGGTTAG--AGACAGC--TTTATGAC--CTCTGACCTCAAATCAGGTAGGACTACCCGCTGAACTTAAGCA----------------------------------------------------------------------------------------------------------------------------------------------------------------------------------------------------------------------------------------------------------------------------------------------------------------------------------------------------------------------------------------------------------------------------------------------------------------------------------------------------------------------------------------------------------------------------------------------------------------------------------------------------
>Ganoderma_tuberculosum_Dai17412
------------------------------------------------------------------------------------------------------------------------------------------------------------------CGAG-TTTTGA--CT--GGG--TTGTA-GCTG-GCC-TCC-C-GAGGC-ATGTGCACGCCCTGCTCA-TCCACT-CT--ACACCTGTGCACTCACTGTGGG--CTTCAGAT--TGTCGTGA-AGC----GGG-CTC-CTTACC-GGGC-TTGTGA----AGTG--GTGTCTG--TGCCTGCG-TTTAC--TACAAAC-TATA-TTAAAGTATCAGAATGT-GTATTGCG--ATGTAACGCAT-CTATATACAACTTTCAGCAACGGATCTCTTGGCTCTCGCATCGATGAAGAACGCAGCGAAATGCGATAAGTAATGTGAATTGCAGAATTCAGTGAATCATCGAATCTTTGAACGCACCTTGCGCTCCTTGGTATTCCGAGGAGCATGCCTGTTTGAGTGTCATGAAA--TCTTCAACCTGCAAGC-TTA-----TGTGG---TTTGTAGGCTTGGAC-TTGG-AGGCTTTGTCGGC----CAT-G--CC-CGGTCGGCTCCTCTCAAATGCATTAGCTTGGTTCC-TTGCGGATCGGCTT-TCGGTGTGAT--AA--------TGTCTACGCCGTGACCGTGAAGCAGC-G---TTT--GGCGAG-CTTCTAATC-GTCTCGGTTAG--AGACAGC--TTTATGAC--CTC--------------------------------------------------------------------------------------------------------------------------------------------------------------------------------------------------------------------------------------------------------------------------------------------------------------------------------------------------------------------------------------------------------------------------------------------------------------------------------------------------------------------------------------------------------------------------------------------------------------------------------------------------------------------------------------------
>GA00_(reversed)
------------------------------------------------------------------------------------------TTTTTTTTAAAAAAATAAATGTAACAAGGTTT-CCGTAGGTGAACCTGCGGAA---------GGATCATTACCGAG-TTTTGA--CC--GGG--TTGTA-GCTG-GCC-TTC-C-GAGGC-ATGTGCACGCCCTGCTCA-TCCACT-CT--ACACCTGTGCACTTACTGTGGG--CTTCAG-----ATCGCGA-GGC----AGG-CTT-TTTACC-GGGC-TTGCGG----AGT---GCATCTG--TGCCTGCG-TTTAT--CACAAAC-TCTA-T-AAAGTAACAGAATGT-GTATTGCG--ATGTAACGCAT-CTATATACAACTTTCAGCAACGGATCTCTTGGCTCTCGCATCGATGAAGAACGCAGCGAAATGCGATAAGTAATGTGAATTGCAGAATTCAGTGAATCATCGAATCTTTGAACGCACCTTGCGCTCCTTGGTATTCCGAGGAGCATGCCTGTTTGAGTGTCATGAAA--TCTTCAACCTACAAGC-TTT-----TGTGG---TTTGTAGGCTTGGAC-TTGG-AGGC-TTGTCGGC----CGT-T--AT-TGGTCGGCTCCTCTTAAATGCATTAGCTTGGTTCC-TTGCGGATCGGCTT-TCGGTGTGAT--AA--------TGTCTACGCCGCGACCGTGA---AGC-G---TTT--GGCGAG-CTTCTAACC-GTCTTAT------AGACAGC--TTTATGAC--CTCTGACCTCAAATCAGGTAGGACTACCCGCTGAACTTAAGC-----------------------------------------------------------------------------------------------------------------------------------------------------------------------------------------------------------------------------------------------------------------------------------------------------------------------------------------------------------------------------------------------------------------------------------------------------------------------------------------------------------------------------------------------------------------------------------------------------------------------------------------------------
>GA22_(reversed)
-------------------------------------------------------------------------------------------------------------TCTAACAAGGTTT-CCGTAGGTGAACCTGCGGAA---------GGATCATTACCGAG-TTTTGA--CC--GGG--TTGTA-GCTG-GCC-TTC-C-GAGGC-ATGTGCACGCCCTGCTCA-TCCACT-CT--ACACCTGTGCACTTACTGTGGG--CTTCAG-----ATCGCGA-GGC----AGG-CTT-TTTACC-GGGC-TTGCGG----AGT---GCATCTG--TGCCTGCG-TTTAT--CACAAAC-TCTA-T-AAAGTAACAGAATGT-GTATTGCG--ATGTAACGCAT-CTATATACAACTTTCAGCAACGGATCTCTTGGCTCTCGCATCGATGAAGAACGCAGCGAAATGCGATAAGTAATGTGAATTGCAGAATTCAGTGAATCATCGAATCTTTGAACGCACCTTGCGCTCCTTGGTATTCCGAGGAGCATGCCTGTTTGAGTGTCATGAAA--TCTTCAACCTACAAGC-TTT-----TGTGG---TTTGTAGGCTTGGAC-TTGG-AGGC-TTGTCGGC----CGT-T--AT-TGGTCGGCTCCTCYTAAATGCATTAGCTTGGTTCC-TTGCGGATCGGCTT-TCGGTGTGAT--AA--------TGTCTACGCCGCGACCGTGA---AGC-G---TTT--GGCGAG-CTTCTAACC-GTCTTAT------AGACAGC--TTTATGAC--CTCTGACCTCAAATCAGGTAGGACTACCCGCTGAACTTAAGCAT---------------------------------------------------------------------------------------------------------------------------------------------------------------------------------------------------------------------------------------------------------------------------------------------------------------------------------------------------------------------------------------------------------------------------------------------------------------------------------------------------------------------------------------------------------------------------------------------------------------------------------------------------
>GA63
--------------------------------------------------------------------------------------------------------------GTAACAAGGTTT-CCGTAGGTGAACCTGCGGAA---------GGATCATTACCGAG-TTTTGA--CC--GGG--TTGTA-GCTG-GCC-TTC-C-GAGGC-ATGTGCACGCCCTGCTCA-TCCACT-CT--ACACCTGTGCACTTACTGTGGG--CTTCAG-----ATCGCGA-GGC----AGG-CTT-TTTACC-GGGC-TTGCGG----AGT---GCATCTG--TGCCTGCG-TTTAT--CACAAAC-TCTA-T-AAAGTAACAGAATGT-GTATTGCG--ATGTAACGCAT-CTATATACAACTTTCAGCAACGGATCTCTTGGCTCTCGCATCGATGAAGAACGCAGCGAAATGCGATAAGTAATGTGAATTGCAGAATTCAGTGAATCATCGAATCTTTGAACGCACCTTGCGCTCCTTGGTATTCCGAGGAGCATGCCTGTTTGAGTGTCATGAAA--TCTTCAACCTACAAGC-TTT-----TGTGG---TTTGTAGGCTTGGAC-TTGG-AGGC-TTGTCGGC----CGT-T--AT-TGGTCGGCTCCTCTTAAATGCATTAGCTTGGTTCC-TTGCGGATCGGCTT-TCGGTGTGAT--AA--------TGTCTACGCCGCGACCGTGA---AGC-G---TTT--GGCGAG-CTTCTAACC-GTCTTAT------AGACAGC--TTTATGAC--CTCTGACCTCAAATCAGGTAGGACTACCCGCTGAACTTAAGCATATC------------------------------------------------------------------------------------------------------------------------------------------------------------------------------------------------------------------------------------------------------------------------------------------------------------------------------------------------------------------------------------------------------------------------------------------------------------------------------------------------------------------------------------------------------------------------------------------------------------------------------------------------
>GA65_(reversed)
-------------------------------------------------------------------------------------------------GGAAGTAAAAGTCGTAACAAGGTTT-CCGTAGGTGAACCTGCGGAA---------GGATCATTACCGAG-TTTTGA--CC--GGG--TTGTA-GCTG-GCC-TTC-C-GAGGC-ATGTGCACGCCCTGCTCA-TCCACT-CT--ACACCTGTGCACTTACTGTGGG--CTTCAG-----ATCGCGA-GGC----AGG-CTT-TTTACC-GGGC-TTGCGG----AGT---GCATCTG--TGCCTGCG-TTTAT--CACAAAC-TCTA-T-AAAGTAACAGAATGT-GTATTGCG--ATGTAACGCAT-CTATATACAACTTTCAGCAACGGATCTCTTGGCTCTCGCATCGATGAAGAACGCAGCGAAATGCGATAAGTAATGTGAATTGCAGAATTCAGTGAATCATCGAATCTTTGAACGCACCTTGCGCTCCTTGGTATTCCGAGGAGCATGCCTGTTTGAGTGTCATGAAA--TCTTCAACCTACAAGC-TTT-----TGTGG---TTTGTAGGCTTGGAC-TTGG-AGGC-TTGTCGGC----CGT-T--AT-TGGTCGGCTCCTCTTAAATGCATTAGCTTGGTTCC-TTGCGGATCGGCTT-TCGGTGTGAT--AA--------TGTCTACGCCGCGACCGTGA---AGC-G---TTT--GGCGAG-CTTCTAACC-GTCTTAT------AGACAGC--TTTATGAC--CTCTGACCTCAAATCAGGTAGGACTACCCGCTGAACTTAAGCATATCAATAAGCCGGAGG-----------------------------------------------------------------------------------------------------------------------------------------------------------------------------------------------------------------------------------------------------------------------------------------------------------------------------------------------------------------------------------------------------------------------------------------------------------------------------------------------------------------------------------------------------------------------------------------------------------------------------------
>Ganoderma_curtisii_223FL
---------------------------------------------------------------------------------------------------AAGTAAAAGTCGTAACAAGGTTT-CCGTAGGTGAACCTGCGGAA---------GGATCATTATCGAG-TTTTGA--CC--GGG--TTGTA-GCTG-GCC-TTC-C-GAGGC-ATGTGCACGCCCTGCTCA-TCCACT-CT--ACACCTGTGCACTTACTGTGGG--CTTCAG-----ATCGCGA-GGC----AGG-CTC-TTTACC-GGGC-TTGCGG----AGC---GCATCTG--TGCCTGCG-TTTAT--CACAAAC-TCTA-T-AAAGTAACAGAATGT-GTATTGCG--ATGTAACGCAT-CTATATACAACTTTCAGCAACGGATCTCTTGGCTCTCGCATCGATGAAGAACGCAGCGAAATGCGATAAGTAATGTGAATTGCAGAATTCAGTGAATCATCGAATCTTTGAACGCACCTTGCGCTCCTTGGTATTCCGAGGAGCATGCCTGTTTGAGTGTCATGAAA--TCTTCAACCTACAAGC-TTT-----TGTGG---TTTGTAGGCTTGGAC-TTGG-AGGC-TTGTCGGC----CGT-T--AT-TGGTCGGCTCCTCTTAAATGCATTAGCTTGGTTCC-TTGCGGATCGGCTT-TCGGTGTGAT--AA--------TGTCTACGCCGCGACCGTGA---AGC-G---TTT--GGCGAG-CTTCTAACC-GTCTTAT------AGACAGC--TTTATGAC--CTCTGACCTCAAATCAGGTAGGACTACCCGCTGAACTTAAGCAT---------------------------------------------------------------------------------------------------------------------------------------------------------------------------------------------------------------------------------------------------------------------------------------------------------------------------------------------------------------------------------------------------------------------------------------------------------------------------------------------------------------------------------------------------------------------------------------------------------------------------------------------------
>Ganoderma_curtisii_UMNFL28
-----------------------------------------------------------------------------------------------------------------------------------------------------------------TCGAG-TTTTGA--CC--GGG--TTGTA-GCTG-GCC-TTC-C-GAGGC-ATGTGCACGCCCTGCTCA-TCCACT-CT--ACACCTGTGCACTTACTGTGGG--CTTCAG-----ATCGCGA-GGC----AGG-CTC-TTTACC-GGGC-TTGCGG----AGC---GCATCTG--TGCCTGCG-TTTAT--CACAAAC-TCTA-T-AAAGTAACAGAATGT-GTATTGCG--ATGTAACGCAT-CTATATACAACTTTCAGCAACGGATCTCTTGGCTCTCGCATCGATGAAGAACGCAGCGAAATGCGATAAGTAATGTGAATTGCAGAATTCAGTGAATCATCGAATCTTTGAACGCACCTTGCGCTCCTTGGTATTCCGAGGAGCATGCCTGTTTGAGTGTCATGAAA--TCTTCAACCTACAAGC-TTT-----TGTGG---TTTGTAGGCTTGGAC-TTGG-AGGC-TTGTCGGC----CGT-T--AT-TGGTCGGCTCCTCTTAAATGCATTAGCTTGGTTCC-TTGCGGATCGGCTT-TCGGTGTGAT--AA--------TGTCTACGCCGCGACCGTGA---AGC-G---TTT--GGCGAG-CTTCTAACC-GTCTTAT------AGACAGC--TTTA-----------------------------------------------------------------------------------------------------------------------------------------------------------------------------------------------------------------------------------------------------------------------------------------------------------------------------------------------------------------------------------------------------------------------------------------------------------------------------------------------------------------------------------------------------------------------------------------------------------------------------------------------------------------------------------------------------
>Ganoderma_meredithae_124FL
------------------------------------------------------------------------TCTTGGTC---------CATTTAGAGGAAGTAAAAGTCGTAACAAGGTTT-CCGTAGGTGAACCTGCGGAA---------GGATCATTATCGAG-TTTTGA--CC--GGG--TTGTA-GCTG-GCC-TTC-C-GAGGC-ATGTGCACGCCCTGCTCA-TCCACT-CT--ACACCTGTGCACTTACTGTGGG--CTTCAG-----ATCGCGA-GGC----AGG-CTC-TTTACC-GGGC-TTGCGG----AGC---GCATCTG--TGCCTGCG-TTTAT--CACAAAC-TCTA-T-AAAGTAACAGAATGT-GTATTGCG--ATGTAACGCAT-CTATATACAACTTTCAGCAACGGATCTCTTGGCTCTCGCATCGATGAAGAACGCAGCGAAATGCGATAAGTAATGTGAATTGCAGAATTCAGTGAATCATCGAATCTTTGAACGCACCTTGCGCTCCTTGGTATTCCGAGGAGCATGCCTGTTTGAGTGTCATGAAA--TCTTCAACCTACAAGC-TTT-----TGTGG---TTTGTAGGCTTGGAC-TTGG-AGGC-TTGTCGGC----CGT-T--AT-TGGTCGGCTCCTCTTAAATGCATTAGCTTGGTTCC-TTGCGGATCGGCTT-TCGGTGTGAT--AA--------TGTCTACGCCGCGACCGTGA---AGC-G---TTT--GGCGAG-CTTCTAACC-GTCTTAT------AGACAGC--TTTATGAC--CTCTGACCTCAAATCAGGTAGGACTACCCGCTGAACTTAAGCATATCAATAAGCGGAGGAAAAGAAACTAACAAGGATTCCCCTAGTAACTGCGAGTGAAGCGGGAAAAGCTCAAATTTAAAAT-CTGGCGGTC-TTTGGCCGTCCGAGTTGTAGTCTGGAGAAGTGCTTTCCGCGCTGGACCGTGTACAAGTCTCCTGAG-----------------------------------------------------------------------------------------------------------------------------------------------------------------------------------------------------------------------------------------------------------------------------------------------------------------------------------------------------------------------------------------------------------------------------------------------------------------------TGG------------
>Ganoderma_meredithae_CBS271_88
----------------------------------------------------------------------------------------------------------------AACAAGGTTT-CCGTAGGTGAACCTGCGGAA---------GGATCATTATCGAG-TTTTGA--CC--GGG--TTGTA-GCTG-GCC-TTC-C-GAGGC-ATGTGCACGCCCTGCTCA-TCCACT-CT--ACACCTGTGCACTTACTGTGGG--CTTCAG-----ATCGCGA-GGC----AGG-CTC-TTTACC-GGGC-TTGCGG----AGC---GCATCTG--TGCCTGCG-TTTAT--CACAAAC-TCTA-T-AAAGTAACAGAATGT-GTATTGCG--ATGTAACGCAT-CTATATACAACTTTCAGCAACGGATCTCTTGGCTCTCGCATCGATGAAGAACGCAGCGAAATGCGATAAGTAATGTGAATTGCAGAATTCAGTGAATCATCGAATCTTTGAACGCACCTTGCGCTCCTTGGTATTCCGAGGAGCATGCCTGTTTGAGTGTCATGAAA--TCTTCAACCTACAAGC-TTT-----TGTGG---TTTGTAGGCTTGGAC-TTGG-AGGC-TTGTCGGC----CGT-T--AT-TGGTCGGCTCCTCTTAAATGCATTAGCTTGGTTCC-TTGCGGATCGGCTT-TCGGTGTGAT--AA--------TGTCTACGCCGCGACCGTGA---AGC-G---TTT--GGCGAG-CTTCTAACC-GTCTTAT------AGACAGC--TTTATGAC--CTCTGACCTCAAATCAGGTAGGACTACCCGCTGAACTTAAGCATATCAA----------------------------------------------------------------------------------------------------------------------------------------------------------------------------------------------------------------------------------------------------------------------------------------------------------------------------------------------------------------------------------------------------------------------------------------------------------------------------------------------------------------------------------------------------------------------------------------------------------------------------------------------
>P559_
---------------------------------------------------------------------------------------------------------------------------------------------------------------TATCGAG-TTTTGA--CC--GGG--TTGTA-GCTG-GCC-TTC-C-GAGGC-ATGTGCACGCCCTGCTCA-TCCACT-CT--ACACCTGTGCACTTACTGTGGG--CTTCAG-----ATCGCGA-GGC----AGG-CTC-TTTACC-GGGC-TTGCGG----AGC---GCATCTG--TGCCTGCG-TTTAT--CACAAAC-TCTA-T-GAAGTAACAGAATGT-GTATTGCG--ATGTAACGCAT-CTATATACAACTTTCAGCAACGGATCTCTTGGCTCTCGCATCGATGAAGAACGCAGCGAAATGCGATAAGTAATGTGAATTGCAGAATTCAGTGAATCATCGAATCTTTGAACGCACCTTGCGCTCCTTGGTATTCCGAGGAGCATGCCTGTTTGAGTGTCATGAAA--TCTTCAACCTACAAGC-TTT-----TGTGG---TTTGTAGGCTTGGAC-TTGG-AGGC-TTGTCGGC----CGT-T--AT-TGGTCGGCTCCTCTTAAATGCATTAGCTTGGTTCC-TTGCGGATCGGCTT-TCGGTGTGAT--AA--------TGTCTACGCCGCGACCGTGA---AGC-G---TTT--GGCGAG-CTTCTAACC-GTCTTAT------AGACAGC--TTTATGAC--CTCTGACCTCAAATCAGGTAGGACTACCCGCTGAACTTAAGCATATCAATAAGCGGAGGAAAAGAAACTAACAAGGATTCCCCTAGTAACTGCGAGTGAAGCGGGAAAAGCTCAAATTTAAAAT-CTGGCGGTC-TTTGGCCGTCCGAGTTGTAGT-----------------------------------------------------------------------------------------------------------------------------------------------------------------------------------------------------------------------------------------------------------------------------------------------------------------------------------------------------------------------------------------------------------------------------------------------------------------------------------------------------------------------------------
>Ganoderma_curtisii_CBS100132
------------------------------------------------------------------------------------------------------------------------------------------------------------------------------------------GTA-GCTG-GCC-TTCGC-GAGGC-ATGTGCACGCCCTGCTCA-TCCACT-CT--ACACCTGTGCACTTACTGTGGG--CTTCAG-----ATCGCGA-GGC----AGG-CTC-TTTACC-GGGC-TTGCGG----AGC---GCATCTG--TGCCTGCG-TTTAT--CACAAAC-TCTA-T-GAAGTAACAGAATGT-GTATTGCG--ATGTAACGCAT-CTATATACAACTTTCAGCAACGGATCTCTTGGCTCTCGCATCGATGAAGAACGCAGCGAAATGCGATAAGTAATGTGAATTGCAGAATTCAGTGAATCATCGAATCTTTGAACGCACCTTGCGCTCCTTGGTATTCCGAGGAGCATGCCTGTTTGAGTGTCATGAAA--TCTTCAACCTACAAGC-TTT-----TGTGG---TTTGTAGGCTTGGAC-TTGG-AGGC-TTGTCGGC----CGT-T--AT-TGGTCGGCTCCTCTTAAATGCATTAGCTTGGTTCC-TTGCGGATCGGCTT-TCGGTGTGAT--AA--------TGTCTACGCCGCGACCGTGA---AGC-G---TTT--GGCGAG-CTTCTAACC-GTCTTAT------AGACAGC--TTTATGAC--CTCTGACC---------------------------------------------------------------------------------------------------------------------------------------------------------------------------------------------------------------------------------------------------------------------------------------------------------------------------------------------------------------------------------------------------------------------------------------------------------------------------------------------------------------------------------------------------------------------------------------------------------------------------------------------------------------------------------------
>Ganoderma_lingzhi_Cui9166
-----------------------------------------------------------------------------------------------------------------------------------------------------------------TCGAG-TTTTGA--CC--GGG--TTGTA-GCTG-GCC-TTC-C-GAGGC-ATGTGCACGCCCTGCTCA-TCCACT-CT--ACACCTGTGCACTTACTGTGGG--CTTCAG-----ATTGCGA-GGC----ACG-CTC-TTTACC-GGGC-TTGCGG----AGC---ATATCTG--TGCCTGCG-TTTAT--CACAAAC-TCTA-T-AAAGTAACAGAATGT-GTATTGCG--ATGTAACACAT-CTATATACAACTTTCAGCAACGGATCTCTTGGCTCTCGCATCGATGAAGAACGCAGCGAAATGCGATAAGTAATGTGAATTGCAGAATTCAGTGAATCATCGAATCTTTGAACGCACCTTGCGCTCCTTGGTATTCCGAGGAGCATGCCTGTTTGAGTGTCATGAAA--TCTTCAACCTACAAGC-TTT-----TGTGG---TTTGTAGGCTTGGAC-TTGG-AGGC-TTGTCGGC----CGT-T--AT-CGGTCGGCTCCTCTTAAATGCATTAGCTTGGTTCC-TTGCGGATCGGCTC-TCGGTGTGAT--AA--------TGTCTACGCCGTGACCGTGA---AGC-G---TTT--GGCGAG-CTTCTAACC-GTCTTATA-----AGACAGC--TTTATGAC--CTCTGACCTCA------------------------------------------------------------------------------------------------------------------------------------------------------------------------------------------------------------------------------------------------------------------------------------------------------------------------------------------------------------------------------------------------------------------------------------------------------------------------------------------------------------------------------------------------------------------------------------------------------------------------------------------------------------------------------------
>Ganoderma_lingzhi_Dai12574
-----------------------------------------------------------------------------------------------------------------------------------------------------------------TCGAG-TTTTGA--CC--GGG--TTGTA-GCTG-GCC-TTC-C-GAGGC-ATGTGCACGCCCTGCTCA-TCCACT-CT--ACACCTGTGCACTTACTGTGGG--CTTCAG-----ATTGCGA-GGC----ACG-CTC-TTTACC-GGGC-TTGCGG----AGC---ATATCTG--TGCCTGCG-TTTAT--CACAAAC-TCTA-T-AAAGTAACAGAATGT-GTATTGCG--ATGTAACACAT-CTATATACAACTTTCAGCAACGGATCTCTTGGCTCTCGCATCGATGAAGAACGCAGCGAAATGCGATAAGTAATGTGAATTGCAGAATTCAGTGAATCATCGAATCTTTGAACGCACCTTGCGCTCCTTGGTATTCCGAGGAGCATGCCTGTTTGAGTGTCATGAAA--TCTTCAACCTACAAGC-TTT-----TGTGG---TTTGTAGGCTTGGAC-TTGG-AGGC-TTGTCGGC----CGT-T--AT-CGGTCGGCTCCTCTTAAATGCATTAGCTTGGTTCC-TTGCGGATCGGCTC-TCGGTGTGAT--AA--------TGTCTACGCCGCGACCGTGA---AGC-G---TTT--GGCGAG-CTTCTAACC-GTCTTATA-----AGACAGC--TTTATGAC--CTCTGACCTCA------------------------------------------------------------------------------------------------------------------------------------------------------------------------------------------------------------------------------------------------------------------------------------------------------------------------------------------------------------------------------------------------------------------------------------------------------------------------------------------------------------------------------------------------------------------------------------------------------------------------------------------------------------------------------------
>Ganoderma_lingzhi_HKAS76642
-------------------------------------------------------------------------------------------------------------------------------------------------------------------------------CC--GGG--TTGTA-GCTG-GCC-TTC-C-GAGGC-ATGTGCACGCCCTGCTCA-TCCACT-CT--ACACCTGTGCACTTACTGTGGG--CTTCAG-----ATTGCGA-GGC----ACG-CTC-TTTACC-GGGC-TTGCGG----AGC---ATATCTG--TGCCTGCG-TTTAT--CACAAAC-TCTA-T-AAAGTAACAGAATGT-GTATTGCG--ATGTAACACAT-CTATATACAACTTTCAGCAACGGATCTCTTGGCTCTCGCATCGATGAAGAACGCAGCGAAATGCGATAAGTAATGTGAATTGCAGAATTCAGTGAATCATCGAATCTTTGAACGCACCTTGCGCTCCTTGGTATTCCGAGGAGCATGCCTGTTTGAGTGTCATGAAA--TCTTCAACCTACAAGC-TTT-----TGTGG---TTTGTAGGCTTGGAC-TTGG-AGGC-TTGTCGGC----CGT-T--AT-CGGTCGGCTCCTCTTAAATGCATTAGCTTGGTTCC-TTGCGGATCGGCTC-TCGGTGTGAT--AA--------TGTCTACGCCGCGACCGTGA---AGC-G---TTT--GGCGAG-CTTCTAACC-GTCTTATA-----AGACAGC--TT-------------------------------------------------------------------------------------------------------------------------------------------------------------------------------------------------------------------------------------------------------------------------------------------------------------------------------------------------------------------------------------------------------------------------------------------------------------------------------------------------------------------------------------------------------------------------------------------------------------------------------------------------------------------------------------------------------
>Ganoderma_lingzhi_SFC20150624_06
-----------------------------------------------------------------------------------------------------------------------------------------------------------------TCGAG-TTTTGA--CC--GGG--TTGTA-GCTG-GCC-TTC-C-GAGGC-ATGTGCACGCCCTGCTCA-TCCACT-CT--ACACCTGTGCACTTACTGTGGG--CTTCAG-----ATTGCGA-GGC----ACG-CTC-TTTACC-GGGC-TTGCGG----AGC---ATATCTG--TGCCTGCG-TTTAT--CACAAAC-TCTA-T-AAAGTAACAGAATGT-GTATTGCG--ATGTAACACAT-CTATATACAACTTTCAGCAACGGATCTCTTGGCTCTCGCATCGATGAAGAACGCAGCGAAATGCGATAAGTAATGTGAATTGCAGAATTCAGTGAATCATCGAATCTTTGAACGCACCTTGCGCTCCTTGGTATTCCGAGGAGCATGCCTGTTTGAGTGTCATGAAA--TCTTCAACCTACAAGC-TTT-----TGTGG---TTTGTAGGCTTGGAC-TTGG-AGGC-TTGTCGGC----CGT-T--AT-CGGTCGGCTCCTCTTAAATGCATTAGCTTGGTTCC-TTGCGGATCGGCTC-TCGGTGTGAT--AA--------TGTCTACGCCGCGACCGTGA---AGC-G---TTT--GGCGAG-CTTCTAACC-GTCTTATA-----AGACAGC--TTTATGAC--CTCTGACCTCAAATCA-------------------------------------------------------------------------------------------------------------------------------------------------------------------------------------------------------------------------------------------------------------------------------------------------------------------------------------------------------------------------------------------------------------------------------------------------------------------------------------------------------------------------------------------------------------------------------------------------------------------------------------------------------------------------------
>Ganoderma_lingzhi_SFC20150630_14
-----------------------------------------------------------------------------------------------------------------------------------------------------------------TCGAG-TTTTGA--CC--GGG--TTGTA-GCTG-GCC-TTC-C-GAGGC-ATGTGCACGCCCTGCTCA-TCCACT-CT--ACACCTGTGCACTTACTGTGGG--CTTCAG-----ATTGCGA-GGC----ACG-CTC-TTTACC-GGGC-TTGCGG----AGC---ATATCTG--TGCCTGCG-TTTAT--CACAAAC-TCTA-T-AAAGTAACAGAATGT-GTATTGCG--ATGTAACACAT-CTATATACAACTTTCAGCAACGGATCTCTTGGCTCTCGCATCGATGAAGAACGCAGCGAAATGCGATAAGTAATGTGAATTGCAGAATTCAGTGAATCATCGAATCTTTGAACGCACCTTGCGCTCCTTGGTATTCCGAGGAGCATGCCTGTTTGAGTGTCATGAAA--TCTTCAACCTACAAGC-TTT-----TGTGG---TTTGTAGGCTTGGAC-TTGG-AGGC-TTGTCGGC----CGT-T--AT-CGGTCGGCTCCTCTTAAATGCATTAGCTTGGTTCC-TTGCGGATCGGCTC-TCGGTGTGAT--AA--------TGTCTACGCCGCGACCGTGA---AGC-G---TTT--GGCGAG-CTTCTAACC-GTCTTATA-----AGACAGC--TTTATGAC--CTCTGACCTCAAATCA-------------------------------------------------------------------------------------------------------------------------------------------------------------------------------------------------------------------------------------------------------------------------------------------------------------------------------------------------------------------------------------------------------------------------------------------------------------------------------------------------------------------------------------------------------------------------------------------------------------------------------------------------------------------------------
>Ganoderma_curtisii_102NC
---------------------------------------------------------------------------------------------------AAGTAAAAGTCGTAACAAGGTTTCCCGTAGGGTGAACTGCGGAAAGGATGCGGAGGACATTATCGAG-TTTTAGACCC--GGG--TTGTA-GCTG-GCC-TTC-C-GAGGCAATGTGCACGCCCTGCTCA-TCCACT-CT--ACACCTGTGCACTTACTGTGGG--CTTCAG-----ATCGCGAGGGC----AGG-CTC-TTTACC-GGGC-TTGCGG----AGC---GCATCTG--TGCCTGCG-TTTAT--CACAAAC-TCTA-T-AAAGTAACAGAATGT-GTATTGCG--ATGTAACGCAT-CTATATACAACTTTCAGCAACGGATCTCTTGGCTCTCGCATCGATGAAGAACGCAGCGAAATGCGATAAGTAATGTGAATTGCAGAATTCAGTGAATCATCGAATCTTTGAACGCACCTTGCGCTCCTTGGTATTCCGAGGAGCATGCCTGTTTGAGTGTCATGAAA--TCTTCAACCTACAAGC-TTT-----TGTGG---TTTGTAGGCTTGGAC-TTGG-AGGC-TTGTCGGC----CGT-T--AT-TGGTCGGCTCCTCTTAAATGCATTAGCTTGGTTCC-TTGCGGATCGGCTT-TCGGTGTGAT--AA--------TGTCTACGCCGCGACCGTGA---AGC-G---TTT--GGCGAG-CTTCTAACC-GTCTTAT------AGACAGC--TTTATGAC--CTCTGACCT--------------------------------------------------------------------------------------------------------------------------------------------------------------------------------------------------------------------------------------------------------------------------------------------------------------------------------------------------------------------------------------------------------------------------------------------------------------------------------------------------------------------------------------------------------------------------------------------------------------------------------------------------------------------------------------
>Ganoderma_curtisii_CBS100131
-------------------------------------------------------------------------------------------------------------------------------------------------------------------------------CC--GGG--TTGTACGCTG-GCC-TTC-C-GAGGC-ATGTGCACGCCCTGCTCA-TCCACT-CT--NCACCTGTGCACTTACTGTGGG--CTTCAGT----ATCGCGA-GGC----AGG-CTC-TTTACC-GGGC-TTGCGG----AGC---GCATCTG--TGCCTGCG-TTTAT--CACAAAC-TCTA-T-AAAGTAACAGAATGT-GTATTGCG--ATGTAACGCAT-CTATATACAACTTTCAGCAACGGATCTCTTGGCTCTCGCATCGATGAAGAACGCAGCGAAATGCGATAAGTAATGTGAATTGCAGAATTCAGTGAATCATCGAATCTTTGAACGCACCTTGCGCTCCTTGGTATTCCGAGGAGCATGCCTGTTTGAGTGTCATGAAA--TCTTCAACCTACAAGC-TTT-----TGTGG---TTTGTAGGCTTGGAC-TTGG-AGGC-TTGTCGGC----CGT-T--AT-TGGTCGGCTCCTCTTAAATGCATTAGCTTGGTTCC-TTGCGGATCGGCTT-TCGGTGTGAT--AA--------TGTCTACGCCGCGACCGTGA---AGCTG---TTT--GGCGAG-CTTCTAACC-GTCTTAT------AGACAGC--TTTATGAC--CTCTGACC---------------------------------------------------------------------------------------------------------------------------------------------------------------------------------------------------------------------------------------------------------------------------------------------------------------------------------------------------------------------------------------------------------------------------------------------------------------------------------------------------------------------------------------------------------------------------------------------------------------------------------------------------------------------------------------
>Ganoderma_marticense_LIP_SW_Mart08_55
------------------------------------------------------------------------------------------------------------------------------TAGGTGAACCTGCGGAA---------GGATCATTATCGAG-TTTTGA--CT--GGG--TTGTA-GCTG-GCC-TTC-C-GAGGC-ATGTGCACGCCCTGCTCA-TCCACT-CT--ACACCTGTGCACTTACTGTGGG--CTTCAG-----ATCGTAA-AAC----GGGTCCC-TTTACC-GGGC-TTGCGG----AGC---GTGTCTG--TGCCTGCG-TTTAT--CACAAAC-TCTA-T-AAAGTATCAGAATGT-GTATTGCG--ATGTAACGCAT-CTATATACAACTTTCAGCAACGGATCTCTTGGCTCTCGCATCGATGAAGAACGCAGCGAAATGCGATAAGTAATGTGAATTGCAGAATTCAGTGAATCATCGAATCTTTGAACGCACCTTGCGCTCCTTGGTATTCCGAGGAGCATGCCTGTTTGAGTGTCATGAAA--TCTTCAACCTGCAAGCTTTT-----TGTGG---TTTGTAGGCTTGGAC-TTGG-AGGC-TTGTTGGC----CAT-T--CT-TGGTCGGCTCCTCTTAAATGCATTAGCTTGGTTCC-TTGCGGATCGGCTC-TCGGTGTGAT--AA--------TGTCTACACTGCGACCGTGA---AGC-G---TTT--GGCGAG-CTTCTAACC-GTCTCAGTTGG--AGACAAC--TTTATGAC--CTCTGACCTCAAATCAGGTAGGACTACCCGCTGAACT----------------------------------------------------------------------------------------------------------------------------------------------------------------------------------------------------------------------------------------------------------------------------------------------------------------------------------------------------------------------------------------------------------------------------------------------------------------------------------------------------------------------------------------------------------------------------------------------------------------------------------------------------------
>Ganoderma_martinicense_231NC
----------------------------------------------------------------------------------------------TTGGGAAGTAAAAGTCGTAACAAGGTTT-CCGTAGGTGAACCTGCGGAA---------GGATCATTATCGAG-TTTTGA--CT--GGG--TTGTA-GCTG-GCC-TTC-C-GAGGC-ATGTGCACGCCCTGCTCA-TCCACT-CT--ACACCTGTGCACTTACTGTGGG--CTTCAG-----ATCGTAA-AAC----GGGTCCC-TTTACC-GGGC-TTGCGG----AGC---GTGTCTG--TGCCTGCG-TTTAT--CACAAAC-TCTA-T-AAAGTATCAGAATGT-GTATTGCG--ATGTAACGCAT-CTATATACAACTTTCAGCAACGGATCTCTTGGCTCTCGCATCGATGAAGAACGCAGCGAAATGCGATAAGTAATGTGAATTGCAGAATTCAGTGAATCATCGAATCTTTGAACGCACCTTGCGCTCCTTGGTATTCCGAGGAGCATGCCTGTTTGAGTGTCATGAAA--TCTTCAACCTGCAAGCTTTT-----TGTGG---TTTGTAGGCTTGGAC-TTGG-AGGC-TTGTCGGC----CAT-T--CT-TGGTCGGCTCCTCTTAAATGCATTAGCTTGGTTCC-TTGCGGATCGGCTC-TCGGTGTGAT--AA--------TGTCTACACTGCGACCGTGA---AGC-G---TTT--GGCGAG-CTTCTAACC-GTCTCAGTTGG--AGACAAC--TTTATGAC--CTCTGACCTCAAATCAGGTAGGACTACCCGCTGAACTTAAGCATATAAAAAGGGGGGGAAGAAA-------------------------------------------------------------------------------------------------------------------------------------------------------------------------------------------------------------------------------------------------------------------------------------------------------------------------------------------------------------------------------------------------------------------------------------------------------------------------------------------------------------------------------------------------------------------------------------------------------------------------------
>Ganoderma_martinicense_246TX
---------------------------------------------------------------------------------------------------AAGTAAAAGTCGTAACAAGGTTT-CCGTAGGTGAACCTGCGGAA---------GGATCATTATCGAG-TTTTGA--CT--GGG--TTGTA-GCTG-GCC-TTC-C-GAGGC-ATGTGCACGCCCTGCTCA-TCCACT-CT--ACACCTGTGCACTTACTGTGGG--CTTCAG-----ATCGTAA-AAC----GGGTCCC-TTTACC-GGGC-TTGCGG----AGC---GTGTCTG--TGCCTGCG-TTTAT--CACAAAC-TCTA-T-AAAGTATCAGAATGT-GTATTGCG--ATGTAACGCAT-CTATATACAACTTTCAGCAACGGATCTCTTGGCTCTCGCATCGATGAAGAACGCAGCGAAATGCGATAAGTAATGTGAATTGCAGAATTCAGTGAATCATCGAATCTTTGAACGCACCTTGCGCTCCTTGGTATTCCGAGGAGCATGCCTGTTTGAGTGTCATGAAA--TCTTCAACCTGCAAGCTTTT-----TGTGG---TTTGTAGGCTTGGAC-TTGG-AGGC-TTGTCGGC----CAT-T--CT-TGGTCGGCTCCTCTTAAATGCATTAGCTTGGTTCC-TTGCGGATCGGCTC-TCGGTGTGAT--AA--------TGTCTACACTGCGACCGTGA---AGC-G---TTT--GGCGAG-CTTCTAACC-GTCTCAGTTGG--AGACAAC--TTTATGAC--CTCTGACCTCAAATCAGGTAGGACTACCCGCTGAACTTAAGCAA---------------------------------------------------------------------------------------------------------------------------------------------------------------------------------------------------------------------------------------------------------------------------------------------------------------------------------------------------------------------------------------------------------------------------------------------------------------------------------------------------------------------------------------------------------------------------------------------------------------------------------------------------
>Ganoderma_multipileum_CWN04670
-----------------------------------------------------------------------------------------------------------------------------------------------------------------TCGAG-TTTTGA--CT--GGG--TTGTA-GCTG-GCC-TTC-C-GAGGC-ATGTGCACGCCCTGCTCA-TCCACT-CT--ACACCTGTGCACTTACTGTGGG--CTTCAG-----ATCGTAA-AAC----GGGTCCC-TTTACC-GGGC-TTGCGG----AGC---GTGTCTG--TGCCTGCG-TTTAT--CACAAAC-TCTA-T-AAAGTATCAGAATGT-GTATTGCG--ATGTAACGCAT-CTATATACAACTTTCAGCAACGGATCTCTTGGCTCTCGCATCGATGAAGAACGCAGCGAAATGCGATAAGTAATGTGAATTGCAGAATTCAGTGAATCATCGAATCTTTGAACGCACCTTGCGCTCCTTGGTATTCCGAGGAGCATGCCTGTTTGAGTGTCATGAAA--TCTTCAACCTGCAAGC-TTT-----TGTGG---TTTGTAGGCTTGGAC-TTGG-AGGC-TTGTCGGC----CGT-T--CT-YGGTCGGCTCCTCTTAAATGCATTAGCTTGGTTCC-TTGCGGATCGGCTC-TCAGTGTGAT--AA--------TGTCTACGCTGCGACCGTGA---AGC-G---TTT--GGCGAG-CTTCTAACC-GTCTCAGTTGG--AGACAAC--TTTATGAC--CTCTGACCTCA------------------------------------------------------------------------------------------------------------------------------------------------------------------------------------------------------------------------------------------------------------------------------------------------------------------------------------------------------------------------------------------------------------------------------------------------------------------------------------------------------------------------------------------------------------------------------------------------------------------------------------------------------------------------------------
>Ganoderma_multipileum_Dai9447
-----------------------------------------------------------------------------------------------------------------------------------------------------------------TCGAG-TTTTGA--CT--GGG--TTGTA-GCTG-GCC-TTC-C-GAGGC-ATGTGCACGCCCTGCTCA-TCCACT-CT--ACACCTGTGCACTTACTGTGGG--CTTCAG-----ATCGTAA-AAC----GGGTCCC-TTTACC-GGGC-TTGCGG----AGC---GTGTCTG--TGCCTGCG-TTTAT--CACAAAC-TCTA-T-AAAGTATCAGAATGT-GTATTGCG--ATGTAACGCAT-CTATATACAACTTTCAGCAACGGATCTCTTGGCTCTCGCATCGATGAAGAACGCAGCGAAATGCGATAAGTAATGTGAATTGCAGAATTCAGTGAATCATCGAATCTTTGAACGCACCTTGCGCTCCTTGGTATTCCGAGGAGCATGCCTGTTTGAGTGTCATGAAA--TCTTCAACCTGCAAGC-TTT-----TGTGG---TTTGTAGGCTTGGAC-TTGG-AGGC-TTGTCGGC----CGT-T--CT-CGGTCGGCTCCTCTTAAATGCATTAGCTTGGTTCC-TTGCGGATCGGCTC-TCAGTGTGAT--AA--------TGTCTACGCTGCGACCGTGA---AGC-G---TTT--GGCGAG-CTTCTAACC-GTCTCAGTTGG--AGACAAC--TTTATGAC--CTCTGACCTCA------------------------------------------------------------------------------------------------------------------------------------------------------------------------------------------------------------------------------------------------------------------------------------------------------------------------------------------------------------------------------------------------------------------------------------------------------------------------------------------------------------------------------------------------------------------------------------------------------------------------------------------------------------------------------------
>Ganoderma_mizoramense_UMN_MZ4
-------------------------------------------------------------------------------------------------------AAAAGTCGTAACAAGGTTT-CCGTAGGTGAACCTGCGGAA---------GGATCATTATCGAG-TTTTGA--CT--GGG--TTGTA-GCTG-GCC-TTC-C-GAGGC-ATGTGCACGCCCCGCTCA-TCCACT-CT--ACACCTGTGCACTTACTGTGGG--CTTCAG-----ATCGTAA-AAC----GGGTCCC-TTTACC-GGGC-TTGCGG----AGC---GTGTCTG--TGCCTGCG-TTTAT--CACAAAC-TCTA-T-AAAGTATCAGAATGT-GTATTGCG--ATGTAACGCAT-CTATATACAACTTTCAGCAACGGATCTCTTGGCTCTCGCATCGATGAAGAACGCAGCGAAATGCGATAAGTAATGTGAATTGCAGAATTCAGTGAATCATCGAATCTTTGAACGCACCTTGCGCTCCTTGGTATTCCGAGGAGCATGCCTGTTTGAGTGTCATGAAA--TCTTCAACCTACAAGC-TTT-----TGTGG---TCTGTAGGCTTGGAC-TTGG-AGGCTTTGTCGGT----CGC-T--CT-TGGCTGGCTCCTCTTAAATGCATTAGCTTGGTTCC-TTGCGGATCGGCTC-TCGGTGTGAT--AA--------TATCTACGCTGCGACCGTGA---AGC-G---TTT--GGCGAG-CTTCTGACC-GTCTCAGTTGG--AGACAAC--TTTATGAC--CTCTGACCTCAAATCAGGTAGGACTACCCGCTGAACTTAAGCATATCAATAAGCGGAGGAAAAGAAACTAACAAGGATTCCCCTAGTAACTGCGAGTGAAGCGGGAAAAGCTCAAATTTAAAAT-CTGGCGGTC-TTTGGCCGTCCGAGTTGTAGTCTG--------------------------------------------------------------------------------------------------------------------------------------------------------------------------------------------------------------------------------------------------------------------------------------------------------------------------------------------------------------------------------------------------------------------------------------------------------------------------------------------------------------------------------
>Ganoderma_mizoramense_UMN_MZ5
--------------------------------------------------------------------------------------------TTAGAGGAAGTAAAAGTCGTAACAAGGTTT-CCGTAGGTGAACCTGCGGAA---------GGATCATTATCGAG-TTTTGA--CT--GGG--TTGTA-GCTG-GCC-TTC-C-GAGGC-ATGTGCACGCCCCGCTCA-TCCACT-CT--ACACCTGTGCACTTACTGTGGG--CTTCAG-----ATCGTAA-AAC----GGGTCCC-TTTACC-GGGC-TTGCGG----AGC---GTGTCTG--TGCCTGCG-TTTAT--CACAAAC-TCTA-T-AAAGTATCAGAATGT-GTATTGCG--ATGTAACGCAT-CTATATACAACTTTCAGCAACGGATCTCTTGGCTCTCGCATCGATGAAGAACGCAGCGAAATGCGATAAGTAATGTGAATTGCAGAATTCAGTGAATCATCGAATCTTTGAACGCACCTTGCGCTCCTTGGTATTCCGAGGAGCATGCCTGTTTGAGTGTCATGAAA--TCTTCAACCTACAAGC-TTT-----TGTGG---TCTGTAGGCTTGGAC-TTGG-AGGCTTTGTCGGT----CGC-T--CT-TGGCTGGCTCCTCTTAAATGCATTAGCTTGGTTCC-TTGCGGATCGGCTC-TCGGTGTGAT--AA--------TATCTACGCTGCGACCGTGA---AGC-G---TTT--GGCGAG-CTTCTGACC-GTCTCAGTTGG--AGACAAC--TTTATGAC--CTCTGACCTCAAATCAGGTAGGACTACCCGCTGAACTTAAGCATATCAATAAGCGGAGGAAAAGAAACTAACAAGGATTCCCCTAGTAACTGCGAGTGAAGCGGGAAAAGCTCAAATTTAAAAT-CTGGCGGTC-TTTGGCCGTCCGA-------------------------------------------------------------------------------------------------------------------------------------------------------------------------------------------------------------------------------------------------------------------------------------------------------------------------------------------------------------------------------------------------------------------------------------------------------------------------------------------------------------------------------------------
>Ganoderma_multiplicatum_CC8
CTCCGATTGAATGGCTTAGTGAGGTCTTGGGATTGGCTTCGGGGAGCCGGCAACGGCACCCTGTCGCTGAGAACTTGATCAAACTTGGTCATTTAGAGGAAGTAAAAGTCGTAACAAGGTTT-CCGTAGGTGAACCTGCGGAA---------GGATCATTATCGAG-TTTTGA--CT--GGG--TTGTA-GCTG-GCC-TTC-C-GAGGC-ATGTGCACGCCCTGCTCA-TCCACT-CT--ACACCTGTGCACTTACTGTGGG--CTTCAG-----CTTGTGA-AAC----GGG-CCC-TTTATC--GGC-TCGCGG----AGC---GCGTCTG--TGCCTGCG-TTTAT--CACAAAC-TCTA-T-AAAGTATCAGAATGT-GTATTGCG--ATGTAACGCAT-CTATATACAACTTTCAGCAACGGATCTCTTGGCTCTCGCATCGATGAAGAACGCAGCGAAATGCGATAAGTAATGTGAATTGCAGAATTCAGTGAATCATCGAATCTTTGAACGCACCTTGCGCTCCTTGGTATTCCGAGGAGCATGCCTGTTTGAGTGTCATGAAA--TCTTCAACCTACAAGC-TTT-----TGCGG---TTTGTAGGCTTGGAC-TTGG-AGGC-TTGTCGGC----CGT-T--CT-TGGTCGGCTCCTCTTAAATGCATTAGCTTGGTTCC-TTGCGGATCGGCTC-TCGGTGTGAT--AA--------TGTCTACACCGCGACCGTGA---AGC-G---TCT--GGCGAG-CTTCTAACC-GTCTCAGTTGG--AGACAGC--TTTATGAC--CTCTGACCTCAAATCAGGTAGGACTACCCGCTGAACTTAAGCATATCA-----------------------------------------------------------------------------------------------------------------------------------------------------------------------------------------------------------------------------------------------------------------------------------------------------------------------------------------------------------------------------------------------------------------------------------------------------------------------------------------------------------------------------------------------------------------------------------------------------------------------------------------------
>Ganoderma_multiplicatum_URM83346
--------------------------------------------------------------------------------------------------------------------------------------TCTGCGGAA---------GGATCATTATCGAG-TTTTGA--CT--GGG--TTGTA-GCTG-GCC-TTC-C-GAGGC-ATGTGCACGCCCTGCTCA-TCCACT-CT--ACACCTGTGCACTTACTGTGGG--CTTCAG-----ATCGTGA-AAC----GGG-CCC-TTTATC-GGGC-TCGCGG----AGC---GTGTCTG--TGCCTGCG-TTTAT--CACAAAC-TCTA-T-AAAGTATCAGAATGT-GTATTGCG--ATGTAACGCAT-CTATATACAACTTTCAGCAACGGATCTCTTGGCTCTCGCATCGATGAAGAACGCAGCGAAATGCGATAAGTAATGTGAATTGCAGAATTCAGTGAATCATCGAATCTTTGAACGCACCTTGCGCTCCTTGGTATTCCGAGGAGCATGCCTGTTTGAGTGTCATGAAA--TCTTCAACCTACAAGC-TTT-----TGCGG---TTTGTAGGCTTGGAC-TTGG-AGGC-TTGTCGGC----CGT-T--CT-TGGTNGGCTCCTCTTAAATGCATTAGCTTGGTTCC-TTGCGAATCGGCTC-TCGGTGTGAT--AA--------TGTCTACGCCGCGACCGTGA---AGC-G---TCT--GGCGAG-CTTCTAACC-GTCTCAGTTGG--AGACAGC--TTTATGAC--CTCTGACCTCAAATCAGGTAGGACTACCCGCTGAACTTAAGCATATCATA---------------------------------------------------------------------------------------------------------------------------------------------------------------------------------------------------------------------------------------------------------------------------------------------------------------------------------------------------------------------------------------------------------------------------------------------------------------------------------------------------------------------------------------------------------------------------------------------------------------------------------------------
>Ganoderma_steyaertanum_MEL2382783
---------------------------------------------------------------------------------------------------------------------GGTTT-CCGTAGGTGAACCTGCGGAA---------GGATCATTATCGAG-TTTTGA--CT--GGG--TTGTA-GCTG-GCC-TTC-C-GAGGC-ATGTGCACGCCCTGCTCA-TCCGCT-CT--ACACCTGTGCACTTACTGTGGG--CTTCAG-----ATCGTAA-AAC---GGGGTCCC-TTTACC-GGGC-TCGCGG----AGC---GTGTCTG--TGCCTGCG-TTTAT--CACAAAC-TCTA-T-AAAGTATCAGAATGT-GTATCGCG--ATGTAACGCAT-CTATATACAACTTTCAGCAACGGATCTCTTGGCTCTCGCATCGATGAAGAACGCAGCGAAATGCGATAAGTAATGTGAATTGCAGAATTCAGTGAATCATCGAATCTTTGAACGCACCTTGCGCTCCTTGGTATTCCGAGGAGCATGCCTGTTTGAGTGTCATGAAA--TCTTCAACCTACAAGC-TTT-----TGTGG---TTTGTAGGCTTGGAC-TTGG-AGGCTTTGTCGGC----CGC-T--CT-TGGCCGGCTCCTCTTAAATGCATTAGCTTGGTTCC-TTGCGGATCGGCTC-TCGGTGTGAT--AR--------TATCTACGCTGCGACCGTGA---AGC-G---TTT--GGCGAG-CTTCTAACC-GTCTCAGTTGG--AGACAAC--TTTATGAC--CTCTGACCTCAAATCAGGTAGGACTACCCGCTGAACTTAAGCATATCAATAAGCGGAGGAAAAGAAACTAACAAGGATTCCCCTAGTAACTGCGAGTGAAGCGGGAAAAGCTCAAATTTAAAAT-CTGGCGGCC-TTTGGCCGTCCGAGTTGTAGTCTGGAGAAGTGCTTTCCGCGCTGGACCGTGTATAAGTCTCTTGGAACAGAGCGTCATAGAGGGTGAGAATCCCGTCTTTGACACGGACTACCAGTGCTTTGTGATGCGCTCTCGAAGAGTCGAGTTGTTTGGGAATGCAGCTCAAAATGGGTGGTGAATTCCATCTAAAGCTAAATATTGGCGAGAGACCGATAGCGAACAAGTACCGTGAGGGAAAGATGAAAAGCACTTTGGAAAGAGAGTTAAACAGTACGTGAAATTGCTGAAAGGGAAACGCTTGAAGTCAGTCGCGTCGTCCGGAACTCAGCCTTGCTT--TCGCTTGGTGCACTTTCCGGATGACGGGTCAGCATCGATTTTGACCGTCGGAAAAGGGCTAGAGTAATGTGGCACCTCCGGGTGTGTTATAGACTCTGGTCGCATACGGCGGTTGGGATCGAGGAACGCAGCGCGCCGCAAGGCAGGGGTTCGCCCACTTTCGCGCTTAGGATGC-----------------------
>Ganoderma_philippii_E7098
--------------------------------------------------------------------------------------------------------------------------------------------------------------------------------------------A-GCTG-GCC-TTC-C-GAGGC-ATGTGCACGCCCCGCTCA-TCCACT-CT--ACACCTGTGCACTCACTGTGGG--CTTCAG-----ATCGTGA-AGC----GGG-CTC-TTTGCT-GGGC-TTGCGA----AGC---GTGTCTG--TGCCTGCG-TTTAT--TACAAAC-TCTA-T-AAAGTATCAGAATGT-GTATTGCG--ATGTAACGCAT-CTATATACAACTTTCAGCAACGGATCTCTTGGCTCTCGCATCGATGAAGAACGCAGCGAAATGCGATAAGTAATGTGAATTGCAGAATTCAGTGAATCATCGAATCTTTGAACGCACCTTGCGCTCCTTGGTATTCCGAGGAGCATGCCTGTTTGAGTGTCATGAAA--TCTTCAACCTACAAGC-TTT-----TGTGGT--TTTGTAGGCTTGGAC-TTGG-AGGC-TTGTCGGC----CGT-T--CT-CGGTCGGCTCCTCTTAAATGCATTAGCTTGGTTCC-TTGCGGATCGGCTC-TCGGTGTGAT--AA--------TGTCTACGCCGCGACCGTGA---AGC-G---TTT--GGCGAG-CTTCTAATC-GTCTCAGTTGA--AGACAGC--TTTATGAC--CTCTGACCTCAAATCAGGTAGGACTACCCGCTGAACTTAAGCATATCAAT---------------------------------------------------------------------------------------------------------------------------------------------------------------------------------------------------------------------------------------------------------------------------------------------------------------------------------------------------------------------------------------------------------------------------------------------------------------------------------------------------------------------------------------------------------------------------------------------------------------------------------------------
>Ganoderma_philippii_E7092
---------------------------------------------------------------------------------------------TAGAGGAAGTAAAAGTCGTAACAAGGTTT-CCGTAGGTGAACCTGCGGAA---------GGATCATTACCGAG-TCTTGA--CT--GGG--TTGTA-GCTG-GCC-TTC-C-GAGGC-ATGTGCACGCCCCGCTCA-TCCACT-CT--ACACCTGTGCACTCACTGTGGG--CTTCAG-----ATCGTGA-AGC----GGG-CTC-TTTGCT-GGGC-TTGCGA----AGC---GTGTCTG--TGCCTGCG-TTTAT--TACAAAC-TCTA-T-AAAGTATCAGAATGT-GTATTGCG--ATGTAACGCAT-CTATATACAACTTTCAGCAACGGATCTCTTGGCTCTCGCATCGATGAAGAACGCAGCGAAATGCGATAAGTAATGTGAATTGCAGAATTCAGTGAATCATCGAATCTTTGAACGCACCTTGCGCTCCTTGGTATTCCGAGGAGCAYGCCTGTTTGAGTGTCATGAAA--TCTTCAACCTACAAGC-TTT-----TGTGGT--TTTGTAGGCTTGGAC-TTGG-AGGC-TTGTCGGC----CMT-T--CT-CGGTCGGCTCCTCTTAAATGCATTAGCTTGGTTCC-TTGYGGATCGGCTC-TCGGTGTGAT--AA--------CRTCTACGCCGCGACCGTGA---AGC-G---TTT--GGCGAG-CTTCTAATC-GTCTCAGTTGA--AGACAGC--TTTATGAC--CTCTGACCTCAAATCAGGTAGGAC-----------------------------------------------------------------------------------------------------------------------------------------------------------------------------------------------------------------------------------------------------------------------------------------------------------------------------------------------------------------------------------------------------------------------------------------------------------------------------------------------------------------------------------------------------------------------------------------------------------------------------------------------------------------------
>Ganoderma_tropicum_KUMCC18_0046
------------------------------------------------------------------------------------------------------------------------------------------------------------CATTATCGAG-TCTTGA--CC--GGG--TTGTA-GCTG-GCC-TTC-C-GAGGC-ATGTGCACGCCCTGCTCA-TCCACT-CT--ACACCTGTGCACTTACTGTGGG--CTTCAG-----ATCGTAA-AGC---AGGG-CCC-TTCACC-GGGCTTTGCAG----GAC---GTGTCTG--TGCCTGCG-TTTAT--CACAAAC-TCTA-T-AAAGTATCAGAATGT-GTATTGCG--ATGTAACGCAT-CTATATACAACTTTCAGCAACGGATCTCTTGGCTCTCGCATCGATGAAGAACGCAGCGAAATGCGATAAGTAATGTGAATTGCAGAATTCAGTGAATCATCGAATCTTTGAACGCACCTTGCGCTCCTTGGTATTCCGAGGAGCATGCCTGTTTGAGTGTCATGAAA--TCATCAACCTACAAGC-CTT-----TGCGGT--TTTGTAGGCTTGGAC-TTGG-AGGC-TTGTCGGC----CGT-T--CT-TGGTCGGCTCCTCTTAAATGCATTAGCTTGGTTCC-TTGCGGATCGGCTC-TCGGTGTGAT--AA--------TGTCTACGCCGCGACCGTGA---AGC-G---TTT--GGCAAG-CTTCTAACA-GTCTCAGTTGG--AGACAGC--TTTATGAC--CTCTGACCTCAAATCAG------------------------------------------------------------------------------------------------------------------------------------------------------------------------------------------------------------------------------------------------------------------------------------------------------------------------------------------------------------------------------------------------------------------------------------------------------------------------------------------------------------------------------------------------------------------------------------------------------------------------------------------------------------------------------
>Ganoderma_tropicum_Yuan3490
------------------------------------------------------------------------TCTTGGTCA---------ATTTAGAGGAAGTAAAAGTCGTAACAAGGTTT-CCGTAGGTGAACCTGCGGAA---------GGATCATTATCGAG-TCTTGA--CC--GGG--TTGTA-GCTG-GCC-TTC-C-GAGGC-ATGTGCACGCCCTGCTCA-TCCACT-CT--ACACCTGTGCACTTACTGTGGG--CTTCAG-----ATCGTAA-AGC---AGGG-CCC-TTCACC-GGGCTTTGCAG----GAC---GTGTCTG--TGCCTGCG-TTTAT--CACAAAC-TCTA-T-AAAGTATCAGAATGT-GTATTGCG--ATGTAACGCAT-CTATATACAACTTTCAGCAACGGATCTCTTGGCTCTCGCATCGATGAAGAACGCAGCGAAATGCGATAAGTAATGTGAATTGCAGAATTCAGTGAATCATCGAATCTTTGAACGCACCTTGCGCTCCTTGGTATTCCGAGGAGCATGCCTGTTTGAGTGTCATGAAA--TCATCAACCTACAAGC-CTT-----TGCGGT--TTTGTAGGCTTGGAC-TTGG-AGGC-TTGTCGGC----CGT-T--CT-TGGTCGGCTCCTCTTAAATGCATTAGCTTGGTTCC-TTGCGGATCGGCTC-TCGGTGTGAT--AA--------TGTCTACGCCGCGACCGTGA---AGC-G---TTT--GGCAAG-CTTCTAACA-GTCTCAGTTGG--AGACAGC--TTTATGAC--CTCTGACCTCAAATCAGGTAGGACTACCCGCTGAACTTAAGCATATCAATAAGCGGAGGAAAAGAAACTAACAAGGATTCCCCTAGTAACTGCGAGTGAAGCGGGAAAAGCTCAAATTTAAAAT-CTGGCGGTC-TTTGGCCGTCC---------------------------------------------------------------------------------------------------------------------------------------------------------------------------------------------------------------------------------------------------------------------------------------------------------------------------------------------------------------------------------------------------------------------------------------------------------------------------------------------------------------------------------------------
>Ganoderma_flexipes_Wei5200
----------------------------------------------------------------------------------------------TTTGGAAGTAAAAGTCGTAACAAGGTTT-CCGTAGGTGAACCTGCGGAA---------GGATCATTATCGAG-TTTTGA--AC--GGG--TTGTA-GCTG-GCC-TTC-C-GAGGC-ATGTGCACGCCCTGCTCA-TCCACT-CT--ACACCTGTGCACACACTGTGGG--CTTCAG-----ATCGTGA-AGC----GGG-CTC-TTTACG-GGGC-TCGTGA----AGC---GTGTCTG--CGCCTGCG-TTTAT--CACAAAC-CCAA-T-AAAGTATCAGAATGT-GTATTGCG--ATGTAACGCAT-CTATATACAACTTTCAGCAACGGATCTCTTGGCTCTCGCATCGATGAAGAACGCAGCGAAATGCGATAAGTAATGTGAATTGCAGAATTCAGTGAATCATCGAATCTTTGAACGCACCTTGCGCTCCTTGGTATTCCGAGGAGCATGCCTGTTTGAGTGTCATGAAA--TCTTCAACCTACGAGC-TTT-----TGTGG---TTCGTAGGCTTGGAC-TTGG-AGGC-TTGTCGGC----CGT-T--AC-TGGTCGGCTCCTCTCAAATGCATTAGCTTGGTTCC-TTGCGGATCGGCTC-TCGGTGTGAT--AA--------TGTCTACGCCGCGACCGTGA---AGC-G---TTT-GGGCGAG-CTTCTAACG-GTCTCTGTTGG--AGACAGC--TTTATGAC--CTCTGACCTCAAATCAGGTAGGACTACCCGCTGAACTTAAGCATATCAATAAGCGGA--------------------------------------------------------------------------------------------------------------------------------------------------------------------------------------------------------------------------------------------------------------------------------------------------------------------------------------------------------------------------------------------------------------------------------------------------------------------------------------------------------------------------------------------------------------------------------------------------------------------------------------
>Ganoderma_flexipes_Wei5491
-----------------------------------------------------------------------------------------------TGGAAGTAAAAAGTCGTAACAAGGTTT-CCGTAGGTGAACCTGCGGAA---------GGATCATTATCGAG-TTTTGA--CC--GGG--TTGTA-GCTG-GCC-TTG-C-GAGGC-ATGTGCACGCCCTGCTCA-TCCACT-CT--ACACCTGTGCACACACTGTAGG--CTTCAG-----ATTGTGA-AGT----GGG-CTC-TTTACA-GGGC-TCGTGA----AGC-----GTCTG--TGCCTGCG-TTTAT--CACAAAC-CCAA-T-AAAGTATCAGAATGT-GTATTGCG--ATGTAACGCAT-CTATATACAACTTTCAGCAACGGATCTCTTGGCTCTCGCATCGATGAAGAACGCAGCGAAATGCGATAAGTAATGTGAATTGCAGAATTCAGTGAATCATCGAATCTTTGAACGCACCTTGCGCTCCTTGGTATTCCGAGGAGCATGCCTGTTTGAGTGTCATGAAA--TCTTCAACCTACGAGC-TTT-----TGTGG---TTTGTAGGCTTGGAC-TTGG-AGGC-TTGTCGGC----CGT-T--GC-TGGTCGGCTCCTCTCAAATGCATTAGCTTGGTTCC-TTGCGGATCGGCTC-TCGGTGTGAT--AA--------TGTCTACGCCGCGACCGTGA---AGC-G---TTT-GGGCGAG-CTTCTAACG-GTCTCTGTTGG--AGACAGC--TTTATGAC--CTCTGACCTCAAATCAGGTAGGACTACCCGCTGAACTTAAGCATATCAATA--------------------------------------------------------------------------------------------------------------------------------------------------------------------------------------------------------------------------------------------------------------------------------------------------------------------------------------------------------------------------------------------------------------------------------------------------------------------------------------------------------------------------------------------------------------------------------------------------------------------------------------------
>Ganoderma_flexipes_Wei5494
--------------------------------------------------------------------------------------------TTTTGGAAGTAAAAAGTCGTAACAAGGTTT-CCGTAGGTGAACCTGCGGAA---------GGATCATTATCGAG-TTTTGA--CC--GGG--TTGTA-GCTG-GCC-TTG-C-GAGGC-ATGTGCACGCCCTGCTCA-TCCACT-CT--ACACCTGTGCACACACTGTAGG--CTTCAG-----ATTGTGA-AGC----RGG-CTC-TTTACA-GGGC-TCGTGA----AGC-----GTCTG--TGCCTGCG-TTTAT--CACAAAC-CCAA-T-AAAGTATCAGAATGT-GTATTGCG--ATGTAACGCAT-CTATATACAACTTTCAGCAACGGATCTCTTGGCTCTCGCATCGATGAAGAACGCAGCGAAATGCGATAAGTAATGTGAATTGCAGAATTCAGTGAATCATCGAATCTTTGAACGCACCTTGCGCTCCTTGGTATTCCGAGGAGCATGCCTGTTTGAGTGTCATGAAA--TCTTCAACCTACGAGC-TTT-----TGTGG---TTTGTAGGCTTGGAC-TTGG-AGGC-TTGTCGGC----CGT-T--GC-TGGTCGGCTCCTCTCAAATGCATTAGCTTGGTTCC-TTGCGGATCGGCTC-TCGGTGTGAT--AA--------TGTCTACGCCGCGACCGTGA---AGC-G---TTT-GGGCGAG-CTTCTAACG-GTCTCTGTTGG--AGACAGC--TTTATGAC--CTCTGACCTCAAATCAGGTAGGACTACCCGCTGAACTTAAGCATATCAATAA-------------------------------------------------------------------------------------------------------------------------------------------------------------------------------------------------------------------------------------------------------------------------------------------------------------------------------------------------------------------------------------------------------------------------------------------------------------------------------------------------------------------------------------------------------------------------------------------------------------------------------------------
>Ganoderma_concinnum_Robledo3192
--------------------------------------------------------------------------------------------------------------GTAACAAGGTTT-CCGTAGGTGAACCTGCGGAA---------GGATCATTATCGAG-TTTTGA--CT--GGG--TTGTA-GCTG-GCC-TCC-C-GAGGC-ATGTGCACGCCCTGCTCA-TCCACT-CT--ACACCTGTGCACTTACTGTGGG--CTTCAGAT--CGTCGTGA-AGC----AGG-CTCCTTTACC-GGGT-TTGCAGA---AGG---GCTTCTG--TGCCTGCG-TTTAT--CACAAAC-TCTA-T-AAAGTATCAGAATGT-GTATTGSG--ATGTAACGCAT-CTATATACAACTTTCAGCAACGGATCTCTTGGCTCTCGCATCGATGAAGAACGCAGCGAAATGCGATAAGTAATGTGAATTGCAGAATTCAGTGAATCATCGAATCTTTGAACGCACCTTGCGCTCCTTGGTATTCCGAGGAGCATGCCTGTTTGAGTGTCATGAAA--TCTTCAACCTACAAGC-TTG-----TGTGG---TTTGTAGGCTTGGAC-TTGG-AGGC-TTGTCGGC----CGT-T--CT-CGGTCGGCTCCTCTTAAATGCATTAGCTTGGTCCC-TTGCGGATCGGCTC-TCGGTGTGAT--AA--------TGTCTACGCCGCGACCGTGA---AGC-G---TTT--GGCGAG-CTTCTAACC-GTCTCAGTTGG--AGACAGC--TTTATGAC--CTCTGACCTCAA-----------------------------------------------------------------------------------------------------------------------------------------------------------------------------------------------------------------------------------------------------------------------------------------------------------------------------------------------------------------------------------------------------------------------------------------------------------------------------------------------------------------------------------------------------------------------------------------------------------------------------------------------------------------------------------
>Ganoderma_concinnum_Robledo3235
----------------------------------------------------------------------------------------------TGAGAAGTAAAAAGTCGTAACAAGGTTT-CCGTAGGTGAACCTGCGGAA---------GGATCATTATCGAG-TTTTGA--CT--GGG--TTGTA-GCTG-GCC-TCC-C-GAGGC-ATGTGCACGCCCTGCTCA-TCCACT-CT--ACACCTGTGCACTTACTGTGGG--CTTCAGAT--CGTCGTGA-AGC----AGG-CTCCTTTACC-GGGT-TTGCAGA---AGG---GCTTCTG--TGCCTGCG-TTTAT--CACAAAC-TCTA-T-AAAGTATCAGAATGT-GTATTGCG--ATGTAACGCAT-CTATATACAACTTTCAGCAACGGATCTCTTGGCTCTCGCATCGATGAAGAACGCAGCGAAATGCGATAAGTAATGTGAATTGCAGAATTCAGTGAATCATCGAATCTTTGAACGCACCTTGCGCTCCTTGGTATTCCGAGGAGCATGCCTGTTTGAGTGTCATGAAA--TCTTCAACCTACAAGC-TTG-----TGTGG---TTTGTAGGCTTGGAC-TTGG-AGGC-TTGTCGGC----CGT-T--CT-CGGTCGGCTCCTCTTAAATGCATTAGCTTGGTTCC-TTGCGGATCGGCTC-TCGGTGTGAT--AA--------TGTCTACGCCGCGACCGTGA---AGC-G---TTT--GGCGAG-CTTCTAACC-GTCTCAGTTGG--AGACAGC--TTT------------------------------------------------------------------------------------------------------------------------------------------------------------------------------------------------------------------------------------------------------------------------------------------------------------------------------------------------------------------------------------------------------------------------------------------------------------------------------------------------------------------------------------------------------------------------------------------------------------------------------------------------------------------------------------------------------
>Ganoderma_applanatum_Cui14062
------------------------------------------------------------------------------------------------------------------------------------------------------------------CGAG-TTTTGA--CT--GGG--TTGTA-GCTG-GCC-TTC-C-GAGGC-ATGTGCACGCCCTGCTCA-TCCACT-CT--ACACCTGTGCACTTACTGTGGG--TATCAG-----ATCGTGA-AGC----GTG-CTCTTTTACTGGAGC-TTGTGA----AGC---GTGTCTG--TGCCTGCG-TTTAT--CACAAAC-ACTA-T-AAAGTATCAGAATGT-GTATTACG--ATGTAACGCAT-CTATATACAACTTTCAGCAACGGATCTCTTGGCTCTCGCATCGATGAAGAACGCAGCGAAATGCGATAAGTAATGTGAATTGCAGAATTCAGTGAATCATCGAATCTTTGAACGCACCTTGCGCTCCTTGGTATTCCGAGGAGCATGCCTGTTTGAGTGTCATGAAA--TCTTCAACCTATAAGC-TTT-----TGTGG---TTTGTAGGCTTGGAC-TTGG-AGGC-TTGTCGGC----CTT-G--AT-TGGTCGGCTCCTCTTAAATGCATTAGCTTGATTCC-TTGCGGATCGGCTC-TCGGTGTGAT--AA--------TATCTACGCCGCGACCGTGA---AGC-G---TTT--GGCGAG-CTTCTAACC-GTCTCACTTGA-GAGACAAC--TTTATGAC--CTC--------------------------------------------------------------------------------------------------------------------------------------------------------------------------------------------------------------------------------------------------------------------------------------------------------------------------------------------------------------------------------------------------------------------------------------------------------------------------------------------------------------------------------------------------------------------------------------------------------------------------------------------------------------------------------------------
>Ganoderma_applanatum_Cui14070
------------------------------------------------------------------------------------------------------------------------------------------------------------------CGAG-TTTTGA--CT--GGG--TTGTA-GCTG-GCC-TTC-C-GAGGC-ATGTGCACGCCCTGCTCA-TCCACT-CT--ACACCTGTGCACTTACTGTGGG--TATCAG-----ATCGTGA-AGC----GTG-CTCTTTTACTGGAGC-TTGTGA----AGC---GTGTCTG--TGCCTGCG-TTTAT--CACAAAC-ACTA-T-AAAGTATCAGAATGT-GTATTACG--ATGTAACGCAT-CTATATACAACTTTCAGCAACGGATCTCTTGGCTCTCGCATCGATGAAGAACGCAGCGAAATGCGATAAGTAATGTGAATTGCAGAATTCAGTGAATCATCGAATCTTTGAACGCACCTTGCGCTCCTTGGTATTCCGAGGAGCATGCCTGTTTGAGTGTCATGAAA--TCTTCAACCTATAAGC-TTT-----TGTGG---TTTGTAGGCTTGGAC-TTGG-AGGC-TTGTCGGC----CTT-G--AT-TGGTCGGCTCCTCTTAAATGCATTAGCTTGATTCC-TTGCGGATCGGCTC-TCGGTGTGAT--AA--------TATCTACGCCGCGACCGTGA---AGC-G---TTT--GGCGAG-CTTCTAACC-GTCTCACTTGA-GAGACAAC--TTTATGAC--CTC--------------------------------------------------------------------------------------------------------------------------------------------------------------------------------------------------------------------------------------------------------------------------------------------------------------------------------------------------------------------------------------------------------------------------------------------------------------------------------------------------------------------------------------------------------------------------------------------------------------------------------------------------------------------------------------------
>Ganoderma_applanatum_Wei5787a
------------------------------------------------------------------------------------------------------------TCGTAACAAGGTTT-CCGTAGGTGAACCTGCGGAA---------GGATCATTATCGAG-TTTTGA--CT--GGG--TTGTA-GCTG-GCC-TTC-C-GAGGC-ATGTGCACGCCCTGCTCA-TCCACT-CT--ACACCTGTGCACTTACTGTGGG--TATCAG-----ATCGTGA-AGC----GTG-CTCTTTTACYGGAGC-TTGTGA----AGC---GTGTCTG--TGCCTGCG-TTTAT--CACAAAC-ACTA-T-AAAGTATCAGAATGT-GTATTACG--ATGTAACGCAT-CTATATACAACTTTCAGCAACGGATCTCTTGGCTCTCGCATCGATGAAGAACGCAGCGAAATGCGATAAGTAATGTGAATTGCAGAATTCAGTGAATCATCGAATCTTTGAACGCACCTTGCGCTCCTTGGTATTCCGAGGAGCATGCCTGTTTGAGTGTCATGAAA--TCTTCAACCTATAAGC-TTT-----TGTGG---TTTGTAGGCTTGGAC-TTGG-AGGC-TTGTCGGC----CTT-G--AT-YGGTCGGCTCCTCTTAAATGCATTAGCTTGATTCC-TTGCGGATCGGCTC-TCGGTGTGAT--AA--------TATCTACGCCGCGACCGTGA---AGC-G---TTT--GGCGAG-CTTCTAACC-GTCTCACTTGA-GAGACAAC--TTTATGAC--CTCTGACCTCAAATCAGGTAGGACTACCCGCTGAACTTAAGCATATCA-----------------------------------------------------------------------------------------------------------------------------------------------------------------------------------------------------------------------------------------------------------------------------------------------------------------------------------------------------------------------------------------------------------------------------------------------------------------------------------------------------------------------------------------------------------------------------------------------------------------------------------------------
>Ganoderma_applanatum_K_M_120830
-------------------------------------------------------------------------------------------------------------------------T-CCGGGNNCGAACCTGCGGAA---------GGATCATTATCGAG-TTTTGA--CT--GGG--TTGTA-GCTG-GCC-TTC-C-GAGGC-ATGTGCACGCCCTGCTCA-TCCACT-CT--ACACCTGTGCACTTACTGTGGG--TATCAG-----ATCGTGA-AGC----GTG-CTCTTTTACCGGAGC-TTGTGA----AGC---GTGTCTG--TGCCTGCG-TTTAT--CACAAAC-ACTA-T-AAAGTATCAGAATGT-GTATTACG--ATGTAACGCAT-CTATATACAACTTTCAGCAACGGATCTCTTGGCTCTCGCATCGATGAAGAACGCAGCGAAATGCGATAAGTAATGTGAATTGCAGAATTCAGTGAATCATCGAATCTTTGAACGCACCTTGCGCTCCTTGGTATTCCGAGGAGCATGCCTGTTTGAGTGTCATGAAA--TCTTCAACCTATAAGC-TTT-----TGTGG---TTTGTAGGCTTGGAC-TTGG-AGGC-TTGTCGGC----CTT-G--AT-CGGTCGGCTCCTCTTAAATGCATTAGCTTGATTCC-TTGCGGATCGGCTC-TCGGTGTGAT--AA--------TATCTACGCCGCGACCGTGA---AGC-G---TTT--GGCGAG-CTTCTAACC-GTCTCACTTGA-GAGACAAC--TTTATGAC--CTCTGACCTCAAATCAGGTAGGACTACCCGCTGAACTTAAGCATATCAATAAGCGGAGGA-----------------------------------------------------------------------------------------------------------------------------------------------------------------------------------------------------------------------------------------------------------------------------------------------------------------------------------------------------------------------------------------------------------------------------------------------------------------------------------------------------------------------------------------------------------------------------------------------------------------------------------
>Ganoderma_applanatum_SFC20150930_02
-----------------------------------------------------------------------------------------------------------------------------------------------------------------TCGAG-TTTTGA--CT--GGG--TTGTA-GCTG-GCC-TTC-C-GAGGC-ATGTGCACGCCCTGCTCA-TCCACT-CT--ACACCTGTGCACTTACTGTGGG--TATCAG-----ATCGTGA-AGC----GTG-CTCTTTTACCGGAGC-TTGTGA----AGC---GTGTCTG--TGCCTGCG-TTTAT--CACAAAC-ACTA-T-AAAGTATCAGAATGT-GTATTACG--ATGTAACGCAT-CTATATACAACTTTCAGCAACGGATCTCTTGGCTCTCGCATCGATGAAGAACGCAGCGAAATGCGATAAGTAATGTGAATTGCAGAATTCAGTGAATCATCGAATCTTTGAACGCACCTTGCGCTCCTTGGTATTCCGAGGAGCATGCCTGTTTGAGTGTCATGAAA--TCTTCAACCTATAAGC-TTT-----TGTGG---TTTGTAGGCTTGGAC-TTGG-AGGC-TTGTCGGC----CTT-G--AT-CGGTCGGCTCCTCTTAAATGCATTAGCTTGATTCC-TTGCGGATCGGCTC-TCGGTGTGAT--AA--------TATCTACGCCGCGACCGTGA---AGC-G---TTT--GGCGAG-CTTCTAACC-GTCTCACTTGA-GAGACAAC--TTTATGAC--CTCTGACCTCAAATCA-------------------------------------------------------------------------------------------------------------------------------------------------------------------------------------------------------------------------------------------------------------------------------------------------------------------------------------------------------------------------------------------------------------------------------------------------------------------------------------------------------------------------------------------------------------------------------------------------------------------------------------------------------------------------------
>Ganoderma_applanatum_SFC20141001_24
-----------------------------------------------------------------------------------------------------------------------------------------------------------------TCGAG-TTTTGA--CT--GGG--TTGTA-GCTG-GCC-TTC-C-GAGGC-ATGTGCACGCCCTGCTCA-TCCACT-CT--ACACCTGTGCACTTACTGTGGG--TATCAG-----ATCGTGA-AGC----GTG-CTCTTTTACTGGAGC-TTGTGA----AGC---GTGTCTG--TGCCTGCG-TTTAT--CACAAAC-ACTA-T-AAAGTATCAGAATGT-GTATTATG--ATGTAACGCAT-CTATATACAACTTTCAGCAACGGATCTCTTGGCTCTCGCATCGATGAAGAACGCAGCGAAATGCGATAAGTAATGTGAATTGCAGAATTCAGTGAATCATCGAATCTTTGAACGCACCTTGCGCTCCTTGGTATTCCGAGGAGCATGCCTGTTTGAGTGTCATGAAA--TCTTCAACCTATAAGC-TTT-----TGTGG---TTTGTAGGCTTGGAC-TTGG-AGGC-TTGTCGGC----CTT-G--AT-CGGTCGGCTCCTCTTAAATGCATTAGCTTGATTCC-TTGCGGATCGGCTC-TCGGTGTGAT--AA--------TATCTACGCCGCGACCGTGA---AGC-G---TTT--GGCGAG-CTTCTAACC-GTCTCACTTGA-GAGACAAC--TTTATGAC--CTCTGACCTCAAATCA-------------------------------------------------------------------------------------------------------------------------------------------------------------------------------------------------------------------------------------------------------------------------------------------------------------------------------------------------------------------------------------------------------------------------------------------------------------------------------------------------------------------------------------------------------------------------------------------------------------------------------------------------------------------------------
>GA64
-----------------------------------------------------------------------------------------------------------------ACAAGGTTT-CCGTAGGTGAACCTGCGGAA---------GGATCATTATCGAG-TTTTGA--CT--GGG--TTGTA-GCTG-GCC-TTC-C-GAGGC-ATGTGCACGCCCTGTTCA-TCCACT-CT--ACACCTGTGCACTTACTGTGGG--TATCAG-----ATCGTGA-AGC----GGG-CTCTTTAATTAGGGC-TTGTGA----AGT---GTGTCTG--TGCCTAYG-TTTAT--CACAAAC-TCTA-TAAAAGTATCAGAATGT-GTATCACG--ATGTAACGCAT-CTATATACAACTTTCAGCAACGGATCTCTTGGCTCTCGCATCGATGAAGAACGCAGCGAAATGCGATAAGTAATGTGAATTGCAGAATTCAGTGAATCATCGAATCTTTGAACGCACCTTGCGCTCCTTGGTATTCCGAGGAGCATGCCTGTTTGAGTGTCGTGAAA--TCTTCAACCTACRAGC-TTT-----TGTAG---CTTGTCGGCTTGGAC-TTGG-AGGC-TTGTCGGC----TTT-T--AT-TGGTCGGCTCTTCTTAAATACATTAGCTTGGTTCC-TTGTGAATCGGCTC-TCGGTGTGAT--AA--------TATCTACGCCGCGACCGTGA---AGC-G---TTT--GGCAAG-CTTCTAACT-GTCTCTGTTGA-GAGACAAC-TTTTATGAC--CTCTGACCTCAAATCAGGTAGGACTACCCGCTGAACTTAAGCATATCATAA--------------------------------------------------------------------------------------------------------------------------------------------------------------------------------------------------------------------------------------------------------------------------------------------------------------------------------------------------------------------------------------------------------------------------------------------------------------------------------------------------------------------------------------------------------------------------------------------------------------------------------------------
>Ganoderma_wiiroense_UMN20GHA
------------------------------------------------------------------------------------------------------------TCGTAACAAGGTTT-CCGTAGGTGAACCTGCGGAA---------GGATCATTATCGAG-TTTTGAA-CT--GGG--TTGTA-GCTG-GCC-TTC-C-GAGGC-ATGTGCACGCCCTGCTCA-TCCACT-CT--ACACCTGTGCACTCACTGTGGG--CTTCAGGCATTATTGCGG-AGC----GCG-TTC-CTCACT-GGAC-TTGTGGAAGCAGT---GTGTCTG--TGCCTACG-TTTAT--CACAAAC-TCTA-T-AAAGTATCAGAATGT-GTATTGCG--ATGTAACGCAT-CTATATACAACTTTCAGCAACGGATCTCTTGGCTCTCGCATCGATGAAGAACGCAGCGAAATGCGATAAGTAATGTGAATTGCAGAATTCAGTGAATCATCGAATCTTTGAACGCACCTTGCGCTCCTTGGTATTCCGAGGAGCATGCCTGTTTGAGTGTCATGAAA--TCTTCAACCTACGAGC-TTT-----TGTGG---TTTGTAGGCTTGGAC-TTGG-AGGC-TTGTCGGC----CGT-T--CT-TGGTCGGCTTCTCTTAAATGCATTAGCTTGGTTCC-TTGCGGATCGGCTC-TCGGTGTGAT--AA--------TGTCTACGCTGCGACCGTGA---AGC-G---TTT--GGCGAG-CTTCTAACC-GTCTCTTT----GAGACAGC--TTTATGAC--CTCTGACCTCAAATCAGGTAGGACTACCCGCTGAACTTAAGCATATCAATAAGCGGAGGAAAAGAAACTAACAAGGATTCCCCTAGTAACTGCGAGTGAAGCGGGAAAAGCTCAAATTTAAAAT-CTGGCGGTC-TTTGACCGTCCGAGTTGTAGTCTGGAGAAGTGCTTT--------------------------------------------------------------------------------------------------------------------------------------------------------------------------------------------------------------------------------------------------------------------------------------------------------------------------------------------------------------------------------------------------------------------------------------------------------------------------------------------------------------------
>Ganoderma_wiiroense_UMN21GHA
----------------------------------------------------------------------------------------------------------------------------------------TGCGGAA---------GGATCATTATCGAG-TTTTGAA-CT--GGG--TTGTA-GCTG-GCC-TTC-C-GAGGC-ATGTGCACGCCCTGCTCA-TCCACT-CT--ACACCTGTGCACTCACTGTGGG--CTTCAGGCATTATTGCGG-AGC----GCG-TTC-CTCACT-GGAC-TTGTGGAAGCAGT---GTGTCTG--TGCCTACG-TTTAT--CACAAAC-TCTA-T-AAAGTATCAGAATGT-GTATTGCG--ATGTAACGCAT-CTATATACAACTTTCAGCAACGGATCTCTTGGCTCTCGCATCGATGAAGAACGCAGCGAAATGCGATAAGTAATGTGAATTGCAGAATTCAGTGAATCATCGAATCTTTGAACGCACCTTGCGCTCCTTGGTATTCCGAGGAGCATGCCTGTTTGAGTGTCATGAAA--TCTTCAACCTACGAGC-TTT-----TGTGG---TTTGTAGGCTTGGAC-TTGG-AGGC-TTGTCGGC----CGT-T--CT-TGGTCGGCTTCTCTTAAATGCATTAGCTTGGTTCC-TTGCGGATCGGCTC-TCGGTGTGAT--AA--------TGTCTACGCTGCGACCGTGA---AGC-G---TTT--GGCGAG-CTTCTAACC-GTCTCTTT----GAGACAGC--TTTATGAC--CTCTGACCTCAAATCAGGTAGGACTACCCGCTGAACTTAAGCATATCAATAAGCGGAGGAAAAGAAACTAACAAGGATTCCCCTAGTAACTGCGAGTGAAGCGGGAAAAGCTCAAATTTAAAAT-CTGGCGGTC-TTTGACCGTCCGAGTT----------------------------------------------------------------------------------------------------------------------------------------------------------------------------------------------------------------------------------------------------------------------------------------------------------------------------------------------------------------------------------------------------------------------------------------------------------------------------------------------------------------------------------------
>Ganoderma_chocoense_QCAM3123
-------------------------------------------------------------------------------------------------GGAAGTAAAAGTCGTAACAAGGTTT-CCGTAGGTGAACCTGCGGAA---------GGATCATTATCGAG-TTTTGA--CT--GGG--TTGTA-GCTG-GCC-TTC-C-GAGGC-ATGTGCACGCCCTGCTCA-TCCACT-CTACACACCTGTGCACTTACTGTGGG--TTACAG-----ATCGTGA-AGC----GGG-TCC-TTTGTT-GGGC-TCGTGA----AGC---GCACCTG--TGCCCGCG-TTTAT--CACAAAC-TCTA-T-ACAGTACTAGAATGT-GTATTGGG--ATGTAACGCAT-CTATATACAACTTTCAGCAACGGATCTCTTGGCTCTCGCATCGATGAAGAACGCAGCGAAATGCGATAAGTAATGTGAATTGCAGAATTCAGTGAATCATCGAATCTTTGAACGCACCTTGCGCTCCTTGGTATTCCGAGGAGCATGCCTGTTTGAGTGTCATGAAA--TCTTCAACCTACAAGC-TTTT----TGTGG---TTTGTAGGCTTGGAC-TTGG-AGGC-TTGTCGGC----CTT-T--AT-TGGTCGGCTCCTCTTAAATGCATTAGCTTGGTTCC-TTGCGGATCGGCTG-TCGGTGTGAT--AAATAATATTAGTCTACTCCGCGACCGTGA---AGC-G---TAT--GGCAAG-CTTCCAACC-GTCTCGGTATA-GAGACAGCTTTTTATGAC--CTCTGACCTCAAATCAGGTAGGACTACCCGCTGAACTTAAGCATATCAATAAGCGGAGGAAAAGAAACTAACAAGGATTCCCCTAGTAACTGCGAGTGAAGCGGGAAAAGCTCAAATTTAAAAT-CTGGCGGTC-TTTGGCCGTCCGAGTTGTAGTCTGGAGAAGTGCTTTCCGCGCTGGACCGTGTATAAGTCTCTTGGAACAGAGCGTCATAGAGGGTGAGAATCCCGTCTTTGACACGGACTACCAGTGCTTTGTGATGCGCTCTCAAAGAGTCGAGTTGTTTGGGAATGCAGCTCAAAATGGGTGGTGAATTCCATCTAAAGCTAAATATTGGCGAGAGACCGATAGCGAACAAGTACCGTGAGGGAAAGATGAAAAGCACTTTGGAAAGAGAGTTAAACAGTACGTGAAATTGCTGAAAGGGAAACGCTTGAAGTCAGTCGCGTTGTCCGGAACTCAGCCTTGCTTTATTGCTTGGTGCACTTTCCGGATGACGGGTCAGCATCGATTTTGACCGTCGGAAAAGGGCTGGAGTAATGTGGCACCTCCGGGTGTGTTATAGACTCTAGTCGCATACGGCGGTTGGGATCGAGGAACGCAGCGCGCCGCAAGGCAGGGGTTCGCCCACTTTCGCGCTTAGGATGCTGGCATAATGGCTTTAAACGACC
>Ganoderma_podocarpense_JV1504_126
------------------------------------------------------------------------------------------------------------------------------------------------------------------CGAG-TTTTGA--CT--GGG--TTGTA-GCTG-GCC-TTC-C-GAGGC-ATGTGCACGCCCTGCTCA-TCCACT-CT--ACACCTGTGCACTTACTGTGGG--TTACAG-----ATCGTGA-AGC----GGG-CTC-TTTGCC-GGGC-TCGCGG----AGC---GCACCTG--TGCCTGCG-TTTAT--CACAAAC-TCTA-T-ACAGTATCAGAATGT-GTATTGCG--ACGTAACGCAT-CTATATACAACTTTCAGCAACGGATCTCTTGGCTCTCGCATCGATGAAGAACGCAGCGAAATGCGATAAGTAATGTGAATTGCAGAATTCAGTGAATCATCGAATCTTTGAACGCACCTTGCGCTCCTTGGTATTCCGAGGAGCATGCCTGTTTGAGTGTCATGAAA--TCTTCAACCTACAAGC-TTTTT---TGTGG---TTTGTAGGCTTGGAC-TTGG-AGGC-TTGTCGGC----CTT-T--AT-TGGTCGGCTCCTCTTAAATGCATTAGCTTGGTTCC-TTGCGGATCGGCTG-TCGGTGTGAT--AA--------TGTCTACTCCGCGACCGTGA---AGC-G---TAT--GGCAAG-CTTCCAACC-GTCTCGCTATA-GAGACAGCTTTTTATGAC--CTC--------------------------------------------------------------------------------------------------------------------------------------------------------------------------------------------------------------------------------------------------------------------------------------------------------------------------------------------------------------------------------------------------------------------------------------------------------------------------------------------------------------------------------------------------------------------------------------------------------------------------------------------------------------------------------------------
>Ganoderma_podocarpense_QCAM6422
------------------------------------------------------------------------------------------------------------------------------------------------------------CATTATCGAG-TTTTGA--CT--GGG--TTGTA-GCTG-GCC-TTC-C-GAGGC-ATGTGCACGCCCTGCTCA-TCCACT-CT--ACACCTGTGCACTTACTGTGGG--TTACAG-----ATCGTGA-AGC----GGG-CTC-TTTGCC-GGGC-TCGCGG----AGC---GCACCTG--TGCCTGCG-TTTAT--CACAAAC-TCTA-T-ACAGTATCAGAATGT-GTATTGCG--ACGTAACGCAT-CTATATACAACTTTCAGCAACGGATCTCTTGGCTCTCGCATCGATGAAGAACGCAGCGAAATGCGATAAGTAATGTGAATTGCAGAATTCAGTGAATCATCGAATCTCTGAACGCACCTTGCGCTCCTTGGTATTCCGAGGAGCATGCCTGTTTGAGTGTCATGAAA--TCTTCAACCTACAAGC-TTTTT---TGTGG---TTTGTAGGCTTGGAC-TTGG-AGGC-TTGTCGGC----CTT-T--AT-TGGTCGGCTCCTCTTAAATGCATTAGCTTGGTTCC-TTGCGGATCGGCTG-TCGGTGTGAT--AA--------TGTCTACTCCGCGACCGTGA---AGC-G---TAT--GGCAAG-CTTCCAACC-GTCTCGCTATA-GAGACAGCTTTTTATGAC--CTCTGAC----------------------------------------------------------------------------------------------------------------------------------------------------------------------------------------------------------------------------------------------------------------------------------------------------------------------------------------------------------------------------------------------------------------------------------------------------------------------------------------------------------------------------------------------------------------------------------------------------------------------------------------------------------------------------------------
>GA04
-----------------------------------------------------------------------------------TTTTCCTTTTGTTGAAAGAAAAAAGTCGTAACAAGGTTT-CTGTAGGTGAACCTGCGGAAG--------GGATCATTATCGAG-TTTTGA--CT--GGG--TTGTA-GCTGTCCC-TTC-C-GAGGC-ATGTGCACGCCCTGCTCA-TCCACT-CT--ACACCTGTGCACTTACTGTGGG--CTTCAGAC---GTCGTGA-AGC----GGG-CTC-TTTACT-GAGC-CTGTAG----AGCG--GTGTCTG--TGCCTGCG-TTTAT--CACAAAC-CCCA-T-AAAGTATTAGAATGT-GTATTGCG--ATGTAACGCAT-CTATATACAACTTTCAGCAACGGATCTCTTGGCTCTCGCATCGATGAAGAACGCAGCGAAATGCGATAAGTAATGTGAATTGCAGAATTCAGTGAATCATCGAATCTTTGAACGCACCTTGCGCTCCTTGGTATTCCGAGGAGCATGCCTGTTTGAGTGTCATGAAA--TCTTCAACTTACAGAC-CTT-----TGYGGG--TTTGTAGGCTTGGAC-TTGG-AGGC-TTGTCGGC----CGTGT--TT-CGGCCGGCTCCTCTTAAATGCATTAGCTTGATTCC-TTGCGGATCGGCTC-TCGGTGTGAT--AA--------TGTCTACGCCGCGACCGTGA---AGC-G--TTTT--GGCGAG-CTTCTAACC-GTCCTCGTTTG---GACAGC--TTTATGAC--CTCTGACCTCAAATCAGGTAGGACTACCCGCTGAACTTAAGCATATCAATAAGCGGAGGA-----------------------------------------------------------------------------------------------------------------------------------------------------------------------------------------------------------------------------------------------------------------------------------------------------------------------------------------------------------------------------------------------------------------------------------------------------------------------------------------------------------------------------------------------------------------------------------------------------------------------------------
>GA08_(reversed)
----------------------------------------------------------------------------------------------------------------AACAAGGTTT-CCGTAGGTGAACCTGCGGAA---------GGATCATTATCGAG-TTTTGA--CT--GGG--TTGTA-GCTG-GCC-TTC-C-GAGGC-ATGTGCACGCCCTGCTCA-TCCACT-CT--ACACCTGTGCACTTACTGTGGG--CTTCAGAC---GTCGTGA-AGC----GGG-CTC-TTTACT-GAGC-CTGTAG----AGCG--GTGTCTG--TGCCTGCG-TTTAT--CACAAAC-CCCA-T-AAAGTATTAGAATGT-GTATTGCG--ATGTAACGCAT-CTATATACAACTTTCAGCAACGGATCTCTTGGCTCTCGCATCGATGAAGAACGCAGCGAAATGCGATAAGTAATGTGAATTGCAGAATTCAGTGAATCATCGAATCTTTGAACGCACCTTGCGCTCCTTGGTATTCCGAGGAGCATGCCTGTTTGAGTGTCATGAAA--TCTTCAACTTACAGAC-CTT-----TGTGGG--TTTGTAGGCTTGGAC-TTGG-AGGC-TTGTCGGC----CGTGT--TT-CGGCCGGCTCCTCTTAAATGCATTAGCTTGATTCC-TTGCGGATCGGCTC-TCGGTGTGAT--AA--------TGTCTACGCCGCGACCGTGA---AGC-G--TTTT--GGCGAG-CTTCTAACC-GTCCTCGTTTG---GACAGC--TTTATGAC--CTCTGACCTCAAATCAGGTAGGACTACCCGCTGAACTTAAGCATATC------------------------------------------------------------------------------------------------------------------------------------------------------------------------------------------------------------------------------------------------------------------------------------------------------------------------------------------------------------------------------------------------------------------------------------------------------------------------------------------------------------------------------------------------------------------------------------------------------------------------------------------------
>GA09_(reversed)
--------------------------------------------------------------------------------------------------------AAAATGGTAACAAGGTTT-CCGTAGGTGAACCTGCGGAA---------GGATCATTATCGAG-TTTTGA--CT--GGG--TTGTA-GCTG-GCC-TTC-C-GAGGC-ATGTGCACGCCCTGCTCA-TCCACT-CT--ACACCTGTGCACTTACTGTGGG--CTTCAGAC---GTCGTGA-AGC----GGG-CTC-TTTACT-GAGC-CTGTAG----AGCG--GTGTCTG--TGCCTGCG-TTTAT--CACAAAC-CCCA-T-AAAGTATTAGAATGT-GTATTGCG--ATGTAACGCAT-CTATATACAACTTTCAGCAACGGATCTCTTGGCTCTCGCATCGATGAAGAACGCAGCGAAATGCGATAAGTAATGTGAATTGCAGAATTCAGTGAATCATCGAATCTTTGAACGCACCTTGCGCTCCTTGGTATTCCGAGGAGCATGCCTGTTTGAGTGTCATGAAA--TCTTCAACTTACAGAC-CTT-----TGTGGG--TTTGTAGGCTTGGAC-TTGG-AGGC-TTGTCGGC----CGTGT--TT-CGGCCGGCTCCTCTTAAATGCATTAGCTTGATTCC-TTGCGGATCGGCTC-TCGGTGTGAT--AA--------TGTCTACGCCGCGACCGTGA---AGC-G--TTTT--GGCGAG-CTTCTAACC-GTCCTCGTTTG---GACAGC--TTTATGAC--CTCTGACCTCAAATCAGGTAGGACTACCCGCTGAACTTAAGCATATCATATAAAGGGGGGGGAGAAAAGAA------------------------------------------------------------------------------------------------------------------------------------------------------------------------------------------------------------------------------------------------------------------------------------------------------------------------------------------------------------------------------------------------------------------------------------------------------------------------------------------------------------------------------------------------------------------------------------------------------------------------
>GA46
--------------------------------------------------------------------------------------------------------------GTAACAAGGTTT-CCGTAGGTGAACCTGCGGAA---------GGATCATTATCGAG-TTTTGA--CT--GGG--TTGTA-GCTG-GCC-TTC-C-GAGGC-ATGTGCACGCCCTGCTCA-TCCACT-CT--ACACCTGTGCACTTACTGTGGG--CTTCAGAC---GTCGTGA-AGC----GGG-CTC-TTTACT-GAGC-CTGTAG----AGCG--GTGTCTG--TGCCTGCG-TTTAT--CACAAAC-CCCA-T-AAAGTATTAGAATGT-GTATTGCG--ATGTAACGCAT-CTATATACAACTTTCAGCAACGGATCTCTTGGCTCTCGCATCGATGAAGAACGCAGCGAAATGCGATAAGTAATGTGAATTGCAGAATTCAGTGAATCATCGAATCTTTGAACGCACCTTGCGCTCCTTGGTATTCCGAGGAGCATGCCTGTTTGAGTGTCATGAAA--TCTTCAACTTACAGAC-CTT-----TGTGGG--TTTGTAGGCTTGGAC-TTGG-AGGC-TTGTCGGC----CGTGT--TT-CGGCCGGCTCCTCTTAAATGCATTAGCTTGATTCC-TTGCGGATCGGCTC-TCGGTGTGAT--AA--------TGTCTACGCCGCGACCGTGA---AGC-G--TTTT--GGCGAG-CTTCTAACC-GTCCTCGTTTG---GACAGC--TTTATGAC--CTCTGACCTCAAATCAGGTAGGACTACCCGCTGAACTTAAGCATATC------------------------------------------------------------------------------------------------------------------------------------------------------------------------------------------------------------------------------------------------------------------------------------------------------------------------------------------------------------------------------------------------------------------------------------------------------------------------------------------------------------------------------------------------------------------------------------------------------------------------------------------------
>GA56_(reversed)
-----------------------------------------------------------------------------------------------------------AKCGTAACAAGGTTT-CCGTAGGTGAACCTGCGGAA---------GGATCATTATCGAG-TTTTGA--CT--GGG--TTGTA-GCTG-GCC-TTC-C-GAGGC-ATGTGCACGCCCTGCTCA-TCCACT-CT--ACACCTGTGCACTTACTGTGGG--CTTCAGAC---GTCGTGA-AGC----GGG-CTC-TTTACT-GAGC-CTGTAG----AGCG--GTGTCTG--TGCCTGCG-TTTAT--CACAAAC-CCCA-T-AAAGTATTAGAATGT-GTATTGCG--ATGTAACGCAT-CTATATACAACTTTCAGCAACGGATCTCTTGGCTCTCGCATCGATGAAGAACGCAGCGAAATGCGATAAGTAATGTGAATTGCAGAATTCAGTGAATCATCGAATCTTTGAACGCACCTTGCGCTCCTTGGTATTCCGAGGAGCATGCCTGTTTGAGTGTCATGAAA--TCTTCAACTTACAGAC-CTT-----TGCGGG--TTTGTAGGCTTGGAC-TTGG-AGGC-TTGTCGGC----CGTGT--TT-CGGCCGGCTCCTCTTAAATGCATTAGCTTGATTCC-TTGCGGATCGGCTC-TCGGTGTGAT--AA--------TGTCTACGCCGCGACCGTGA---AGC-G--TTTT--GGCGAG-CTTCTAACC-GTCCTCGTTTG---GACAGC--TTTATGAC--CTCTGACCTCAAATCAGGTAGGACTACCCGCTGAACTTAAGCATA--------------------------------------------------------------------------------------------------------------------------------------------------------------------------------------------------------------------------------------------------------------------------------------------------------------------------------------------------------------------------------------------------------------------------------------------------------------------------------------------------------------------------------------------------------------------------------------------------------------------------------------------------
>Ganoderma_parvulum_MUCL44148
------------------------------------------------------------------------------------------------------------------------------TAGGTGAACCTGCGGAA---------GGATCATTATCGAG-TTTTGA--CT--GGG--TTGTA-GCTG-GCC-TTC-C-GAGGC-ATGTGCACGCCCTGCTCA-TCCACT-CT--ACACCTGTGCACTTACTGTGGG--CTTCAGAC---GTCGTGA-AGC----GGG-CTC-TTTACT-GAGC-CTGTAG----AGCG--GTGTCTG--TGCCTGCG-TTTAT--CACAAAC-CCCA-T-AAAGTATTAGAATGT-GTATTGCG--ATGTAACGCAT-CTATATACAACTTTCAGCAACGGATCTCTTGGCTCTCGCATCGATGAAGAACGCAGCGAAATGCGATAAGTAATGTGAATTGCAGAATTCAGTGAATCATCGAATCTTTGAACGCACCTTGCGCTCCTTGGTATTCCGAGGAGCATGCCTGTTTGAGTGTCATGAAA--TCTTCAACTTACAGAC-CTT-----TGCGGG--TTTGTAGGCTTGGAC-TTGG-AGGC-TTGTCGGC----CGTGT--TT-CGGCCGGCTCCTCTTAAATGCATTAGCTTGATTCC-TTGCGGATCGGCTC-TCGGTGTGAT--AA--------TGTCTACGCCGCGACCGTGA---AGC-G--TTTT--GGCGAG-CTTCTAACC-GTCCTCGTTTG--------------------------------------------------------------------------------------------------------------------------------------------------------------------------------------------------------------------------------------------------------------------------------------------------------------------------------------------------------------------------------------------------------------------------------------------------------------------------------------------------------------------------------------------------------------------------------------------------------------------------------------------------------------------------------------------------------------------
>Ganoderma_stipitatum_CMUDEA110
-----------------------------------------------------------------------------------------------------------------------------------------------------------------------------------------------------------------C-ATGTGCACGCCCTGCTCA-TCCACT-CT--ACACCTGTGCACTTACTGTGGG--CTTCAGAC---GTCGTGA-AGC----GGG-CTC-TTTACT-GAGC-CTGTAG----AGCG--GTGTCTG--TGCCTGCG-TTTAT--CACAAAC-CCCA-T-AAAGTATTAGAATGT-GTATTGCG--ATGTAACGCAT-CTATATACAACTTTCAGCAACGGATCTCTTGGCTCTCGCATCGATGAAGAACGCAGCGAAATGCGATAAGTAATGTGAATTGCAGAATTCAGTGAATCATCGAATCTTTGAACGCACCTTGCGCTCCTTGGTATTCCGAGGAGCATGCCTGTTTGAGTGTCATGAAA--TCTTCAACTTACAGAC-CTT-----TGCGGG--TTTGTAGGCTTGGAC-TTGG-AGGC-TTGTCGGC----CGTGT--TT-CGGCCGGCTCCTCTTAAATGCATTAGCTTGATTCC-TTGCGGATCGGCTC-TCGGTGTGAT--AA--------TGTCTACGCCGCGACCGTGA---AGC-G--TTTT--GGCGAG-C----------------------------------------------------------------------------------------------------------------------------------------------------------------------------------------------------------------------------------------------------------------------------------------------------------------------------------------------------------------------------------------------------------------------------------------------------------------------------------------------------------------------------------------------------------------------------------------------------------------------------------------------------------------------------------------------------------------------------------------
>Ganoderma_subamboinense_var_laevisporum_UMNFL32
-----------------------------------------------------------------------------------------------------------------------------------------------------------------TCGAG-TTTTGA--CT--GGG--TTGTA-GCTG-GCC-TTC-C-GAGGC-ATGTGCACGCCCTGCTCA-TCCACT-CT--ACACCTGTGCACTTACTGTGGG--CTTCAGAC---GTCGTGA-AGC----GGG-CTC-TTTACT-GAGC-CTGTAG----AGCG--GTGTCTG--TGCCTGCG-TTTAT--CACAAAC-CCCA-T-AAAGTATTAGAATGT-GTATTGCG--ATGTAACGCAT-CTATATACAACTTTCAGCAACGGATCTCTTGGCTCTCGCATCGATGAAGAACGCAGCGAAATGCGATAAGTAATGTGAATTGCAGAATTCAGTGAATCATCGAATCTTTGAACGCACCTTGCGCTCCTTGGTATTCCGAGGAGCATGCCTGTTTGAGTGTCATGAAA--TCTTCAACTTACAGAC-CTT-----TGCGGG--TTTGTAGGCTTGGAC-TTGG-AGGC-TTGTCGGC----CGTGT--TT-CGGCCGGCTCCTCTTAAATGCATTAGCTTGATTCC-TTGCGGATCGGCTC-TCGGTGTGAT--AA--------TGTCTACGCCGCGACCGTGA---AGC-G--TTTT--GGCGAG-CTTCTAACC-GTCCTCGTTTG---GACAGC--TTTA-----------------------------------------------------------------------------------------------------------------------------------------------------------------------------------------------------------------------------------------------------------------------------------------------------------------------------------------------------------------------------------------------------------------------------------------------------------------------------------------------------------------------------------------------------------------------------------------------------------------------------------------------------------------------------------------------------
>Ganoderma_weberianum_B18
------------------------------------------------------------------------------------------------------------------------TT-CCGTAGGGGAACCTGCGGAG---------GGATCATTATCGAG-TTTTGA--CT--GGG--TTGTA-GCTG-GCC-TTC-C-GAGGC-ATGTGCACGCCCTGCTCA-TCCACT-CT--ACACCTGTGCACTTACTGTGGG--CTTCAGAC---GTCGTGA-AGC----GGG-CTC-TTTACT-GAGC-CTGTAG----AGCG--GTGTCTG--TGCCTGCG-TTTAT--CACAAAC-CCCA-T-AAAGTATTAGAATGT-GTATTGCG--ATGTAACGCAT-CTATATACAACTTTCAGCAACGGATCTCTTGGCTCTCGCATCGATGAAGAACGCAGCGAAATGCGATAAGTAATGTGAATTGCAGAATTCAGTGAATCATCGAATCTTTGAACGCACCTTGCGCTCCTTGGTATTCCGAGGAGCATGCCTGTTTGAGTGTCATGAAA--TCTTCAACTTACAGAC-CTT-----TGCGGG--TTCGTAGGCTTGGAC-TTGG-AGGC-TTGTCGGC----CGTGT--TT-CGGCCGGCTCCTCTTAAATGCATTAGCTTGATTCC-TTGCGGATCGGCTC-TCGGTGTGAT--AA--------TGTCTACGCCGCGACCGTGA---AGC-G--TTTT--GGCGAG-CTTCTAACC-GTCCTCGTTTG---GACAGC--TTTATGAC--CTCTGACCTCAAATCAGGTAGGACTACCCGCTGAACTTAAGCATATCAATAAGCGGAGGAA----------------------------------------------------------------------------------------------------------------------------------------------------------------------------------------------------------------------------------------------------------------------------------------------------------------------------------------------------------------------------------------------------------------------------------------------------------------------------------------------------------------------------------------------------------------------------------------------------------------------------------
>GA10
-----------------------------------------------------------------------------------------------------------------ACAAGGTTT-CCGTAGGTGAACCTGCGGAA---------GGATCATTATCGAG-TTTTGA--CT--GGG--TTGTA-GCTG-GCC-TTC-C-GAGGC-ATGTGCACGCCCTGCTCA-TCCACT-CT--ACACCTGTGCACTYACTGTGGG--CTTCAGAC---GTCGTGA-AGC----GGG-CTC-TTTACT-GAGC-CTGTAG----AGCG--GTGTCTG--TGCCTGCG-TTTAT--CACAAAC-YMCA-T-AAAGTATTAGAATGT-GTATTGCG--ATGTAACGCAT-CTATATACAACTTTCAGCAACGGATCTCTTGGCTCTCGCATCGATGAAGAACGCAGCGAAATGCGATAAGTAATGTGAATTGCAGAATTCAGTGAATCATCGAATCTTTGAACGCACCTTGCGCTCCTTGGTATTCCGAGGAGCATGCCTGTTTGAGTGTCATGAAA--TCTTCAACTTACAGAC-CTT-----TGTGGG--TTTGTAGGCTTGGAC-TTGG-AGGC-TTGTCGGC----CGTGT--TT-CGGCCGGCTCCTCTTAAATGCATTAGCTTGATTCC-TTGCGGATCGGCTC-TCGGTGTGAT--AA--------TGTCTACGCCGCGACCGTGA---AGC-G--TTTT--GGCGAG-CTTCTAACC-GTCCTCGTTWG---GACAGC--TTTATGAC--CTCTGACCTCAAATCAGGTAGGACTACCCGCTGAACTTAAGCATA--------------------------------------------------------------------------------------------------------------------------------------------------------------------------------------------------------------------------------------------------------------------------------------------------------------------------------------------------------------------------------------------------------------------------------------------------------------------------------------------------------------------------------------------------------------------------------------------------------------------------------------------------
>Ganoderma_subamboinense_var_laevisporum_UMNFL100
-----------------------------------------------------------------------------------------------------------------------------------------------------------------TCGAG-TTTTGA--CT--GGG--TTGTA-GCTG-GCC-TTC-C-GAGGC-ATGTGCACGCCCTGCTCA-TCCACT-CT--ACACCTGTGCACTTACTGTGGG--CTTCAGAC---GTCGCGA-AGC----GGG-CTC-TTTACT-GAGC-CTGCAG----AGCG--GTGTCTG--TGCCTGCG-TTTAT--CACAAAC-TCCA-T-AAAGTATTAGAATGT-GTATTGCG--ATGTAACGCAT-CTATATACAACTTTCAGCAACGGATCTCTTGGCTCTCGCATCGATGAAGAACGCAGCGAAATGCGATAAGTAATGTGAATTGCAGAATTCAGTGAATCATCGAATCTTTGAACGCACCTTGCGCTCCTTGGTATTCCGAGGAGCATGCCTGTTTGAGTGTCATGAAA--TCTTCAACTTACAGAC-CTT-----TGCNGG--TTTGTAGGCTTGGAC-TTGG-AGGC-TTGTCGGC----CGTGT--TT-CGGCCGGCTCCTCTTAAATGCATTAGCTTGATTCC-TTGCGGATCGGCTC-TCGGTGTGAT--AA--------TGTCTACGCCGCGACCGTGA---AGC-G--TTTT--GGCGAG-CTTCTAACC-GTCCTCGTTTG---GACAGC--TTTA-----------------------------------------------------------------------------------------------------------------------------------------------------------------------------------------------------------------------------------------------------------------------------------------------------------------------------------------------------------------------------------------------------------------------------------------------------------------------------------------------------------------------------------------------------------------------------------------------------------------------------------------------------------------------------------------------------
>Ganoderma_weberianum_GuzmanDavalos9569
----------------------------------------------------------------------------------------------------------------------------------------------------------------ATCGAG-TTTTGA--CT--GGG--TTGTA-GCTG-GCC-TTC-C-GAGGC-ATGTGCACGCCCTGCTCA-TCCACT-CT--ACACCTGTGCACTTACTGTGGG--CTTCAGAC---GTCGTGA-AGC----GGG-CTC-TTTACT-GAGC-CTGTAG----AGCG--GTGTCTG--TGCCTGCG-TTTAT--CACAAAC-TCCA-T-AAAGTATTAGAATGT-GTATTGCG--ATGTAACGCAT-CTATATACAACTTTCAGCAACGGATCTCTTGGCTCTCGCATCGATGAAGAACGCAGCGAAATGCGATAAGTAATGTGAATTGCAGAATTCAGTGAATCATCGAATCTTTGAACGCACCTTGCGCTCCTTGGTATTCCGAGGAGCATGCCTGTTTGAGTGTCATGAAA--TCTTCAACTTACAGAC-CTT-----TGCGGG---TTGTAGGCTTGGAC-TTGG-AGGC-TTGTCGGC----CGTGT--TT-CGGTCGGCTCCTCTTAAATGCATTAGCTTGATTCC-TTGCGGATCGGCTC-TCGGTGTGAT--AA--------TGTCTACGCCGCGACCGTGA---AGC-G--TTTT--GGCGAG-CTTCTAACC-GTCCTCGTTTG--------------------------------------------------------------------------------------------------------------------------------------------------------------------------------------------------------------------------------------------------------------------------------------------------------------------------------------------------------------------------------------------------------------------------------------------------------------------------------------------------------------------------------------------------------------------------------------------------------------------------------------------------------------------------------------------------------------------
>Ganoderma_parvulum_INBEFletes7619
--------------------------------------------------------------------------------------------------------------------------------------------------------GGATCATTATCGAG-TTTTGA--CT--GGG--TTGTA-GCTG-GCC-TTC-C-GAGGC-ATGTGCACGCCCTGCTCA-TCCACT-CT--ACACCTGTGCACTTACTGTGGG--CTTCAGAC---GTCGTGA-AGC----GGG-CTC-TTTACT-GAGC-CTGTAG----AGCG--GTGTCTG--TGCCTGCG-TTTAT--CACAAAC-CCCA-T-AAAGTATTAGAATGT-GTATTGCG--ATGTAACGCAT-CTATATACAACTTTCAGCAACGGATCTCTTGGCTCTCGCATCGATGAAGAACGCAGCGAAATGCGATAAGTAATGTGAATTGCAGAATTCAGTGAATCATCGAATCTTTGAACGCACCTTGCGCTCCTTGGTATTCCGAGGAGCATGCCTGTTTGAGTGTCATGAAA--TCTTCAACTTACAGAC-CTT-----TGCGGG---TTGTAGGCTTGGAC-TTGG-AGGC-TTGTCGGC----CGTGT--TT-CGGCCGGCTCCTCTTAAATGCATTA------------------------------------------------------------------------------------------------------------------------------------------------------------------------------------------------------------------------------------------------------------------------------------------------------------------------------------------------------------------------------------------------------------------------------------------------------------------------------------------------------------------------------------------------------------------------------------------------------------------------------------------------------------------------------------------------------------------------------------------------------------------------------------------------------------------------------------
>Ganoderma_austroafricanum_CBS138724
-------------------------------------------------------------------------------------------------------------------------------------------------------------------------------------------------G-GCC-TTC-C-GAGGC-ATGTGCACGCCCCGCTCA-TCCACT-CT--ACACCTGTGCACTTACTGTGGG--CTTCAGAC---GTCGTGA-AGC----GGG-CTC-TTTACT-GAGC-TTGTAG----AGC---GTATCTG--TGCCTGCG-TTTAT--CACAAAC-TCCA-T-AAAGTATTAGAATGT-GTATTGCG--ATGTAACGCAT-CTATATACAACTTTCAGCAACGGATCTCTTGGCTCTCGCATCGATGAAGAACGCAGCGAAATGCGATAAGTAATGTGAATTGCAGAATTCAGTGAATCATCGAATCTTTGAACGCACCTTGCGCTCCTTGGTATTCCGAGGAGCATGCCTGTTTGAGTGTCATGAAA--TCTTCAACTTACAGAC-CTT-----TGTGGG--TTTGTAGGCTTGGAC-TTGG-AGGC-TTGTCGGC----CGTGT--TT-CGGTCGGCTCCTCTTAAATGCATTAGCTTGATTCC-TTGCGGATCGGCTC-TCGGTGTGAT--AA--------TGTCTACG----------------------------------------------------------------------------------------------------------------------------------------------------------------------------------------------------------------------------------------------------------------------------------------------------------------------------------------------------------------------------------------------------------------------------------------------------------------------------------------------------------------------------------------------------------------------------------------------------------------------------------------------------------------------------------------------------------------------------------------------------------------------------
>Ganoderma_polychromum_330OR
---------------------------------------------------------------------------------------------------AAGTAAAAGTCGTAACAAGGTTT-CCGTAGGTGAACCTGCGGAA---------GGATCATTATCGAG-TTTTGA--CT--GGG--TTGTA-GCTG-GCC-TCC-C-GAGGC-ATGTGCACGCCCTGCTCA-TCCACT-CT--ACACCTGTGCACTTACTGTGGG--CTTCAGAC---GTCGTGA-AGC----RGG-CTC-TTTACG-GAGC-TTGTAG----AGC---GTGTCTG--TGCCTGCG-TTTAC--CACAAACACCTA-T-AAAGTATTAGAATGT-GTATTGCG--ATGTAACGCAT-CTATATACAACTTTCAGCAACGGATCTCTTGGTTCTCGCATCGATGAAGAACGCAGCGAAATGCGATAAGTAATGTGAATTGCAGAATTCAGTGAATCATCGAATCTTTGAACGCACCTTGCGCTCCTTGGTATTCCGAGGAGCATGCCTGTTTGAGTGTCATGAAA--TCTTCAACTTACAGAC-CTT-----TGCGGG--TTTGTAGGCTTGGAC-TTGG-AGGC-TTGTCGGC----CGTGT--TT-CGGTCGGCTCCTCTTAAATGTATTAGCTTGATTCC-TTGCGGATCGGCTC-TCGGTGTGAT--AA--------TGTCTACGCCGCGACCGTGA---AGT-G--TTTT--GGCGAG-CTTCTAACC-GTCTCGTTTGT-GAGACAGC--TTTATGAC--CTCTGACCTCAAATCAGGTAGGACTACCCGCTGAACTTAAGCATA--------------------------------------------------------------------------------------------------------------------------------------------------------------------------------------------------------------------------------------------------------------------------------------------------------------------------------------------------------------------------------------------------------------------------------------------------------------------------------------------------------------------------------------------------------------------------------------------------------------------------------------------------
>Ganoderma_polychromum_BJ280CA
---------------------------------------------------------------------------------------------TAGAGGAAGTAAAAGTCGTAACAAGGTTT-CCGTAGGTGAACCTGCGGAA---------GGATCATTATCGAG-TTTTGA--CT--GGG--TTGTA-GCTG-GCC-TCC-C-GAGGC-ATGTGCACGCCCTGCTCA-TCCACT-CT--ACACCTGTGCACTTACTGTGGG--CTTCAGAC---GTCGTGA-AGC----GGG-CTC-TTTACG-GAGC-TTGTAG----AGC---GTGTCTG--TGCCTGCG-TTTAC--CACAAACACCTA-T-AAAGTATTAGAATGT-GTATTGCG--ATGTAACGCAT-CTATATACAACTTTCAGCAACGGATCTCTTGGTTCTCGCATCGATGAAGAACGCAGCGAAATGCGATAAGTAATGTGAATTGCAGAATTCAGTGAATCATCGAATCTTTGAACGCACCTTGCGCTCCTTGGTATTCCGAGGAGCATGCCTGTTTGAGTGTCATGAAA--TCTTCAACTTACAGAC-CTT-----TGCGGG--TTTGTAGGCTTGGAC-TTGG-AGGC-TTGTCGGC----CGTGT--TT-CGGTCGGCTCCTCTTAAATGTATTAGCTTGATTCC-TTGCGGATCGGCTC-TCGGTGTGAT--AA--------TGTCTACGCCGCGACCGTGA---AGT-G--TTTT--GGCGAG-CTTCTAACC-GTCTCGTTTGT-GAGACAGC--TTTATGAC--CTCTGACCTCAAATCAGGTAGGACTACCCGCTGAACTTAAGCATATCAATAAGCCGGAGGAAAA-------------------------------------------------------------------------------------------------------------------------------------------------------------------------------------------------------------------------------------------------------------------------------------------------------------------------------------------------------------------------------------------------------------------------------------------------------------------------------------------------------------------------------------------------------------------------------------------------------------------------------
>Ganoderma_sessile_UMNFL10
-----------------------------------------------------------------------------------------------------------------------------------------------------------------TCGAG-TTTTGA--CT--GGG--TTGTA-GCTG-GCC-TCC-C-GAGGC-ANGTGCACGCCCTGCTCA-TCCACT-CT--ACACCTGTGCACTTACTGTGGG--CTTCAGAC---GTCGTGA-AGC----GGG-CTC-TTTACG-GAGC-TTGTAG----AGC---GTGTCTG--TGCCTGCG-TTTAC--CACAAAC-TCTA-T-AAAGTATTAGAATGT-GTATTGCG--ATGTAACGCAT-CTATATACAACTTTCAGCAACGGATCTCTTGGCTCTCGCATCGATGAAGAACGCAGCGAAATGCGATAAGTAATGTGAATTGCAGAATTCAGTGAATCATCGAATCTTTGAACGCACCTTGCGCTCCTTGGTATTCCGAGGAGCATGCCTGTTTGAGTGTCATGAAA--TCTTCAACTTACAAAC-CTT-----TGCGGG--TTTGTAGGCTTGGAC-TTGG-AGGC-TTGTCGGC----CNTGT--TT-CGGTCGGCTCCTCTTAAATGTATTAGCTTGATTCC-TTGCGGATCGGCTC-TCGGTGTGAT--AA--------TGTCTACGCCGTGACCGTGA---AGN-G--TTTT--GGCGAG-CTTCTAACC-GTCTCGTTTGT-GAGACAGC--TTTA-----------------------------------------------------------------------------------------------------------------------------------------------------------------------------------------------------------------------------------------------------------------------------------------------------------------------------------------------------------------------------------------------------------------------------------------------------------------------------------------------------------------------------------------------------------------------------------------------------------------------------------------------------------------------------------------------------
>Ganoderma_sessile_UMNMI24
-----------------------------------------------------------------------------------------------------------------------------------------------------------------TCGAG-TTTTGA--CT--GGG--TTGTA-GCTG-GCC-TTC-C-GAGGC-ATGTGCACGCCCTGCTCA-TCCACT-CT--ACACCTGTGCACTTACTGTGGG--CTTCAGAC---GTCGTGA-AGC----GGG-CTC-TTTACG-GAGC-TTGTAG----AGC---GTGTCTG--TGCCTGCG-TTTAC--CACAAAC-TCTG-T-AAAGTATTAGAATGT-GTATTGCG--ATGTAACGCAT-CTATGTACAACTTTCAGCAACGGATCTCTTGGCTCTCGCATCGATGAAGAACGCAGCGAAATGCGATAAGTAATGTGAATTGCAGAATTCAGTGAATCATCGAATCTTTGAACGCACCTTGCGCTCCTTGGTATTCCGAGGAGCATGCCTGTTTGAGTGTCATGAAA--TCTTCAACTTACAAAC-CTT-----TGCGGG--TTTGTAGGCTTGGAC-TTGG-AGGC-TTGTCGGC----CGTGT--TT-CGGTCGGCTCCTCTTAAATGTATTAGCTTGATTCC-TTGCGGATCGGCTC-TCGGTGTGAT--AA--------TGTCTACGCCGTGACCGTGA---AGC-G--TTTT--GGCGAG-CTTCTAACC-GTCTCGTTTGT-GAGACAGC--TTTA-----------------------------------------------------------------------------------------------------------------------------------------------------------------------------------------------------------------------------------------------------------------------------------------------------------------------------------------------------------------------------------------------------------------------------------------------------------------------------------------------------------------------------------------------------------------------------------------------------------------------------------------------------------------------------------------------------
>Ganoderma_mexicanum_MUCL49453
------------------------------------------------------------------------------------------------------------------------------TAGGTGAACCTGCGGAA---------GGATCATTATCGAG-TTTTGA--CT--GGG--TTGTA-GCTG-GCC-TT--C-GAGGC-ATGTGCACGCCCTGCTCA-TCCACT-CT--ACACCTGTGCACTTACTGTGGG--CTTCAGAC---GTCGCGA-AGC----GGG-CTC-TTTACT-GAGC-CTGTAG----AGC---GTGTCTG--TGCCTGCG-TTTAT--CACAAAC-TCCA-T-AAAGTATTAGAATGT-GTATTGCG--ATGTAACGCAT-CTATATACAACTTTCAGCAACGGATCTCTTGGCTCTCGCATCGATGAAGAACGCAGCGAAATGCGATAAGTAATGTGAATTGCAGAATTCAGTGAATCATCGAATCTTTGAACGCACCTTGCGCTCCTTGGTATTCCGAGGAGCATGCCTGTTTGAGTGTCATGAAA--TCTTCAACTTACAGAC-CTT-----TGCGGG--TTTGTAGGCTTGGAC-TTGG-AGGC-TTGTCGGC----CGTGT--TT-CGGCCGGCTCCTCTTAAATGCATTAGCTTGATTCC-TTGCGGATCGGCTC-TCGGTGTGAT--AA--------TGTCTACGCCGCGACCGTGA---AGC-G--TTTT--GGCGAG-CTTCTAACC-GTCCTCGTTTG--------------------------------------------------------------------------------------------------------------------------------------------------------------------------------------------------------------------------------------------------------------------------------------------------------------------------------------------------------------------------------------------------------------------------------------------------------------------------------------------------------------------------------------------------------------------------------------------------------------------------------------------------------------------------------------------------------------------
>Ganoderma_parvulum_MUCL43863
-----------------------------------------------------------------------------------------------------------------------------------------------------------------TCGAG-TTTTGA--CT--GGG--TTGTA-GCTG-GCC-TT--C-GAGGC-ATGTGCACGCCCTGCTCA-TCCACT-CT--ACACCTGTGCACTTACTGTGGG--CTTCAGAC---GTCGTGA-AGC----GGG-CTC-TTTACT-GAGC-CTGTAG----AGC---GTGTCTG--TGCCTGCG-TTTAT--CACAAAC-CCCA-T-AAAGTATTAGAATGT-GTATTGCG--ATGTAACGCAT-CTATATACAACTTTCAGCAACGGATCTCTTGGCTCTCGCATCGATGAAGAACGCAGCGAAATGCGATAAGTAATGTGAATTGCAGAATTCAGTGAATCATCGAATCTTTGAACGCACCTTGCGCTCCTTGGTATTCCGAGGAGCATGCCTGTTTGAGTGTCATGAAA--TCTTCAACTTACAGAC-CTT-----TGCGGG--TTTGTAGGCTTGGAC-TTGG-AGGC-TTGTCGGC----CGTGT--TT-CGGCCGGCTCCTCTTAAATGCATTAGCTTGATTCC-TTGCGGATCGGCTC-TCGGTGTGAT--AA--------TGTCTACGCCGCGACCGTGA---AGC-G--TTTT--GGCGAG-CTTCTAACC-GTCCTCGTTTG--------------------------------------------------------------------------------------------------------------------------------------------------------------------------------------------------------------------------------------------------------------------------------------------------------------------------------------------------------------------------------------------------------------------------------------------------------------------------------------------------------------------------------------------------------------------------------------------------------------------------------------------------------------------------------------------------------------------
>Ganoderma_parvulum_MUCL52655
-----------------------------------------------------------------------------------------------------------------------------------------------------------------TCGAG-TTTTGA--CT--GGG--TTGTA-GCTG-GCC-TT--C-GAGGC-ATGTGCACGCCCTGCTCA-TCCACT-CT--ACACCTGTGCACTTACTGTGGG--CTTCAGAC---GTCGTGA-AGC----GGG-CTC-TTTACT-GAGC-CTGTAG----AGC---GTGTCTG--TGCCTGCG-TTTAT--CACAAAC-CCCA-T-AAAGTATTAGAATGT-GTATTGCG--ATGTAACGCAT-CTATATACAACTTTCAGCAACGGATCTCTTGGCTCTCGCATCGATGAAGAACGCAGCGAAATGCGATAAGTAATGTGAATTGCAGAATTCAGTGAATCATCGAATCTTTGAACGCACCTTGCGCTCCTTGGTATTCCGAGGAGCATGCCTGTTTGAGTGTCATGAAA--TCTTCAACTTACAGAC-CTT-----TGCGGG--TTTGTAGGCTTGGAC-TTGG-AGGC-TTGTCGGC----CGTGT--TT-CGGCCGGCTCCTCTTAAATGCATTAGCTTGATTCC-TTGCGGATCGGCTC-TCGGTGTGAT--AA--------TGTCTACGCCGCGACCGTGA---AGC-G--TTTT--GGCGAG-CTTCTAACC-GTCCTCGTTTG--------------------------------------------------------------------------------------------------------------------------------------------------------------------------------------------------------------------------------------------------------------------------------------------------------------------------------------------------------------------------------------------------------------------------------------------------------------------------------------------------------------------------------------------------------------------------------------------------------------------------------------------------------------------------------------------------------------------
>Ganoderma_parvulum_MUCL53123
-----------------------------------------------------------------------------------------------------------------------------------------------------------------TCGAG-TTTTGA--CT--GGG--TTGTA-GCTG-GCC-TT--C-GAGGC-ATGTGCACGCCCTGCTCA-TCCACT-CT--ACACCTGTGCACTTACTGTGGG--CTTCAGAC---GTCGTGA-AGC----GGG-CTC-TTTACT-GAGC-CTGTAG----AGC---GTGTCTG--TGCCTGCG-TTTAT--CACAAAC-CCCA-T-AAAGTATTAGAATGT-GTATTGCG--ATGTAACGCAT-CTATATACAACTTTCAGCAACGGATCTCTTGGCTCTCGCATCGATGAAGAACGCAGCGAAATGCGATAAGTAATGTGAATTGCAGAATTCAGTGAATCATCGAATCTTTGAACGCACCTTGCGCTCCTTGGTATTCCGAGGAGCATGCCTGTTTGAGTGTCATGAAA--TCTTCAACTTACAGAC-CTT-----TGCGGG--TTTGTAGGCTTGGAC-TTGG-AGGC-TTGTCGGC----CGTGT--TT-CGGCCGGCTCCTCTTAAATGCATTAGCTTGATTCC-TTGCGGATCGGCTC-TCGGTGTGAT--AA--------TGTCTACGCCGCGACCGTGA---AKA-G--TTTT--GGCGAG-CTTCTAACC-GTCCTCGTTTG--------------------------------------------------------------------------------------------------------------------------------------------------------------------------------------------------------------------------------------------------------------------------------------------------------------------------------------------------------------------------------------------------------------------------------------------------------------------------------------------------------------------------------------------------------------------------------------------------------------------------------------------------------------------------------------------------------------------
>Ganoderma_mexicanum_XALDJarvio143
--------------------------------------------------------------------------------------------------------------------------------------------------------GGATCATTATCGAG-TTTTGA--CT--GGG--TTGTA-GCTG-GCC-TT--C-GAGGC-ATGTGCACGCCCTGCTCA-TCCACT-CT--ACACCTGTGCACTTACTGTGGG--CTTCAGAC---GTCGCGA-AGC----GGG-CTC-TTTACT-GAGC-CTGTAG----AGC---GTGTCTG--TGCCTGCG-TTTAT--CACAAAC-TCCA-T-AAAGTATTAGAATGT-GTATTGCG--ATGTAACGCAT-CTATATACAACTTTCAGCAACGGATCTCTTGGCTCTCGCATCGATGAAGAACGCAGCGAAATGCGATAAGTAATGTGAATTGCAGAATTCAGTGAATCATCGAATCTTTGAACGCACCTTGCGCTCCTTGGTATTCCGAGGAGCATGCCTGTTTGAGTGTCATGAAA--TCTTCAACTTACAGAC-CTT-----TGCGGG---TTGTAGGCTTGGAC-TTGG-AGGC-TTGTCGGC----CGTGT--TT-CGGCCGGCTCCTCTTAAATGCATTAGCTTGATTCC-TTGCGGATCGGCTC-TCGGTGTGAT--AA--------TGTCTACGCCGCGACCGTGA---AGC-G--TTTT--GGCGAG-CTTCTAACC-GTCCTCGTTTG--------------------------------------------------------------------------------------------------------------------------------------------------------------------------------------------------------------------------------------------------------------------------------------------------------------------------------------------------------------------------------------------------------------------------------------------------------------------------------------------------------------------------------------------------------------------------------------------------------------------------------------------------------------------------------------------------------------------
>Ganoderma_subamboinense_F15183
-------------------------------------------------------------------------------------------------------------------------------------------------------------------------------------------------------CCT-T-GAGGC-ATGTGCACGCCCTGCTCA-TCCACT-CT--ACACCTGTGCACTTACTGTGGG--CTTCAGAC---GTCGTGA-AGC----GGG-CTC-TTTACT-GAGC-CTGTAG----AGC---GTGTCTG--TGCCTGCG-TTTAT--CACAAAC-TCCA-T-AAAGTATTAGAATGT-GTATTGCG--ATGTAACGCAT-CTATATACAACTTTCAGCAAC--------------------------------------------------------------------------------------------------------------------------------------------------------------------------------------------------------------------------------------------------------------------------------------------------------------------------------------------------------------------------------------------------------------------------------------------------------------------------------------------------------------------------------------------------------------------------------------------------------------------------------------------------------------------------------------------------------------------------------------------------------------------------------------------------------------------------------------------------------------------------------------------------------------------------------------------------------------------------------------------------------------------------------------------------------------------------------------------------
>Ganoderma_sessile_MUCL38061
------------------------------------------------------------------------------------------------------------------------------TAGGTGAACCTGCGGAA---------GGATCATTATCGAG-TTTTGA--CT--GGG--TTGTA-GCTG-GCC-TCC-C-GAGGC-ATGTGCACGCCCTGCTCA-TCCACT-CT--ACACCTGTGCACTTACTGTGGG--CTTGAGAC---GTCGTGA-AGC----GGG-CTC-TTTACG-GAGC-TTGTGG----AGC---GTGTCTG--TGCCTGCG-TTTAC--CACAAAC-TCTA-T-AAAGTATTAGAATGT-GTATTGCG--ATGTAACGCAT-CTATGTACAACTTTCAGCAACGGATCTCTTGGCTCTCGCATCGATGAAGAACGCAGCGAAATGCGATAAGTAATGTGAATTGCAGAATTCAGTGAATCATCGAATCTTTGAACGCACCTTGCGCTCCTTGGTATTCCGAGGAGCATGCCTGTTTGAGTGTCATGAAA--TCTTCAACTTACAAAC-CTT-----TGCGGG--TTTGTAGGCTTGGAC-TTGG-AGGC-TTGTCGGC----CGTGT--TT-CGGTCGGCTCCTCTTAAATGTATTAGCTTGATTCC-TTGCGGATCGGCTC-TCGGTGTGAT--AA--------TGTCTACGCCGTGACCGTGA---AGC-G--TTTT--GGCGAG-CTTCTAACC-GTCTCGTTTG---------------------------------------------------------------------------------------------------------------------------------------------------------------------------------------------------------------------------------------------------------------------------------------------------------------------------------------------------------------------------------------------------------------------------------------------------------------------------------------------------------------------------------------------------------------------------------------------------------------------------------------------------------------------------------------------------------------------
>Ganoderma_resinaceum_MUCL38956
-----------------------------------------------------------------------------------------------------------------------------------------------------------------TCGAG-TTTTGA--CT--GGG--TTGTA-GCTG-GCC-TT--C-GAGGC-ATGTGCACACCCTGCTCA-TCCACT-CT--ACACCTGTGCACTTACTGTGGG--TTCCAGAC---GTTGTGA-AGC----GGG-CTC-TTTACG-GAGC-TTGTAA----AGC---GTGCCTG--TGCCTGCG-TTTAT--CACAAAC-TCTA-T-AAAGTATTAGAATGT-GTATTGCG--ATGTAACGCAT-CTATATACAACTTTCAGCAACGGATCTCTTGGCTCTCGCATCGATGAAGAACGCAGCGAAATGCGATAAGTAATGTGAATTGCAGAATTCAGTGAATCATCGAATCTTTGAACGCACCTTGCGCTCCTTGGTATTCCGAGGAGCATGCCTGTTTGAGTGTCATGAAA--TCTTCAACTTACAGAC-CTT-----TGCGGG--TTTGTAGGCTTGGAC-TTGG-AGGC-TTGTCGGC----CGTGT--TT-TGGTCGGCTCCTCTTAAATGTATTAGCTTGATTCC-TTGCGGATCGGCTC-TCGGTGTGAT--AA--------TGTCTACGCCGCGACCGTGA---AGC-G--TTTT--GGCGAG-CTTCTAACC-GTCTCGTTTG---------------------------------------------------------------------------------------------------------------------------------------------------------------------------------------------------------------------------------------------------------------------------------------------------------------------------------------------------------------------------------------------------------------------------------------------------------------------------------------------------------------------------------------------------------------------------------------------------------------------------------------------------------------------------------------------------------------------
>Ganoderma_resinaceum_BCRC36147
-----------------------------------------------------------------------------------------------------------------------------------------------------------------TCGAG-TTTTGA--CT--GGG--TTGTA-GCTG-GCC-TTC-C-GAGGC-ATGTGCACACCCTGCTCA-TCCACT-CT--ACACCTGTGCACTTACTGTGGG--TTCCAGAC---GTTGTGA-AGC----GGG-CTC-TTTACG-GAGC-TTGTAA----AGCGGCGTGCCTG--TGCCTGCG-TTTAT--CACAAAC-TCTA-T-AAAGTATTAGAATGT-GTATTGCG--ATGTAACGCAT-CTATATACAACTTTCAGCAACGGATCTCTTGGCTCTCGCATCGATGAAGAACGCAGCGAAATGCGATAAGTAATGTGAATTGCAGAATTCAGTGAATCATCGAATCTTTGAACGCACCTTGCGCTCCTTGGTATTCCGAGGAGCATGCCTGTTTGAGTGTCATGAAA--TCTTCAACTTACAGAC-CTT-----TGCGGG--TTTGTAGGCTTGGACTTTGG-AGGC-TTGTCGGC----CRTGT--TT-TGGTCGGCTCCTCTTAAATGTATTAGCTTGATTCC-TTGCGGATCGGCTC-TCGGTGTGAT--AA--------TGTCTACGCCGCGACCGTGA---AGC-G--TTTT--GGCGAG-CTTCTAACC-GTCTCGTTTGT-GAGACAGC--TTTATGAC--CTCTGACCTCA------------------------------------------------------------------------------------------------------------------------------------------------------------------------------------------------------------------------------------------------------------------------------------------------------------------------------------------------------------------------------------------------------------------------------------------------------------------------------------------------------------------------------------------------------------------------------------------------------------------------------------------------------------------------------------
>Ganoderma_resinaceum_BR4150
-----------------------------------------------------------------------------------------------------------------------------------------------------------------TCGAG-TTTTGA--CT--GGG--TTGTA-GCTG-GCC-TTC-C-GAGGC-ATGTGCACACCCTGCTCA-TCCACT-CT--ACACCTGTGCACTTACTGTGGG--TTCCAGAC---GTTGTGA-AGC----GGG-CTC-TTTACG-GAGC-TTGTAA----AGCGGCGTGCCTG--TGCCTGCG-TTTAT--CACAAAC-TCTA-T-AAAGTATTAGAATGT-GTATTGCG--ATGTAACGCAT-CTATATACAACTTTCAGCAACGGATCTCTTGGCTCTCGCATCGATGAAGAACGCAGCGAAATGCGATAAGTAATGTGAATTGCAGAATTCAGTGAATCATCGAATCTTTGAACGCACCTTGCGCTCCTTGGTATTCCGAGGAGCATGCCTGTTTGAGTGTCATGAAA--TCTTCAACTTACAGAC-CTT-----TGCGGG--TTTGTAGGCTTGGACTTTGG-AGGC-TTGTCGGC----CATGT--TT-TGGTCGGCTCCTCTTAAATGTATTAGCTTGATTCC-TTGCGGATCGGCTC-TCGGTGTGAT--AA--------TGTCTACGCCGCGACCGTGA---AGC-G--TTTT--GGCGAG-CTTCTAACC-GTCTCGTTTGN-GAGACAGN--TTNATGAC--CNCTGACCTCA------------------------------------------------------------------------------------------------------------------------------------------------------------------------------------------------------------------------------------------------------------------------------------------------------------------------------------------------------------------------------------------------------------------------------------------------------------------------------------------------------------------------------------------------------------------------------------------------------------------------------------------------------------------------------------
>Ganoderma_resinaceum_MUCL52253
-----------------------------------------------------------------------------------------------------------------------------------------------------------------TCGAG-TTTTGA--CT--GGG--TTGTA-GCTG-GCC-TTC-C-GAGGC-ATGTGCACACCCTGCTCA-TCCACT-CT--ACACCTGTGCACTTACTGTGGG--TTCCAGAC---GTTGTGA-AGC----GGG-CTC-TTT-CG-GAGC-TTGTAA----AGCGGCGTGCCTG--TGCCTGCG-TTTAT--CACAAAC-TCTA-T-AAAGTATTAGAATGT-GTATTGCG--ATGTAACGCAT-CTATATACAACTTTCAGCAACGGATCTCTTGGCTCTCGCATCGATGAAGAACGCAGCGAAATGCGATAAGTAATGTGAATTGCAGAATTCAGTGAATCATCGAATCTTTGAACGCACCTTGCGCTCCTTGGTATTCCGAGGAGCATGCCTGTTTGAGTGTCATGAAA--TCTTCAACTTACAGAC-CTT-----TGCGGG--TTTGTAGGCTTGGACTTTGG-AGGC-TTGTCGGC----CATGT--TT-TGGTCGGCTCCTCTTAAATGTATTAGCTTGATTCC-TTGCGGATCGGCTC-TCGGTGTGAT--AA--------TGTCTACGCCGCGACCGTGA---AGC-G--TTTT--GGCGAG-CTTCTAACC-GTCTCGTTTG---------------------------------------------------------------------------------------------------------------------------------------------------------------------------------------------------------------------------------------------------------------------------------------------------------------------------------------------------------------------------------------------------------------------------------------------------------------------------------------------------------------------------------------------------------------------------------------------------------------------------------------------------------------------------------------------------------------------
>Ganoderma_hoehnelianum_Dai12096
------------------------------------------------------------------------------------------------GGAAGTAAAAAGTCGTAACAAGGTTT-CCGTAGGTGAACCTGCGGAA---------GGATCATTAACGAG-TTTTGA--CT--GGG--TTGTA-GCTG-GCCTTTC-C-GAGGC-ATGTGCACGCCCTGCTCA-TCCACT-CT--ACACCTGTGCACTTACTGTGGG--CTTCAGTC---GTCGTGA-AGC----GGG-CTC-TTAACT-GAGC-TTGTGG----AGC---GCGTCTG--TACCTGCG-TTTAT--CACAAAC-TCTA-T-AAAGTATTAGAATGT-GTATTGCG--ATGTAACGCAT-CTATATACAACTTTCAGCAACGGATCTCTTGGCTCTCGCATCGATGAAGAACGCAGCGAAATGCGATAAGTAATGTGAATTGCAGAATTCAGTGAATCATCGAATCTTTGAACGCACCTTGCGCTCCTTGGTATTCCGAGGAGCATGCCTGTTTGAGTGTCATGAAA--TCTTCAACTTACAGAC-CCT-----TGTGGG-TTTTGTAGGCTTGGAC-TTGG-AGGC-TTGTCGGC----CGTGT--TT-CGGTCGGCTCCTCTTAAATGCATTAGCTTGATTCC-TTGCGGATCGGCTC-TCGGTGTGAT--AA--------TGTCTACGCCGCGACCGTGA---AGC-G--TTTT--GGCGAG-CTTCTAACC-GTCCTCGTTTG---GACAAC--TCTATGAC--CTCTGACCTCAAATCAGGTAGGACTACCCGCTGAACTTAAGCATATCAA----------------------------------------------------------------------------------------------------------------------------------------------------------------------------------------------------------------------------------------------------------------------------------------------------------------------------------------------------------------------------------------------------------------------------------------------------------------------------------------------------------------------------------------------------------------------------------------------------------------------------------------------
>Ganoderma_hoehnelianum_Yuan6337
-------------------------------------------------------------------------------------------------GAAGTAAAAAGTCGTAACAAGGTTT-CCGTAGGTGAACCTGCGGAA---------GGATCATTAACGAG-TTTTGA--CT--GGG--TTGTA-GCTG-GCCTTTC-C-GAGGC-ATGTGCACGCCCTGCTCA-TCCACT-CT--ACACCTGTGCAYTTACTGTGGG--CTTCAGTC---GTCGTGA-AGC----GGG-CTC-TTAACT-GAGC-TTGTGG----AGC---GCGTCTG--TACCTGCG-TTTAT--CACAAAC-TCTA-T-AAAGTATTAGAATGT-GTATTGCG--ATGTAACGCAT-CTATATACAACTTTCAGCAACGGATCTCTTGGCTCTCGCATCGATGAAGAACGCAGCGAAATGCGATAAGTAATGTGAATTGCAGAATTCAGTGAATCATCGAATCTTTGAACGCACCTTGCGCTCCTTGGTATTCCGAGGAGCATGCCTGTTTGAGTGTCATGAAA--TCTTCAACTTACAGAC-CCT-----TGTGGG-TTTTGTAGGCTTGGAC-TTGG-AGGC-TTGCCGGC----CGTGT--TT-CGGTCGGCTCCTCTTAAATGCATTAGCTTGATTCC-TTGCGGATCGGCTC-TCGGTGTGAT--AA--------TGTCTACGCCGCGACCGTGA---AGC-G--TTTT--GGCGAG-CTTCTAACC-GTCCTCGTTTG---GACAAC--TCTATGAC--CTCTGACCTCAAATCAGGTAGGACTACCCGCTGAACTTAAGCATATCAATAA-------------------------------------------------------------------------------------------------------------------------------------------------------------------------------------------------------------------------------------------------------------------------------------------------------------------------------------------------------------------------------------------------------------------------------------------------------------------------------------------------------------------------------------------------------------------------------------------------------------------------------------------
>Ganoderma_sichuanense_HMAS42798
---------------------------------------------------------------------AGAACTTGATCAAACTTGGTCATTTAGAGGAAGTAAAAGTCGTAACAAGGTTT-CCGTAGGTGAACCTGCGGAA---------GGATCATTATCGAG-TTTTGA--CT--GGG--TTGTA-GCTG-GCC-TTC-C-GAGGC-ATGTGCACGCCCTGCTCA-TCCACT-CT--ACACCTGTGCACTTACTGTGGG--TTTCAAAC---GTCGTAA-AGC----GGGTCTC-TTCACC-GAGC-TTGTAG----AGCG--GCGTCTG--TGCCTGCG-TTTAT--CACAAAC-TCTA-T-AAAGTATCAGAATGT-GTATTGCGATATGTAACGCAT-CTATATACAACTTTCAGCAACGGATCTCTTGGCTCTCGCATCGATGAAGAACGCAGCGAAATGCGATAAGTAATGTGAATTGCAGAATTCAGTGAATCATCGAATCTTCGAACGCACCTTGCGCTCCTTGGTATTCCGAGGAGCATGCCTGTTTGAGTGTCATGAAA--TCTTCAACTTACAGAC-CTT-----TGCGGGTTTTTGTAGGCTTGGAC-TTGG-AGGC-TTGTCGGC----CGTGT--TT-CGGTCGGCTCCTCTTAAATGCATTAGCTTGATTCC-TTGCGGATCGGCTC-TCGGTGTGAT--AA--------TGTCTACGCCGCGACCGTGA---AGC-G--TTTT--GGCGAG-CTTCTAACC-GTCCTTGTTTG---GACAAA--TTTATGAC--CTCTGACCTCAAATCAGGTAGGACTACCCGCTGAACTTAAGCATATCAATAAGCGGAGGAAAAGAAACTAACAAGGATTCCCCTAGTAACTGCGAGTGAAGCGGGAAAAGCTCAAATTTAAAAT-CTGGCGGTC-TTTGGCCGTCCGAGTTGTAGTCTGGAGAAGTGCTTTCCGCGCTGGACCG-------------------------------------------------------------------------------------------------------------------------------------------------------------------------------------------------------------------------------------------------------------------------------------------------------------------------------------------------------------------------------------------------------------------------------------------------------------------------------------------------------
>Ganoderma_weberianum_CBS219_36
-----------------------------------------------------------------------------------------------------------------------------------------------------------TCATTATCGAG-TTTTGA--CT--GGG--TTGTA-GCTG-GCC-TTC-C-GAGGC-ATGTGCACGCCCTGCTCA-TCCACT-CT--ACACCTGTGCACTTACTGTGGG--TTTCAAAC---GTCGTAA-AGC----GAGTCTC-TTTACC-GAGC-TTGTAG----AGCG--GCGTCTG--TGCCTGCG-TTTAT--CACAAAC-TCTA-T-AAAGTATTAGAATGT-GTATTGCG--ATGTAACGCAT-CTATATACAACTTTCAGCAACGGATCTCTTGGCTCTCGCATCGATGAAGAACGCAGCGAAATGCGATAAGTAATGTGAATTGCAGAATTCAGTGAATCATCGAATCTTTGAACGCACCTTGCGCTCCTTGGTATTCCGAGGAGCATGCCTGTTTGAGTGTCATGAAA--TCTTCAACTTACGGAC-CTT-----TGCGGG-TTTTGTAGGCTTGGAC-TTGG-AGGC-TTGTCGGT----CGTGT--TT-CGGTCGGCTCCTCTTAAATGCATTAGCTTGATTCC-TTGCGGATCGGCTC-TCGGTGTGAT--AA--------TGTCTACGCCGCGACCGTGA---AGC-G--TTTT--GGCGAG-CTTCTAACC-GTCCTTGTTTG---GACAAA--TTTATGAC--CTCTGACCTCAAATCAGGTAGGACTACCCGCTGAACTTAAGC-----------------------------------------------------------------------------------------------------------------------------------------------------------------------------------------------------------------------------------------------------------------------------------------------------------------------------------------------------------------------------------------------------------------------------------------------------------------------------------------------------------------------------------------------------------------------------------------------------------------------------------------------------
>Ganoderma_weberianum_CBS128581
-----------------------------------------------------------------------------------------------------------------------------------------------------------TCATTATCGAG-TTTTGA--CT--GGG--TTGTA-GCTG-GCC-TTC-C-GAGGC-ATGTGCACGCCCTGCTCA-TCCACT-CT--ACACCTGTGCACTTACTGTGGG--TTTCAAAC---GTCGTAA-AGC----GAGTCTC-TTTACC-GAGC-TTGTAG----AGCG--GCGTCTG--TGCCTGCG-TTTAT--CACAAAC-TCTA-T-AAAGTATTAGAATGT-GTATTGCG--ATGTAACGCAT-CTATATACAACTTTCAGCAACGGATCTCTTGGCTCTCGCATCGATGAAGAACGCAGCGAAATGCGATAAGTAATGTGAATTGCAGAATTCAGTGAATCATCGAATCTTTGAACGCACCTTGCGCTCCTTGGTATTCCGAGGAGCATGCCTGTTTGAGTGTCATGAAA--TCTTCAACTTACGGAC-CTT-----TGCGGG-TTTTGTAGGCTTGGAC-TTGG-AGGC-TTGTCGGT----CGTGT--TT-CGGTCGGCTCCTCTTAAATGCATTAGCTTGATTCC-TTGCGGATCGGCTC-TCGGTGTGAT--AA--------TGTCTACGCCGCGACCGTGA---AGC-G--TTTT--GGCGAG-CTTCTAACC-GTCCTTGTTTG---GACAAA--TTTATGAC--CTCTGACCTCAAATCAGGTAGGACTACCCGCTGAACTTAAGC-----------------------------------------------------------------------------------------------------------------------------------------------------------------------------------------------------------------------------------------------------------------------------------------------------------------------------------------------------------------------------------------------------------------------------------------------------------------------------------------------------------------------------------------------------------------------------------------------------------------------------------------------------
>Ganoderma_leucocontextum_GDGM44303
-------------------------------------------------------------------------------------------------------------------------T-CCGTAGGTGAACCTGCGGAA---------GGATCATTATCGAG-TTCTGA--CT--GGG--TTGTA-GCTG-GCC-TTC-C-GAGGC-ACGTGCACGCCCTGCTCA-TCCACT-CT--ACACCTGTGCACTTACTGTGGG--TTCCAGA----TCTGCGA-AGC----GTG-CTC-CTTGCG-GGGCTTCGTGA----AGC---GCGTCTG--TGCCTGCG-TTTAT--CACAAAC-TCTA-T-AAAGTATTAGAATGT-GTATTGCG--ATGTAACGCAT-CTATATACAACTTTCAGCAACGGATCTCTTGGCTCTCGCATCGATGAAGAACGCAGCGAAATGCGATAAGTAATGTGAATTGCAGAATTCAGTGAATCATCGAATCTTTGAACGCACCTTGCGCTCCTTGGTATTCCGAGGAGCATGCCTGTTTGAGTGTCATGAAA--TCTTCAACCTACAAGC-TTT-----TGCGG---TTTGTAGGCTTGGAC-TTGG-AGGC-TTGTCGGC---CCTC-T--GT-CGGTCGGCTCCTCTTAAATGCATTAGCTTGATTCC-TTGCGGATCGGCTC-TCGGTGTGAT--AA--------TGTCTACGCCGCGACCGTGA---AGC-G---TTT--GGCGAG-CTTCTAACC-GTCTTCGCTTG-AAGACAGC--TTTATGAC--CTCTGACCTCAAATCAGGTAGGACTACCCGCTGAACTTAAGCATATCAATAAGCGGAGGA-----------------------------------------------------------------------------------------------------------------------------------------------------------------------------------------------------------------------------------------------------------------------------------------------------------------------------------------------------------------------------------------------------------------------------------------------------------------------------------------------------------------------------------------------------------------------------------------------------------------------------------
>Ganoderma_lucidum_MUCL35119
------------------------------------------------------------------------------------------------------------------------------TAGGTGAACCTGCGGAA---------GGATCATTATCGAG-TTCTGA--CT--GGG--TTGTA-GCTG-GCC-TTC-C-GAGGC-ACGTGCACGCCCTGCTCA-TCCACT-CT--ACACCTGTGCACTTACTGTGGG--TTTCAGA----TCTGTGA-AGC----GTG-CCC-CTTGCG-GGGCTTCGTGA----AGC---GCGTCTG--TGCCTGCG-TTTAT--CACAAAC-TCTA-T-AAAGTATTAGAATGT-GTATTGCG--ATGTAACGCAT-CTATATACAACTTTCAGCAACGGATCTCTTGGCTCTCGCATCGATGAAGAACGCAGCGAAATGCGATAAGTAATGTGAATTGCAGAATTCAGTGAATCATCGAATCTTTGAACGCACCTTGCGCTCCTTGGTATTCCGAGGAGCATGCCTGTTTGAGTGTCATGAAA--TCTTCAACCTACAAGC-CTT-----TGCGG---TTTGTAGGCTTGGAC-TTGG-AGGC-TTGTCGGC---CCTT-T--GT-CGGTCGGCTCCTCTTAAATGCATTAGCTTGATTCC-TTGCGGATCGGCTC-TCGGTGTGAT--AA--------TGTCTACGCCGCGACCGTGA---AGC-G---TTT--GGCGAG-CTTCTAACC-GTCTTCGCTTG--------------------------------------------------------------------------------------------------------------------------------------------------------------------------------------------------------------------------------------------------------------------------------------------------------------------------------------------------------------------------------------------------------------------------------------------------------------------------------------------------------------------------------------------------------------------------------------------------------------------------------------------------------------------------------------------------------------------
>Ganoderma_oregonense_CBS266_88
-------------------------------------------------------------------------------------------------------------------------------------------------------------------------TTGC--CT--GGG--TTGTA-GCTG-GCC-TTC-C-GAGGC-ACGTGCACGCCCTGCTCA-TCCACT-CT--ACACCTGTGCACTTACTGTGGG--TTTCAGA----TCTGTGA-AGC----GTG-CTC-CTTGCG-GGGCTTCGTGA----AGC---GCGTCTG--TGCCTGCG-TTTAT--CACAAAC-TCTA-T-AAAGTATTAGAATGT-GTATTGCG--ATGTAACGCAT-CTATATACAACTTTCAGCAACGGATCTCTTGGCTCTCGCATCGATGAAGAACGCAGCGAAATGCGATAAGTAATGTGAATTGCAGAATTCAGTGAATCATCGAATCTTTGAACGCACCTTGCGCTCCTTGGTATTCCGAGGAGCATGCCTGTTTGAGTGTCATGAAA--TCTTCAACCTACAAGC-CTT-----TGCGGG--TTTGTAGGCTTGGAC-TTGG-AGGC-TTGTCGGC---CCTT-T--GT-CGGTCGGCTCCTCTTAAATGCATTAGCTTGATTCC-TTGCGGATCGGCTC-TCGGTGTGAT--AA--------TGTCTACGCCGCGACCGTGA---AGC-G---TTT--GGCGAG-CTTCTAACC-GTCTTCGCTTG-AAGACAGC--TTTATGAC--C----------------------------------------------------------------------------------------------------------------------------------------------------------------------------------------------------------------------------------------------------------------------------------------------------------------------------------------------------------------------------------------------------------------------------------------------------------------------------------------------------------------------------------------------------------------------------------------------------------------------------------------------------------------------------------------------
>Ganoderma_tsugae_Dai12760
-----------------------------------------------------------------------------------------------------------------------------------------------------------------TCGAG-TTCTGA--CT--GGG--TTGTA-GCTG-GCC-TTC-C-GAGGC-ACGTGCACGCCCTGCTCA-TCCACT-CT--ACACCTGTGCACTTACTGTGGG--TTTCAGA----TCTGTGA-AGC----GTG-CTC-CTTGCG-GGGCTTCGTGA----AGC---GCGTCTG--TGCCTGCG-TTTAT--CACAAAC-TCTA-T-AAAGTATTAGAATGT-GTATTGCG--ATGTAACGCAT-CTATATACAACTTTCAGCAACGGATCTCTTGGCTCTCGCATCGATGAAGAACGCAGCGAAATGCGATAAGTAATGTGAATTGCAGAATTCAGTGAATCATCGAATCTTTGAACGCACCTTGCGCTCCTTGGTATTCCGAGGAGCATGCCTGTTTGAGTGTCATGAWA--TCTTCAACCTACAAGC-CTT-----TGCGGG--TTTGCAGGCTTGGAC-TTGG-AGGC-TTGTCGGC---CCTT-T--GT-CGGTCGGCTCCTCTTAAATGCATTAGCTTGATTCC-TTGCGGATCGGCTC-TCGGTGTGAT--AA--------TGTCTACGCCGCGACCGTGA---AGC-G---TTT--GGCGAG-CTTCTAACC-GTCTTCGCTTG-AAGACAGC--TTTATGAC--CTCTGACCTCA------------------------------------------------------------------------------------------------------------------------------------------------------------------------------------------------------------------------------------------------------------------------------------------------------------------------------------------------------------------------------------------------------------------------------------------------------------------------------------------------------------------------------------------------------------------------------------------------------------------------------------------------------------------------------------
>Ganoderma_tsugae_UMNMI20
-----------------------------------------------------------------------------------------------------------------------------------------------------------------TCGAG-TTCTGA--CT--GGG--TTGTA-GCTG-GCC-TTC-C-GAGGC-ACGTGCACGCCCTGCTCA-TCCACT-CT--ACACCTGTGCACTTACTGTGGG--TTTCAGA----TCTGTGA-AGC----GTG-CTC-CTTGCG-GGGCTTCGTGA----AGC---GCGTCTG--TGCCTGCG-TTTAT--CACAAAC-TCTA-T-AAAGTATTAGAATGT-GTATTGCG--ATGTAACGCAT-CTATATACAACTTTCAGCAACGGATCTCTTGGCTCTCGCATCGATGAAGAACGCAGCGAAATGCGATAAGTAATGTGAATTGCAGAATTCAGTGAATCATCGAATCTTTGAACGCACCTTGCGCTCCTTGGTATTCCGAGGAGCATGCCTGTTTGAGTGTCATGANA--TCTTCAACCTACAAGC-CTT-----TGCGGG--TTTGCAGGCTTGGAC-TTGG-AGGC-TTGTCGGC---CCTT-T--GT-CGGTCGGCTCCTCTTAAATGCATTAGCTTGATTCC-TTGCGGATCGGCTC-TCGGTGTGAT--AA--------TGTCTACGCCGCGACCGTGA---AGC-G---TTT--GGCGAG-CTTCTAACC-GTCTTCGCTTG-AAGACAGC--TTTA-----------------------------------------------------------------------------------------------------------------------------------------------------------------------------------------------------------------------------------------------------------------------------------------------------------------------------------------------------------------------------------------------------------------------------------------------------------------------------------------------------------------------------------------------------------------------------------------------------------------------------------------------------------------------------------------------------
>Ganoderma_lucidum_RYV33217
-------------------------------------------------------------------------------------------------------------------------------------------GGAA---------GGATCATTATCGAG-TTCTGA--CT--GGG--TTGTA-GCTG-GCC-TTC-C-GAGGC-ACGTGCACGCCCTGCTCA-TCCACT-CT--ACACCTGTGCACTTACTGTGGG--TTTCAGA----TCTGTGA-AGC----GT---NC-CTTGCG-GGGCTTCGTGA----AGC---GCGTCTG--TGCCTGCG-TTTAT--CACAAAC-TCTA-T-AAAGTATTAGAATGT-GTATTGCG--ATGTAACGCAT-CTATATACAACTTTCAGCAACGGATCTCTTG----------------------------------------------------------------------------------------------------------------------------------------------------------------------------------------------------------------------------------------------------------------------------------------------------------------------------------------------------------------------------------------------------------------------------------------------------------------------------------------------------------------------------------------------------------------------------------------------------------------------------------------------------------------------------------------------------------------------------------------------------------------------------------------------------------------------------------------------------------------------------------------------------------------------------------------------------------------------------------------------------------------------------------------------------------------------------------------
>Ganoderma_oregonense_CBS265_88
----------------------------------------------------------------------------------------------------------------------------------------------------------------------------C--CT--GGG--TTGTC-GCTG-GCC-TTC-C-GAGGC-ACGTGCACGCCCTGCTCACTCCACT-CT--CCACCTGTGCACTTACTGTGGG--TTTCAGA----TCTGTGA-AGC----GTG-CTC-CTTGCG-GGGCTTCGTGAC---AGC---GCGTCTG--TGCCTGCG-TTTAT--CACAAAC-TCTA-T-AAAGTATTAGAATGT-GTATTGCG--ATGTAACGCAT-CTATATACAACTTTCAGCAACGGATCTCTTGGCTCTCGCATCGATGAAGAACGCAGCGAAATGCGATAAGTAATGTGAATTGCAGAATTCAGTGAATCATCGAATCTTTGAACGCACCTTGCGCTCCTTGGTATTCCGAGGAGCATGCCTGTTTGAGTGTCATGAAA--TCTTCAACCTACAAGC-CTT-----TGCGGG--TTTGTAGGCTTGGAC-TTGG-AGGC-TTGTCGGC---CCTT-T--GT-CGGTCGGCTCCTCTTAAATGCATTAGCTTGATTCC-TTGCGGATCGGCTC-TCGGTGTGAT--AA--------TGTCTACGCCGCGACCGTGA---AGC-G---TTT--GGCGAG-CTTCTAACC-GTCTTCGCTTG-AAGACAGC--TTTATGAC--C----------------------------------------------------------------------------------------------------------------------------------------------------------------------------------------------------------------------------------------------------------------------------------------------------------------------------------------------------------------------------------------------------------------------------------------------------------------------------------------------------------------------------------------------------------------------------------------------------------------------------------------------------------------------------------------------
>GA03
----------------------------------------------------------------------------------------------------------------------------------------------------------------------------------------------------------------------------------------------T--ACNCCTGTGCACTTACTGTGGG--TTACAG-----ATCGTGA-AAC----GGG-CTC-TTTGCG-GGGC-TCGNGG----AGC---GGACCTG--TGCCCGCG-TTTATCACACAAAC-ACTA-T-AAAGTATTAGAATGT-GTATTGCG--ATGTAACGCAT-CCATATACAACTTTCAGCAACGGATCTCTTGGCTCTCGCATCGATGAAGAACGCAGCGAAATGCGATAAGTAATGTGAATTGCAGAATTCAGTGAATCATCGAATCTTTGAACGCACCTTGCGCTCCTTGGTATTCCGAGGAGCATGCCTGTTTGAGTGNCATGAAA--TCTTCAACTTATAAGC-TTTT----TGTGG---CTTGTNGGCTTGGAT-TTGG-AGGC-TTGTCGGC----CTT-T--AT-TGGTCGGCTCCTCTTAAATGCATTAGCTTAGTTCC-TTGCGGATCGGCCG-TCGGTGTGAT--AA------TATGTCTACTCCGNGACCGTGA---AGC-G---TCT--GGCAAG-CTTCTAACC-GTCTCTGTTAGAGAGACAGC--TTTATGAC--CTCTGACCTCAAATCAGGTAGGACTACCCGCTGAACTTAAGCATATCAATANGCGGAGGAA----------------------------------------------------------------------------------------------------------------------------------------------------------------------------------------------------------------------------------------------------------------------------------------------------------------------------------------------------------------------------------------------------------------------------------------------------------------------------------------------------------------------------------------------------------------------------------------------------------------------------------
>GA19_(reversed)
--------------------------------------------------------------------------------------------------------------GTAACAAGGTTT-CCGTAGGTGAACCTGCGGAA---------GGATCATTATCGAG-TTTTGA--CT--GGG--TTGTA-GCTG-GCC-TTC-C-GAGGC-ACGTGCACGCCCTTCTCA-TCCACT-CT--ACACCTGTGCACTTACTGTGGG-TTTACCG-----GTCGCGA-AAC----GGG-CTCGTTTATTCGGGC-TTGTGG----AGC---GCACTTG-TTGCCTGCG-TTTAT--CACAAAC-TCCATT-AAAGTATTAGAATGT-GTATTGCG--ATGTAACGCAT-CTATATACAACTTTCAGCAACGGATCTCTTGGCTCTCGCATCGATGAAGAACGCAGCGAAATGCGATAAGTAATGTGAATTGCAGAATTCAGTGAATCATCGAATCTTTGAACGCACCTTGCGCTCCTTGGTATTCCGAGGAGCATGCCTGTTTGAGTGTCATGAAA--TCTTCAACTTACAAGC-TCTTTG--CGGGG---TTTGTAGGCTTGGAC-TTGG-AGGC-TTGTCGGC----CTT-T--AA-CGGTCGGCTCCTCTTAAATGCATTAGCTTGATTTCCTTGCGGATCGGCTG-TCGGTGTGAT--AA--------TGTCTACTCCGCGACCGTGA---AGC-G---TTT--GGCAAG-CTTCTAACC-GTCTCGTTACA-GAGACAGC--TTTATGAC--CTCTGACCTCAAATCAGGTAGGACTACCCGCTGAACTTAAGCATATCA-----------------------------------------------------------------------------------------------------------------------------------------------------------------------------------------------------------------------------------------------------------------------------------------------------------------------------------------------------------------------------------------------------------------------------------------------------------------------------------------------------------------------------------------------------------------------------------------------------------------------------------------------
>Ganoderma_australe_HUEFSDHCR411
-----------------------------------------------------------------------------------------------------------------------------GTAGGTGAACCTGCGGAA---------GGATCATTATCGAG-TTTTGA--CT--GGG--TTGTA-GCTG-GCC-TTC-C-GAGGC-ACGTGCACGCCCTGCTCA-TCCACT-CT--ACACCTGTGCACTTACTGTGGG-TTTACGG-----GTCGCGA-AAC----GGG-CTCGTTTATTCGKGC-TTGTGG----AGC---GCACTTG-NNGCCTGCG-TTTAT--CACAAAC-TCCA-T-AAAGTATTAGAATGT-GTATTGCG--ATGTAACGCAT-CTATATACAACTTTCAGCAACGGATCTCTTGGCTCTCGCATCGATGAAGAACGCAGCGAAATGCGATAAGTAATGTGAATTGCAGAATTCAGTGAATCATCGAATCTTTGAACGCACCTTGCGCTCCTTGGTATTCCGAGGAGCATGCCTGTTTGAGTGTCATGAAA--TCTTCAACTTACAAGC-TCTTTG--CGGGG---TTTGTAGGCTTGGAC-TTGG-AGGC-TTGTCGGC----CTT-T--AA-YGGTCGGCTCCTCTTAAATGCATTAGCTTGATTTCCTTGCGGATCGGCTG-TCGGTGTGAT--AA--------TGTCTACTCCGCGACCGTGA---AGC-G---TTT--GGCAAG-CTTCTAACC-GTCTCGTTACA-GAGACAGC--TTTATGAC--CTCTGACCTCAAATCAGGTAGGACTACCCGCTGAACTTAAGC-----------------------------------------------------------------------------------------------------------------------------------------------------------------------------------------------------------------------------------------------------------------------------------------------------------------------------------------------------------------------------------------------------------------------------------------------------------------------------------------------------------------------------------------------------------------------------------------------------------------------------------------------------
>Ganoderma_australe_HUEFSDHCR417
------------------------------------------------------------------------------------------------------------------------------TAGGTGAACCTGCGGAA---------GGATCATTATCGAG-TTTTGA--CT--GGG--TTGTA-GCTG-GCC-TTC-C-GAGGC-ACGTGCACGCCCTGCTCA-TCCACT-CT--ACACCTGTGCACTTACTGTGGG-TTTACGG-----GTCGCGA-AAC----GGG-CTCGTTTATTCGKGC-TTGTGG----AGC---GCACTTG-TTGCCTGCG-TTTAT--CACAAAC-TCCA-T-AAAGTATTAGAATGT-GTATTGCG--ATGTAACGCAT-CTATATACAACTTTCAGCAACGGATCTCTTGGCTCTCGCATCGATGAAGAACGCAGCGAAATGCGATAAGTAATGTGAATTGCAGAATTCAGTGAATCATCGAATCTTTGAACGCACCTTGCGCTCCTTGGTATTCCGAGGAGCATGCCTGTTTGAGTGTCATGAAA--TCTTCAACTTACAAGC-TCTTTG--CGGGG---TTTGTAGGCTTGGAC-TTGG-AGGC-TTGTCGGC----CTT-T--AA-YGGTCGGCTCCTCTTAAATGCATTAGCTTGATTTCCTTGCGGATCGGCTG-TCGGTGTGAT--AA--------TGTCTACTCCGCGACCGTGA---AGC-G---TTT--GGCAAG-CTTCTAACC-GTCTCGTTACA-GAGACAGC--TTTATGAC--CTCTGACCTCAAATCAGGTAGGACTACCCGCTGAAC-----------------------------------------------------------------------------------------------------------------------------------------------------------------------------------------------------------------------------------------------------------------------------------------------------------------------------------------------------------------------------------------------------------------------------------------------------------------------------------------------------------------------------------------------------------------------------------------------------------------------------------------------------------
>Ganoderma_sp_JMCR128
----------------------------------------------------------------------------------------------------------------------------------------------A---------GGATCATTATCGAG-TTTTGA--CT--GGG--TTGTA-GCTG-GCC-TTC-C-GAGGC-ACGTGCACGCCCTGCTCA-TCCACT-CT--ACACCTGTGCACTTACTGTGGG-TTTACCG-----GTCGCGA-AAC----GGG-CTC-TTTATTCGGGC-TTGTGG----ARC---GCACTTG-TTGCCTGCG-TTTAT--CACAAAC-TCCA-T-AAAGTATTAGAATGT-GTATTGCG--ATGTWACGCAT-CTATATACAACTTTCAGCAACGGATCTCTTGGCTCTCGCATCGATGAAGAACGCAGCGAAATGCGATAAGTAATGTGAATTGCAGAATTCAGTGAATCATCGAATCTTTGAACGCACCTTGCGCTCCTTGGTATTCCGAGGAGCATGCCTGTTTGAGTGTCATGAAA--TCTTCAACTTACAAGC-TCTTTG--CGGGG---TTTGTAGGCTTGGAC-TTGG-AGGC-TTGTCGGC----CTT-T--AA-CGGTCGGCTCCTCTTAAATGCATTAGCTTGATTTCTTTGCGGATCGGCTG-TCGGTGTGAT--AA--------TGTCTACTCCGCGACCGTGA---AGC-G---TTT--GGCAAG-CTTCTAACC-GTCTCGTTACA-GAGACAGC--TTTATGAC--CTCTGACCTCAAATCAGGTAGGACTACCCGCTGAA------------------------------------------------------------------------------------------------------------------------------------------------------------------------------------------------------------------------------------------------------------------------------------------------------------------------------------------------------------------------------------------------------------------------------------------------------------------------------------------------------------------------------------------------------------------------------------------------------------------------------------------------------------
>Ganoderma_adspersum_GAD3
-------------------------------------------------------------------------------------------------------------------------T-CCGTAGGTGAACCTGCGGAA---------GGATCATTATCGAG-TTTTGA--CT--GGG--TTGTA-GCTG-GCC-TTA-C-GAGGC-ATGTGCACGCCCTGCTCA-TCCGCTCCT--ACACCTGTGCACTTACTGTGGG-TTTACGA-----GTCGCGA-AAC----AGG-CCCGTTCATTCGGGC-TTGTGG----AGC---GCACTTG-TTGCCTGCG-TTTAT--CACAAAC-TCTA-T-AAAGTATTAGAATGT-GTATTGCG--ATGTAACGCAT-CTATATACAACTTTCAGCAACGGATCTCTTGGCTCTCGCATCGATGAAGAACGCAGCGAAATGCGATAAGTAATGTGAATTGCAGAATTCAGTGAATCATCGAATCTTTGAACGCACCTTGCGCTCCTTGGTATTCCGAGGAGCATGCCTGTTTGAGTGTCATGAAA--TCTTCAACTTACGAGC-TTCTTG--CGAGG---TTTGTAGGGTTGGAC-TTGG-AGGC-TTGTCGGT----CTT-T--AA-AGGTCGGCTCCTCTTAAATGCATTAGCTTGGTTCC-TTGCGGATCGGGTTGTCGGTGTGAT--AA--------TGTCTACGCCGCGACCGTGA---AGC-G---TTT--GGCAAG-CTTCTAACC-GTCTCGGTATA-GAGACAAG-TTTTATGAC--CTCTGACCTCAAATCAGGTAGGACTACCCGCTGAACTTAAGCATATCAATA-GCGGAGGA-----------------------------------------------------------------------------------------------------------------------------------------------------------------------------------------------------------------------------------------------------------------------------------------------------------------------------------------------------------------------------------------------------------------------------------------------------------------------------------------------------------------------------------------------------------------------------------------------------------------------------------
>Ganoderma_adspersum_GaTO00
--------------------------------------------------------------------------------------------------GAAGTAAAAGTCGTAACAAGGTTT-CCGTAGGTGAACCTGCGGAA---------GGATCATTATCGAG-TTTTGA--CT--GGG--TTGTA-GCTG-GCC-TTA-C-GAGGC-ATGTGCACGCCCTGCTCA-TCCGCTCCT--ACACCTGTGCACTTACTGTGGG-TTTACGA-----GTCGCGA-AAC----AGG-CCCGTTCATTCGGGC-TTGTGG----AGC---GCACTTG-TTGCCTGCG-TTTAT--CACAAAC-TCTA-T-AAAGTATTAGAATGT-GTATTGCG--ATGTAACGCAT-CTATATACAACTTTCAGCAACGGATCTCTTGGCTCTCGCATCGATGAAGAACGCAGCGAAATGCGATAAGTAATGTGAATTGCAGAATTCAGTGAATCATCGAATCTTTGAACGCACCTTGCGCTCCTTGGTATTCCGAGGAGCATGCCTGTTTGAGTGTCATGAAA--TCTTCAACTTACGAGC-TTCTTG--CGAGG---TTTGTAGGGTTGGAC-TTGG-AGGC-TTGTCGGT----CTT-T--AA-AGGTCGGCTCCTCTTAAATGCATTAGCTTGGTTCC-TTGCGGATCGGGTTGTCGGTGTGAT--AA--------TGTCTACGCCGCGACCGTGA---AGC-G---TTT--GGCAAG-CTTCTAACC-GTCTCGGTATA-GAGACAAG-TTTTATGAC--CTCTGACCTCAAATCAGGTAGGACTACCCGCTGAACTTAAGCAGGACTACCCGCTGAACTTAGC-------------------------------------------------------------------------------------------------------------------------------------------------------------------------------------------------------------------------------------------------------------------------------------------------------------------------------------------------------------------------------------------------------------------------------------------------------------------------------------------------------------------------------------------------------------------------------------------------------------------------------
>GA27_(reversed)
--------------------------------------------------------------------------------------------------------------GTAACAAGGTTT-CCGTAGGTGAACCTGCGGAA---------GGATCATTATCGAG-TTTTGA--CT--GGG--TTGTA-GCTG-GCC-TTC-C-GAGGC-ATGTGCACGCCCTGCTCA-TCCACT-CT--ACACCTGTGCACTTACTGTGGGTTTTACGG-----GTCGTGA-CAT----GGG-CTCGTTTATTCGGGC-TTGTTG----AGC---GCACTTGTTTGCCTGCG-TTTAT--CACAAAC-TCTA-T-AAAGTATTAGAATGT-GTATTGCG--ATGTAACGCAT-CTATATACAACTTTCAGCAACGGATCTCTTGGCTCTCGCATCGATGAAGAACGCAGCGAAATGCGATAAGTAATGTGAATTGCAGAATTCAGTGAATCATCGAATCTTTGAACGCACCTTGCGCTCCTTGGTATTCCGAGGAGCATGCCTGTTTGAGTGTCATGAAA--TCTTCAATCTATAAGC-TTCTTAATTGGAG---TTTGTAGTCTTGGAC-TTGG-AGGC-TTGTCGGT---CCTT-T--AC-AGGTCGGCTCCTCTTAAATGCATTAGCTTGGTTCC-TTGCGGATCGGCTTGTCGGTGTGAT--AA--------TGTCTACGCCGCGACCGTGA---AGC-GTGTTTG--GGCGAG-CTTCTAACT-GTCTCGTTATA-GAGACAAC--TTTATGAC--CTCTGACCTCAAATCAGGTAGGACTACCCGCTGAACTTAAGCATATCAAAAAGACCGAAAAAAAA------------------------------------------------------------------------------------------------------------------------------------------------------------------------------------------------------------------------------------------------------------------------------------------------------------------------------------------------------------------------------------------------------------------------------------------------------------------------------------------------------------------------------------------------------------------------------------------------------------------------------
>Ganoderma_sp_JMCR41
----------------------------------------------------------------------------------------------------------------------------------------------------------ATCATTATCGAG-TTTTGA--CT--GGG--TTGTA-GCTG-GCC-TTC-C-GAGGC-ATGTGCACGCCCTGCTCA-TCCACT-CT--ACACCTGTGCACTTACTGTGGGTTTTACGG-----GTCGTGA-CAT----GGG-CTCGTTTATTCGGGC-TTGTTG----AGC---GCACTTGTTTGCCTGCG-TTTAT--CACAAAC-TCTA-T-AAAGTATTAGAATGT-GTATTGCG--ATGTAACGCAT-CTATATACAACTTTCAGCAACGGATCTCTGGGCTCTCGCATCGATGAAGAACGCAGCGAAATGCGATAAGTAATGTGAATTGCAGAATTCAGTGAATCATCGAATCTTTGAACGCACCTTGCGCTCCTTGGTATTCCGAGGAGCATGCCTGTTTGAGTGTCATGAAA--TCTTCAATCTATAAGC-TTCTTAATTGGAG---TTTGTAGTCTTGGAC-TTGG-AGGC-TTGTCGGT---CCTT-T--AC-AGGTCGGCTCCTCTTAAATGCATTAGCTTGGTTCC-TTGCGGATCGGCTTGTCGRTGTGAT--AA--------TGTCTACGCCGCGACCGTGA---AGC-GTGTTTG--GGCGAG-CTTCTAACT-GTCTCGTTATA-GAGACAAC--TTTATGAC--CTCTGACCTCAAATCAGGTAGGACTACCCGCTGAACTT---------------------------------------------------------------------------------------------------------------------------------------------------------------------------------------------------------------------------------------------------------------------------------------------------------------------------------------------------------------------------------------------------------------------------------------------------------------------------------------------------------------------------------------------------------------------------------------------------------------------------------------------------------
>Ganoderma_sp_JMCR142
---------------------------------------------------------------------------------------------------------------------------------------------AA---------GGATCATTATCGAG-TTTTGA--CT--GGG--TTGTA-GCTG-GCC-TTC-C-GAGGC-ATGTGCACGCCCTGCTCA-TCCACT-CT--ACACCTGTGCACTTACTGTGGGTTTTACGG-----GTCGTGA-MAT----GGG-CTCGTTTATTCGGGC-TTGTTG----AGC---GCACTTGTTTGCCTGCG-TTTAT--CACAAAC-TCTA-T-AAAGTATTAGAATGT-GTATTGCG--ATGTAACGCAT-CTATATACAACTTTCAGCAACGGATCTCTTGGCTCTCGCATCGATGAAGAACGCAGCGAAATGCGATAAGTAATGTGAATTGCAGAATTCAGTGAATCATCGAATCTTTGAACGCACCTTGCGCTCCTTGGTATTCCGAGGAGCATGCCTGTTTGAGTGTCATGAAA--TCTTCAATCCATAAGC-TTCTTAATTGGAG---TTTGTAGTCTTGGAC-TTGG-AGGC-TTGTCGGT---CCTT-T--AC-AGGTCGGCTCCTCTTAAATGCATTAGCTTGGTTCC-TTGCGGATCGGCTTGTCGGTGTGAT--AA--------TGTCTACGCCGCGACCGTGA---AGC-GTGTTTG--GGCGAG-CTTCTAACC-GTCTCGTTATA-GAGACAAC--TTTATGAC--CTCTGACCTCAAATCAGGTAGGACTACCCGCTGAAC-----------------------------------------------------------------------------------------------------------------------------------------------------------------------------------------------------------------------------------------------------------------------------------------------------------------------------------------------------------------------------------------------------------------------------------------------------------------------------------------------------------------------------------------------------------------------------------------------------------------------------------------------------------
>Ganoderma_tornatum_GVL05
---------------------------------------------------------------------------------------------------------------------------------------------AA---------GGATCATTATCGAG-TTTTGA--CT--GGG--TTGTA-GCTG-GCC-TTC-C-GAGGC-ATGTGCACGCCCTGC-CA-TCCACT-CT--ACACCTGTGCACTTACTGTGGGTTTTACGG-----GTCGTGA-CAT----GGG-CTCGTTTATTCGGGC-TTGTTG----AGC---GCACTTGTTTGCCTGCG-TTTAT--CACAAAC-TCTA-T-AAAGTATTAGAATGT-GTATTGCG--ATGTAACGCAT-CTATATACAACTTTCAGCAACGGATCTCTTGGCTCTCGCATCGATGAAGAACGCAGCGAAATGCGATAAGTAATGTGAATTGCAGAATTCAGTGAATCATCGAATCTTTGAACGCACCTTGCGCTCCTTGGTATTCCGAGGAGCATGCCTGTTTGAGTGTCATGAAA--TCTTCAATCTATAAGC-TTCTTAATTGGAG---TTTGTAGTCTTGGAC-TTGG-AGGC-TTGTCGGT---CCTT-T--AC-AGGTCGGCTCCTCTTAAATGCATTAGCTTGGTTCC-TTGCGGATCGGCTTGTCGGTGTGAT--AA--------TGTCTACGCCGCGACCGTGA---AGC-GTGTTTG--GGCGAG-CTTCTAACT-GTCTCGTTATA-GAGACAAC--TTTATGAC--CTCTGACCTCAAATCAGGTAGGACTACCCGCT---------------------------------------------------------------------------------------------------------------------------------------------------------------------------------------------------------------------------------------------------------------------------------------------------------------------------------------------------------------------------------------------------------------------------------------------------------------------------------------------------------------------------------------------------------------------------------------------------------------------------------------------------------------
>Ganoderma_sp_JMCR25
------------------------------------------------------------------------------------------------------------------------------------------------------------CATTATCGAG-TTTTGA--CT--GGG--TTGTA-GCTG-GCC-TTC-C-GAGGC-ATGTGCACGCCCTGCTCA-TCCACT-CT--ACACCTGTGCACTTACTGTGGGTTTTACGG-----GTCGTGA-MAY----GGG-CTCGTTTATTCGGGC-TTGTTG----AGC---GCACTTG-TTGCCTGCG-TTTAT--CACAAAC-TCTA-T-AAAGTATTAGAATGT-GTATTGCG--ATGTAACGCAT-CTATATACAACTTTCAGCAACGGATCTCTTGGCTCTCGCATCGATGAAGAACGCAGCGAAATGCGATAAGTAATGTGAATTGCAGAATTCAGTGAATCATCGAATCTTTGAACGCACCTTGCGCTCCTTGGTATTCCGAGGAGCATGCCTGTTTGAGTGTCATGAAA--TCTTCAATCTATGAGC-TTCTTAATTGGAG---TTTGTAGNCTTGGAC-TTGG-AGGC-TTGTCGGT---CCTT-T--AC-AGGTCGGCTCCTCTTAAATGCATTAGCTTGGTTCC-TTGCGGATCGGCTTGTCGGTGTGAT--AA--------TGTCTACGCCGCGACCGTGA---AGC-GTGTTTG--GGCGAG-CTTCTAACY-GTCTCGTTATA-GAGACAAC--TTTATGAC--CTCTGACCTCAAATCAGGTAGGACTACCCGCTGA-------------------------------------------------------------------------------------------------------------------------------------------------------------------------------------------------------------------------------------------------------------------------------------------------------------------------------------------------------------------------------------------------------------------------------------------------------------------------------------------------------------------------------------------------------------------------------------------------------------------------------------------------------------
>Ganoderma_sp_JMCR132
---------------------------------------------------------------------------------------------------------------------------------------------AA---------GGATCATTATCGAG-TTTTGA--CT--GGG--TTGTA-GCTG-GCC-TTC-C-GAGGC-ATGTGCACGCCCTGCTCA-TCCACT-CT--ACACCTGTGCACTTACTGTGGGTTTTACGG-----GTCGTGA-AAT----GGG-CTCGTTTATTCGGGC-TTGTTG----AGC---GCACTTG-TTGCCTGCG-TTTAT--CACAAAC-TCTA-T-AAAGTATTAGAATGT-GTATTGCG--ATGTAACGCAT-CTATATACAACTTTCAGCAACGGATCTCTTGGCTCTCGCATCGATGAAGAACGCAGCGAAATGCGATAAGTAATGTGAATTGCAGAATTCAGTGAATCATCGAATCTTTGAACGCACCTTGCGCTCCTTGGTATTCCGAGGAGCATGCCTGTTTGAGTGTCATGAAA--TCTTCAATCTATAAGC-TTCTTAATTGGAG---TTTGTAGGCTTGGAC-TTGG-AGGC-TTGTCGGT---CCTT-T--AC-AGGTCGGCTCCTCTTAAATGCATTAGCTTGGTTCC-TTGCGGATCGGCTTGTCGGTGTGAT--AA--------TGTCTACGCCGCGACCGTGA---AGC-GTGTTTG--GGCGAG-CTTCTAACC-GTCTCGTTATA-GAGACAAC--TTTGTGAC--CTCTGACCTCAAATCNGGTAGGACTACCCGCTGAACTT---------------------------------------------------------------------------------------------------------------------------------------------------------------------------------------------------------------------------------------------------------------------------------------------------------------------------------------------------------------------------------------------------------------------------------------------------------------------------------------------------------------------------------------------------------------------------------------------------------------------------------------------------------
>Ganoderma_tornatum_URM82776
------------------------------------------------------------------------------------------------------------------------------------------------------------CATTATCGAG-TTTTGA--CT--GGG--TTGTA-GCTG-GCC-TTC-C-GAGGC-ATGTGCACGCCCTGCTCA-TCCACT-CT--ACACCTGTGCACTTACTGTGGGTTTTACGG-----GTCGTGA-AAT----GGG-CTCGTTTATTCGGGC-TTGTTG----AGC---GCACTTG-TTGCCTGCG-TTTAT--CACAAAC-TCTA-T-AAAGTATTAGAATGT-GTATTGCG--ATGTAACGCAT-CTATATACAACTTTCAGCAACGGATCTCTTGGCTCTCGCATCGATGAAGAACGCAGCGAAATGCGATAAGTAATGTGAATTGCAGAATTCAGTGAATCATCGAATCTTTGAACGCACCTTGCGCTCCTTGGTATTCCGAGGAGCATGCCTGTTTGAGTGTCATGAAA--TCTTCAATCTATAAGC-TTCTTAATTGGAG---TTTGTAGNCTTGGAC-TTGG-AGGC-TTGTCGGT---CCTT-T--AC-AGGTCGGCTCCTCTTAAATGCATTAGCTTGGTTCC-TTGCGGATCGGCTTGTCGGTGTGAT--AA--------TGTCTACGCCGCGACCGTGA---AGC-GTGTNTG--GGCGAG-CTTCTAACY-GTCTCGTTATA-GAGACAAC--TTTATGAC--CTCTGACCT--------------------------------------------------------------------------------------------------------------------------------------------------------------------------------------------------------------------------------------------------------------------------------------------------------------------------------------------------------------------------------------------------------------------------------------------------------------------------------------------------------------------------------------------------------------------------------------------------------------------------------------------------------------------------------------
>Ganoderma_sp_JMCR55
----------------------------------------------------------------------------------------------------------------------------------------------------------------ATCGAG-TTCTGA--CT--GGG--TTGTA-GCTG-GCC-TTC-C-GAGGC-ATGTGCACGCCCTGCTCA-TCCACT-CT--ACACCTGTGCACTTACTGTGGGTTTTACGG-----GTCGTGA-CAT----GGG-CTCGTTTATTCGGGC-TTGTTG----AGC---GCACTTG-TTGCCTGCG-TTTAT--CACAAAC-TCTA-T-AAAGTATTAGAATGT-GTATTGCG--ATGTAACGCAT-CTATATACAACTTTCAGCAACGGATCTCTTGGCTCTCGCATCGATGAAGAACGCAGCGAAATGCGATAAGTAATGTGAATTGCAGAATTCAGTGAATCATCGAATCTTTGAACGCACCTTGCGCTCCTTGGTATTCCGAGGAGCATGCCTGTTTGAGTGTCATGAAA--TCTTCAATCTATAAGC-TTCTTAATTGGAG---TTTGTAGTCTTGGAC-TTGG-AGGC-TTGTCGGT---CCTT-T--AC-AGGTCGGCTCCTCTTAAATGCATTAGCTTGGTTCC-TTGCGGATCGGCTTGTCGGTGTGAT--AA--------TGTCTACGCCGCGACCGTGA---AGC-GTGTTTG--GGCGAG-CTTCTAACC-GTCTCGTTATA-GAGACAAC--TTTATGAC--CTCTGACCTCAAATCAGGTAGGACTACCCGCTGAA------------------------------------------------------------------------------------------------------------------------------------------------------------------------------------------------------------------------------------------------------------------------------------------------------------------------------------------------------------------------------------------------------------------------------------------------------------------------------------------------------------------------------------------------------------------------------------------------------------------------------------------------------------
>Ganoderma_lobatum_GVL36
-------------------------------------------------------------------------------------------------------------------------------------------------------------------------TTGA--CT--GGG--TTGTA-GCTG-GCC-TTC-C-GAGGC-ATGTGCACGCCCTGCTCA-TCCACT-CT--ACACCTGTGCACTTACTGTGGGTTTTACGG-----GTCGTGA-AAT----GGG-CTCGTTTATTCGGGC-TTGTTG----AGC---GCACTTG-TTGCCTGCG-TTTAT--CACAAAC-TCTA-T-AAAGTATTAGAATGT-GTATTGCG--ATGTAACGCAT-CTATATACAACTTTCAGCAACGGATCTCTTGGCTCTCGCATCGATGAAGAACGCAGCGAAATGCGATAAGTAATGTGAATTGCAGAATTCAGTGAATCATCGAATCTTTGAACGCACCTTGCGCTCCTTGGTATTCCGAGGAGCATGCCTGTTTGAGTGTCATGAAA--TCTTCAATCCATAAGC-TTCTTAATTGGAG---TTTGTAGGCTTGGAC-TTGG-AGGC-TTGTCGGT---CCTT-T--AC-AGGTCGGCTCCTCTTAAATGCATTAGCTTGGTTCC-TTGCGGATCGGCTTGTCGGTGTGAT--AA--------TGTCTACGCCGCGACCGTGA---AGC-GTGTTTG--GGCGAG-CTTCTAACC-GTCTCGTTATA-GAGACAAC--TTTATGAC--CTCTGACCTCAAATCAGGTAGGACTACCCGCTGAACTTAAGCATATCAATAAGCGGAGGAA----------------------------------------------------------------------------------------------------------------------------------------------------------------------------------------------------------------------------------------------------------------------------------------------------------------------------------------------------------------------------------------------------------------------------------------------------------------------------------------------------------------------------------------------------------------------------------------------------------------------------------
>Ganoderma_ellipsoideum_JFL14080966
----------------------------------------------------------------------------------------------------------------------------------------TGCGGAA---------GGATCATTATCGAG-TTCTGA--CT--GGG--TTGTA-GCTG-GCC-TTC-C-GAGGC-ATGTGCACGCCCTGCTCA-TCCACT-CT--ACACCTGTGCACTTACTGTGGG-TTTACGG-----GTCGTGA-AAC----GGG-CTCGTTTATTCGGGC-TTGTTG----AGC---GCACTTG-TTGCCTGCG-TTTAT--CACAAAC-TCTG-T-AAAGTATCAGAATGT-GTATTGCG--ATGTAACGCAT-CTATATACAACTTTCAGCAACGGATCTCTTGGCTCTCGCATCGATGAAGAACGCAGCGAAATGCGATAAGTAATGTGAATTGCAGAATTCAGTGAATCATCGAATCTTTGAACGCACCTTGCGCTCCTTGGTATTCCGAGGAGCATGCCTGTTTGAGTGTCATGAAA--TCTTCAATCTACAAAC-TTCTTA--TGGGG---CTTGTAGGCTTGGAC-TTGG-AGGC-TTGTCGGTC--CCTT-T--ACAAGGTCGGCTCCTCTTAAATGCATTAGCTTGGTTCC-TTGCGGATCGGCTTGTCGGTGTGAT--AA--------TGTCTACGCCGCGACCGTGA---AGC-GTGTTTG--GGCGAG-CTTCTAATC-GTCTCGTTACA-GAGACAAC-CTTTATGAC--CTCTG------------------------------------------------------------------------------------------------------------------------------------------------------------------------------------------------------------------------------------------------------------------------------------------------------------------------------------------------------------------------------------------------------------------------------------------------------------------------------------------------------------------------------------------------------------------------------------------------------------------------------------------------------------------------------------------
>Ganoderma_ellipsoideum_JFL14080968
----------------------------------------------------------------------------------------------------------------------------------------TGCGGAA---------GGATCATTATCGAG-TTCTGA--CT--GGG--TTGTA-GCTG-GCC-TTC-C-GAGGC-ATGTGCACGCCCTGCTCA-TCCACT-CT--ACACCTGTGCACTTACTGTGGG-TTTACGG-----GTCGTGA-AAC----GGG-CTCGTTCATTCGAGC-TTGTTG----AGC---GCACTTG-TTGCCTGCG-TTTAT--CACAAAC-TCTA-T-AAAGTATCAGAATGT-GTATTGCG--ATGTAACGCAT-CTATATACAACTTTCAGCAACGGATCTCTTGGCTCTCGCATCGATGAAGAACGCAGCGAAATGCGATAAGTAATGTGAATTGCAGAATTCAGTGAATCATCGAATCTTTGAACGCACCTTGCGCTCCTTGGTATTCCGAGGAGCATGCCTGTTTGAGTGTCATGAAA--TCTTCAATCTACAAAC-TTCTTA--TGGGG---CTTGTAGGCTTGGAC-TTGG-AGGC-TTGTCGGTC--CCTT-T--ACAAGGTCGGCTCCTCTTAAATGCATTAGCTTGGTTCC-TTGCGGATCGGCTTGTCGGTGTGAT--AA--------TGTCTACGCCGCGACCGTGA---AGC-GTGTTTG--GGCGAG-CTTCTAATC-GTCTCGTTACA-GAGACAAC-CTTTATGAC--CTCTGA-----------------------------------------------------------------------------------------------------------------------------------------------------------------------------------------------------------------------------------------------------------------------------------------------------------------------------------------------------------------------------------------------------------------------------------------------------------------------------------------------------------------------------------------------------------------------------------------------------------------------------------------------------------------------------------------
>Ganoderma_gibbosum_JFL14070442
----------------------------------------------------------------------------------------------------------------------------------------TGCGGAA---------GGATCATTATCGAG-TTCTGA--CT--GGG--TTGTA-GCTG-GCC-TTC-C-GAGGC-ATGTGCACGCCCTGCTCA-TCCACT-CT--ACACCTGTGCACTTACTGTGGG-TTTACGG-----GTCGTGA-AAC----GGG-CTCGTTTATTCGGGC-TTGTTG----AGC---GCACTTG-TTTCCTGCG-TTTAT--CACAAAC-TCTA-T-AAAGTATCAGAATGT-GTATTGCG--ATGTAACGCAT-CTACATACAACTTTCAGCAACGGATCTCTTGGCTCTCGCATCGATGAAGAACGCAGCGAAATGCGATAAGTAATGTGAATTGCAGAATTCAGTGAATCATCGAATCTTTGAACGCACCTTGCGCTCCTTGGTATTCCGAGGAGCATGCCTGTTTGAGTGTCATGAAA--TCTTCAATCTACAAAC-TTTTTA--TGGGG---TTTGTAGGCTTGGAC-TTGG-AGGC-TTGTCGGTC--CCTT-T--AC-AGGTCGGCTCCTCTTAAATGCATTAGCTTGGTTCC-TTGCGGATCGGCTTGTCGGTGTGAT--AA--------TGTCTACGCCGCGACCGTGA---AGC-GTGTTTG--GGCGAG-CTTCTAACC-GTCTCGTTACA-GAGACAAC-TTTTATGAC--C----------------------------------------------------------------------------------------------------------------------------------------------------------------------------------------------------------------------------------------------------------------------------------------------------------------------------------------------------------------------------------------------------------------------------------------------------------------------------------------------------------------------------------------------------------------------------------------------------------------------------------------------------------------------------------------------
>Ganoderma_gibbosum_KUT0805
-------------------------------------------------------------------------------------------------------------------------T-CCGTAGGTGAACCTGCGGAA---------GGATCATTATCGAG-TTCTGA--CT--GGG--TTGTA-GCTG-GCC-TTC-C-GAGGC-ATGTGCACGCCCTGCTCA-TCCACT-CT--ACACCTGTGCACTTACTGTGGG-TTTACGG-----GTCGTGA-AAC----GGG-CTCGTTTATTCGGGC-TTGTTG----AGC---GCACTTG-TTTCCTGCG-TTTAT--CACAAAC-TCTA-T-AAAGTATCAGAATGT-GTATTGCG--ATGTAACGCAT-CTATATACAACTTTCAGCAACGGATCTCTTGGCTCTCGCATCGATGAAGAACGCAGCGAAATGCGATAAGTAATGTGAATTGCAGAATTCAGTGAATCATCGAATCTTTGAACGCACCTTGCGCTCCTTGGTATTCCGAGGAGCATGCCTGTTTGAGTGTCATGAAA--TCTTCAATCTACAAAC-TTCTTA--TGGGG---TTTGTAGGCTTGGAC-TTGG-AGGC-TTGTCGGTC--CCTT-T--AC-AGGTCGGCTCCTCTTAAATGCATTAGCTTGGTTCC-TTGCGGATCGGCTTGTCGGTGTGAT--AA--------TGTCTACGCCGCGACCGTGA---AGC-GTGTTTG--GGCGAG-CTTCTAACC-GTCTCGTTACA-GAGACAAC-TTTTATGAC--CTCTGACCTCAAATCAGGTAGGACTACCCGCTGAACTTAAGCATMTCAATAARCGGAGGA-----------------------------------------------------------------------------------------------------------------------------------------------------------------------------------------------------------------------------------------------------------------------------------------------------------------------------------------------------------------------------------------------------------------------------------------------------------------------------------------------------------------------------------------------------------------------------------------------------------------------------------
>Ganoderma_gibbosum_XSD34
-------------------------------------------------------------------------------------------------GGAAGTAAAAGTCGTAACAAGGTTT-CCGTAGGTGAACCTGCGGAA---------GGATCATTATCGAG-TTCTGA--CT--GGG--TTGTA-GCTG-GCC-TTC-C-GAGGC-ATGTGCACGCCCTGCTCA-TCCACT-CT--ACACCTGTGCACTTACTGTGGG-TTTACGG-----GTCGTGA-AAC----GGG-CTCGTTTATTCGGGC-TTGTTG----AGC---GCACTTG-TTTCCTGCG-TTTAT--CACAAAC-TCTA-T-AAAGTATCAGAATGT-GTATTGCG--ATGTAACGCAT-CTATATACAACTTTCAGCAACGGATCTCTTGGCTCTCGCATCGATGAAGAACGCAGCGAAATGCGATAAGTAATGTGAATTGCAGAATTCAGTGAATCATCGAATCTTTGAACGCACCTTGCGCTCCTTGGTATTCCGAGGAGCATGCCTGTTTGAGTGTCATGAAA--TCTTCAATCTACAAAC-TTCTTA--TGGGG---TTTGTAGGCTTGGAC-TTGG-AGGC-TTGTCGGTC--CCTT-T--AC-AGGTCGGCTCCTCTTAAATGCATTAGCTTGGTTCC-TTGCGGATCGGCTTGTCGGTGTGAT--AA--------TGTCTACGCCGCGACCGTGA---AGC-GTGTTTG--GGCGAG-CTTCTAACC-GTCTCGTTACA-GAGACAAC-TTTTATGAC--CTCTGACCTCAAATCAGGTAGGACTACCCGCTGAACTTAAGCATATCAATAAGCGGAGGA-----------------------------------------------------------------------------------------------------------------------------------------------------------------------------------------------------------------------------------------------------------------------------------------------------------------------------------------------------------------------------------------------------------------------------------------------------------------------------------------------------------------------------------------------------------------------------------------------------------------------------------
>GA54
--------------------------------------------------------------------------------------------------------------GTAACAAGGTTT-CCGTAGGTGAACCTGCGGAA---------GGATCATTATCGAG-TTTTGA--CT--GGG--TTGTA-GCTG-GCC-TTC-C-GAGGC-ATGTGCACGCCCTGCTCA-TCCACTTCT--ACACCTGTGCACTTACTGTGGG--TTTCAGAT---ACTGTGAAAGC----GAG-CTT-TGCAAA-GAGC-TCGTGAA---AGCG--GTGTCTG--TGCCTGCG-TTTAT--CACAAAC-TCTG-T-AAAGTATTAGAATGT-GTATTGCG--ATGTAACGCAT-CTATATACAACTTTCAGCAACGGATCTCTTGGCTCTCGCATCGATGAAGAACGCAGCGAAATGCGATAAGTAATGTGAATTGCAGAATTCAGTGAATCATCGAATCTTTGAACGCACCTTGCGCTCCTTGGTATTCCGAGGAGCATGCCTGTTTGAGTGTCATGAAA--TCTTCAACTTGCAAGT-TCTTTG-TTTGGG---CTTGTAGGCTTGGAC-TTGG-AGGC-TTGTCGGCTGTTTCC-T--AT-CAGTCGGCTCCTCTTAAATGCATTAGCTTGATTCC-TTGCGGATCGGCTG-TCGGTGTGAT--AA--------TGTCTACGCCGCGACCGTGA---AGC-G--TTTT--GGCAAG-CTTCTAACC-GTCTCGTTTTG--AGACAAA-CTTTATGA---CTCTGACCTCAAATCAGGTAGGACTACCCGCTGAACTTAAGCATATCAATAAAGCGCGAGAGAAA------------------------------------------------------------------------------------------------------------------------------------------------------------------------------------------------------------------------------------------------------------------------------------------------------------------------------------------------------------------------------------------------------------------------------------------------------------------------------------------------------------------------------------------------------------------------------------------------------------------------------
>GA52
-----------------------------------------------------------------------------------------------------------------ACAAGGTTT-CCGTAGGTGAACCTGCGGAA---------GGATCATTATCGAG-TTTTGA--CT--GGG--TTGTA-GCTG-GCC-TTC-C-GAGGCATTGTGCACGCCCTGCTCA-TCCACT-CT--ACACCTGTGCACTTACTGTGGG--TTACGG-----ATCGTGG-ACC----GGG-CTC-TTTGCG-GAGC-TTGTGA----AGC---GCTTCTG--TGCCTGCGTTTTAT--AACAAAC-ACTT-T-AAAGTATCAGAATGT-GTATTGCG--ATGTAACGCATCCTATATACAACTTTCAGCAACGGATCTCTTGGCTCTCGCATCGATGAAGAACGCAGCGAAATGCGATAAGTAATGTGAATTGCAGAATTCAGTGAATCATCGAATCTTTGAACGCACCTTGCGCTCCTTGGTATTCCGAGGAGCATGCCTGTTTGAGTGTCATGAAA--TCTTCAATCTACAAGC-TTTTTA-AATGGT---TTTGTAGGCTTGGAC-TTGG-AGGC-TTGTCGGC----CTT-T--AT-TGGTCGGCTCCTCTCAAACGCATTAGCTTGGTTCC-TTGCGGATCGGCTTGTCGGTGTGAT--AA--------TGTCTACGCCGCGACCGTGA---AGC-G--TTTTTGGGCGAG-CTTCTAATC-GTCTCAGTATG-GAGACAAT--ATTATGAC--CTCTGACCTCAAATCAGGTAGGACTACCCGCTGAACTTAAGCATA--------------------------------------------------------------------------------------------------------------------------------------------------------------------------------------------------------------------------------------------------------------------------------------------------------------------------------------------------------------------------------------------------------------------------------------------------------------------------------------------------------------------------------------------------------------------------------------------------------------------------------------------------
>Ganoderma_sp_VPB202
--------------------------------------------------------------------------------------------------------------------------------------------------------------TTATCGAG-TTTTGA--CT--GGG--TTGTA-GCTG-GCC-TTC-C-GAGGCATTGTGCACGCCCTGCTCA-TCCACT-CT--ACACCTGTGCACTTACTGTGGG--TTACGG-----ATCGTGG-ACC----GGG-CTC-TTTGCG-GAGC-TTGTGA----AGC---GCTTCTG--TGCCTGCGTTTTAT--AACAAAC-ACTT-T-AAAGTATCAGAATGT-GTATTGCG--ATGTAACGCATCCTATATACAACTTTCAGCAACGGATCTCTTGGCTCTCGCATCGATGAAGAACGCAGCGAAATGCGATAAGTAATGTGAATTGCAGAATTCAGTGAATCATCGAATCTTTGAACGCACCTTGCGCTCCTTGGTATTCCGAGGAGCATGCCTGTTTGAGTGTCATGAAA--TCTTCAATCTACAAGC-TTTTTA-AATGGT---TTTGTAGGCTTGGAC-TTGG-AGGC-TTGTCGGC----CTT-T--AT-TGGTCGGCTCCTCTCAAACGCATTAGCTTGGTTCC-TTGCGGATCGGCTTGTCGGTGTGAT--AA--------TGTCTACGCCGCGACCGTGA---AGC-G--TTTTTGGGCGAG-CTTCTAA----------------------------------------------------------------------------------------------------------------------------------------------------------------------------------------------------------------------------------------------------------------------------------------------------------------------------------------------------------------------------------------------------------------------------------------------------------------------------------------------------------------------------------------------------------------------------------------------------------------------------------------------------------------------------------------------------------------------------------
>GA57
------------------------------------------------------------------------------------------------------------------CAAGGTTT-CCGTAGGTGAACCTGCGGAA---------GGATCATTATCGAG-TTTTGA--CT--GGG--TTGTA-GCTG-GCC-TTC-C-GAGGCATTGTGCACGCCCTGCTCA-TCCACT-CT--ACACCTGTGCACTTACTGTGGG--TTACGG-----ATCGTGG-ACC----GGG-CTC-TTTGCG-GAGC-TTGTGA----AGC---GCTTCTG--TGCCTGCGTTTTAT--AACAAAC-ACTT-T-AAAGTATCAGAATGT-GTATTGCG--ATGTAACGCATCCTATATACAACTTTCAGCAACGGATCTCTTGGCTCTCGCATCGATGAAGAACGCAGCGAAATGCGATAAGTAATGTGAATTGCAGAATTCAGTGAATCATCGAATCTTTGAACGCACCTTGCGCTCCTTGGTATTCCGAGGAGCATGCCTGTTTGAGTGTCATGAAA--TCTTCAATCTACAAGC-TTTTTA-AATGGT---TTTGTAGGCTTGGAC-TTGG-AGGC-TTGTCGGC----CTT-T--AT-TGGTCGGCTCCTCTCAAACGCATTAGCTTGGTTCC-TTGCGGATCGGCTTGTCGGTGTGAT--AA--------TGTCTACGCCGCGACCGTGA---AGC-G--TTTTTGGGCGAG-CTTCTAATC-GTCTCAGTATG-GAGACAAT--ATTATGAC--CTCTGACCTCAAATCAGGTAGGACTACCCGCTGAACTTAAGCATATCAATAA-------------------------------------------------------------------------------------------------------------------------------------------------------------------------------------------------------------------------------------------------------------------------------------------------------------------------------------------------------------------------------------------------------------------------------------------------------------------------------------------------------------------------------------------------------------------------------------------------------------------------------------------
>Ganoderma_ecuadorense_Dai17418
------------------------------------------------------------------------------------------------------------------------------------------------------------------CGAG-TTTTGA--CT--GGG--TTGTA-GCTG-GCC-TTC-C-GAGGCATTGTGCACGCCCTGCTCA-TCCACT-CT--ACACCTGTGCACTTACTGTGGG--TTACGG-----ATCGTGG-ACC----GGG-CTC-TTTGCG-GAGC-TTGTGA----AGC---GCTTCTG--TGCCTGCGTTTTAT--AACAAAC-ACTT-T-AAAGTATCAGAATGT-GTATTGCG--ATGTAACGCATCCTATATACAACTTTCAGCAACGGATCTCTTGGCTCTCGCATCGATGAAGAACGCAGCGAAATGCGATAAGTAATGTGAATTGCAGAATTCAGTGAATCATCGAATCTTTGAACGCACCTTGCGCTCCTTGGTATTCCGAGGAGCATGCCTGTTTGAGTGTCATGAAA--TCTTCAATCTACAAGC-TTTTTA-AATGGT---TTTGTAGGCTTGGAC-TTGG-AGGC-TTGTCGGC----CTT-T--AT-TGGTCGGCTCCTCTCAAACGCATTAGCTTGGTTCC-TTGCGGATCGGCTTGTCGGTGTGAT--AA--------TGTCTACGCCGCGACCGTGA---AGC-G--TTTTTGGGCGAG-CTTCTAATT-GTCTCAGTATG-GAGACAAT--ATTATGAC--CTC--------------------------------------------------------------------------------------------------------------------------------------------------------------------------------------------------------------------------------------------------------------------------------------------------------------------------------------------------------------------------------------------------------------------------------------------------------------------------------------------------------------------------------------------------------------------------------------------------------------------------------------------------------------------------------------------
>Ganoderma_ecuadorense_JV1808_85
------------------------------------------------------------------------------------------------------------------------------------------------------------------CGAG-TTTTGA--CT--GGG--TTGTA-GCTG-GCC-TTC-C-GAGGCATTGTGCACGCCCTGCTCA-TCCACT-CT--ACACCTGTGCACTTACTGTGGG--TTACGG-----ATCGTGG-ACC----GGG-CTC-TTTGCG-GAGC-TTGTGA----AGC---GCTTCTG--TGCCTGCGTTTTAT--AACAAAC-ACTT-T-AAAGTATCAGAATGT-GTATTGCG--ATGTAACGCATCCTATATACAACTTTCAGCAACGGATCTCTTGGCTCTCGCATCGATGAAGAACGCAGCGAAATGCGATAAGTAATGTGAATTGCAGAATTCAGTGAATCATCGAATCTTTGAACGCACCTTGCGCTCCTTGGTATTCCGAGGAGCATGCCTGTTTGAGTGTCATGAAA--TCTTCAATCTACAAGC-TTTTTA-AATGGT---TTTGTAGGCTTGGAC-TTGG-AGGC-TTGTCGGC----CTT-T--AT-TGGTCGGCTCCTCTCAAACGCATTAGCTTGGTTCC-TTGCGGATCGGCTTGTCGGTGTGAT--AA--------TGTCTACGCCGCGACCGTGA---AGC-G--TTTTTGGGCGAG-CTTCTAATT-GTCTCAGTATG-GAGACAAT--ATTATGAC--CTC--------------------------------------------------------------------------------------------------------------------------------------------------------------------------------------------------------------------------------------------------------------------------------------------------------------------------------------------------------------------------------------------------------------------------------------------------------------------------------------------------------------------------------------------------------------------------------------------------------------------------------------------------------------------------------------------
>Ganoderma_ecuadoriense_ASL799
----------------------------------------------------------------------------------------------------------------------------------------TGCGGAA---------GGATCATTATCGAG-TTTTGA--CT--GGG--TTGTA-GCTG-GCC-TTC-C-GAGGCATTGTGCACGCCCTGCTCA-TCCACT-CT--ACACCTGTGCACTTACTGTGGG--TTACGG-----ATCGTGG-ACC----GGG-CTC-TTTGCG-GAGC-TTGTGA----AGC---GCTTCTG--TGCCTGCGTTTTAT--AACAAAC-ACTT-T-AAAGTATCAGAATGT-GTATTGCG--ATGTAACGCATCCTATATACAACTTTCAGCAACGGATCTCTTGGCTCTCGCATCGATGAAGAACGCAGCGAAATGCGATAAGTAATGTGAATTGCAGAATTCAGTGAATCATCGAATCTTTGAACGCACCTTGCGCTCCTTGGTATTCCGAGGAGCATGCCTGTTTGAGTGTCATGAAA--TCTTCAATCTACAAGC-TTTTTA-AATGGT---TTTGTAGGCTTGGAC-TTGG-AGGC-TTGTCGGC----CTT-T--AT-TGGTCGGCTCCTCTCAAACGCATTAGCTTGGTTCC-TTGCGGATCGGCTTGTCGGTGTGAT--AA--------TGTCTACGCCGCGACCGTGA---AGC-G--TTTTTGGGCGAG-CTTCTAATT-GTCTCAGTATG-GAGACAAT--ATTATGAC--CTCTGACCTCAAATCAGGTAGGACTACCCG-----------------------------------------------------------------------------------------------------------------------------------------------------------------------------------------------------------------------------------------------------------------------------------------------------------------------------------------------------------------------------------------------------------------------------------------------------------------------------------------------------------------------------------------------------------------------------------------------------------------------------------------------------------------
>Ganoderma_ecuadoriense_PMC126
----------------------------------------------------------------------------------------------------------------------------------------TGCGGAA---------GGATCATTATCGAG-TTTTGA--CT--GGG--TTGTA-GCTG-GCC-TTC-C-GAGGCATTGTGCACGCCCTGCTCA-TCCACT-CT--ACACCTGTGCACTTACTGTGGG--TTACGG-----ATCGTGG-ACC----GGG-CTC-TTTGCG-GAGC-TTGTGA----AGC---GCTTCTG--TGCCTGCGTTTTAT--AACAAAC-ACTT-T-AAAGTATCAGAATGT-GTATTGCG--ATGTAACGCATCCTATATACAACTTTCAGCAACGGATCTCTTGGCTCTCGCATCGATGAAGAACGCAGCGAAATGCGATAAGTAATGTGAATTGCAGAATTCAGTGAATCATCGAATCTTTGAACGCACCTTGCGCTCCTTGGTATTCCGAGGAGCATGCCTGTTTGAGTGTCATGAAA--TCTTCAATCTACAAGC-TTTTTA-AATGGT---TTTGTAGGCTTGGAC-TTGG-AGGC-TTGTCGGC----CTT-T--AT-TGGTCGGCTCCTCTCAAACGCATTAGCTTGGTTCC-TTGCGGATCGGCTTGTCGGTGTGAT--AA--------TGTCTACGCCGCGACCGTGA---AGC-G--TTTTTGGGCGAG-CTTCTAATT-GTCTCAGTATG-GAGACAAT--ATTATGAC--CTCTGACCTCAAATCAGGTAGGACTACCCG-----------------------------------------------------------------------------------------------------------------------------------------------------------------------------------------------------------------------------------------------------------------------------------------------------------------------------------------------------------------------------------------------------------------------------------------------------------------------------------------------------------------------------------------------------------------------------------------------------------------------------------------------------------------
>Ganoderma_ecuadoriense_Poly_2_4
----------------------------------------------------------------------------------------------------------------------------------------TGCGGAA---------GGATCATTATCGAG-TTTTGA--CT--GGG--TTGTA-GCTG-GCC-TTC-C-GAGGCATTGTGCACGCCCTGCTCA-TCCACT-CT--ACACCTGTGCACTTACTGTGGG--TTACGG-----ATCGTGG-ACC----GGG-CTC-TTTGCG-GAGC-TTGTGA----AGC---GCTTCTG--TGCCTGCGTTTTAT--AACAAAC-ACTT-T-AAAGTATCAGAATGT-GTATTGCG--ATGTAACGCATCCTATATACAACTTTCAGCAACGGATCTCTTGGCTCTCGCATCGATGAAGAACGCAGCGAAATGCGATAAGTAATGTGAATTGCAGAATTCAGTGAATCATCGAATCTTTGAACGCACCTTGCGCTCCTTGGTATTCCGAGGAGCATGCCTGTTTGAGTGTCATGAAA--TCTTCAATCTACAAGC-TTTTTA-AATGGT---TTTGTAGGCTTGGAC-TTGG-AGGC-TTGTCGGC----CTT-T--AT-TGGTCGGCTCCTCTCAAACGCATTAGCTTGGTTCC-TTGCGGATCGGCTTGTCGGTGTGAT--AA--------TGTCTACGCCGCGACCGTGA---AGC-G--TTTTTGGGCGAG-CTTCTAATT-GTCTCAGTATG-GAGACAAT--ATTATGAC--CTCTGACCTCAAATCAGGTAGGACTACCCG-----------------------------------------------------------------------------------------------------------------------------------------------------------------------------------------------------------------------------------------------------------------------------------------------------------------------------------------------------------------------------------------------------------------------------------------------------------------------------------------------------------------------------------------------------------------------------------------------------------------------------------------------------------------
>MMG209
--------------------------------------------------------------------------------------------------------------GTAACAAGGTTT-CCGTAGGTGAACCTGCGGAA---------GGATCATTATCGAG-TTTTGA--CT--GGG--TTGTA-GCTG-GCC-TTC-C-GAGGCATTGTGCACGCCCTGCTCA-TCCACT-CT--ACACCTGTGCACTTACTGTGGG--TTACGG-----ATCGTGG-ACC----GGG-CTC-TTTGCG-GAGC-TTGTGA----AGC---GCTTCTG--TGCCTGCGTTTTAT--AACAAAC-ACTT-T-AAAGTATCAGAATGT-GTATTGCG--ATGTAACGCATCCTATATACAACTTTCAGCAACGGATCTCTTGGCTCTCGCATCGATGAAGAACGCAGCGAAATGCGATAAGTAATGTGAATTGCAGAATTCAGTGAATCATCGAATCTTTGAACGCACCTTGCGCTCCTTGGTATTCCGAGGAGCATGCCTGTTTGAGTGTCATGAAA--TCTTCAATCTACAAGC-TTTTTA-AATGGT---TTTGTAGGCTTGGAC-TTGG-AGGC-TTGTCGGC----CTT-T--AT-TGGTCGGCTCCTCTCAAACGCATTAGCTTGGTTCC-TTGCGGATCGGCTTGTCGGTGTGAT--AA--------TGTCTACGCCGCGACCGTGA---AGC-G--TTTTTGGGCGAG-CTTCTAATC-GTCTCAGTATG-GAGACAAT--ATTATGAC--CTCTGACCTCAAATCAGGTAGGACTACCCGCTGAACTTAAGCT----------------------------------------------------------------------------------------------------------------------------------------------------------------------------------------------------------------------------------------------------------------------------------------------------------------------------------------------------------------------------------------------------------------------------------------------------------------------------------------------------------------------------------------------------------------------------------------------------------------------------------------------------
>MMG181A
--------------------------------------------------------------------------------------------------------------GTAACAAGGTTT-CCGTAGGTGAACCTGCGGAA---------GGATCATTATCGAG-TTTTGA--CT--GGG--TTGTA-GCTG-GCC-TTC-C-GAGGCATTGTGCACGCCCTGCTCA-TCCACT-CT--ACACCTGTGCACTTACTGTGGG--TTACGG-----ATCGTGG-ACC----GGG-CTC-TTTGCG-GAGC-TTGTGA----AGC---GCTTCTG--TGCCTGCGTTTTAT--AACAAAC-ACTT-T-AAAGTATCAGAATGT-GTATTGCG--ATGTAAYGCATCCTATATACAACTTTCAGCAACGGATCTCTTGGCTCTCGCATCGATGAAGAACGCAGCGAAATGCGATAAGTAATGTGAATTGCAGAATTCAGTGAATCATCGAATCTTTGAACGCACCTTGCGCTCCTTGGTATTCCGAGGAGCATGCCTGTTTGAGTGTCATGAAA--TCTTCAATCTACAAGC-TTTTTA-AATGGT---TTTGTAGGCTTGGAC-TTGG-AGGC-TTGTCGGC----CTT-T--AT-TGGTCGGCTCCTCTCAAACGCATTAGCTTGGTTCC-TTGCGGATCGGCTTGTCGGTGTGAT--AA--------TGTCTACGCCGCGACCGTGA---AGC-G--TTTTTGGGCGAG-CTTCTAATC-GTCTCAGTATG-GAGACAAT--ATTATGAC--CTCTGACCTCAAATCAGGTAGGACTACCCGCTGAACTTAAGCATATCATAAGA------------------------------------------------------------------------------------------------------------------------------------------------------------------------------------------------------------------------------------------------------------------------------------------------------------------------------------------------------------------------------------------------------------------------------------------------------------------------------------------------------------------------------------------------------------------------------------------------------------------------------------------
>Ganoderma_ecuadorense_Dai17397
------------------------------------------------------------------------------------------------------------------------------------------------------------------CGAG-TTTTGA--CT--GGG--TTGTA-GCTG-GCC-TTC-C-GAGGCATTGTGCACGCCCTGCTCA-TCCACT-CT--ACACCTGTGCACTTACTGTGGG--TTACGG-----ATCGTGG-ACC----GGG-CTC-TTTTCG-GAGC-TTGTGA----AGC---GCTTCTG--TGCCTGCGTTTTAT--AACAAAC-ACTT-T-AAAGTATCAGAATGT-GTATTGCG--ATGTAACGCATCCTATATACAACTTTCAGCAACGGATCTCTTGGCTCTCGCATCGATGAAGAACGCAGCGAAATGCGATAAGTAATGTGAATTGCAGAATTCAGTGAATCATCGAATCTTTGAACGCACCTTGCGCTCCTTGGTATTCCGAGGAGCATGCCTGTTTGAGTGTCATGAAA--TCTTCAATCTACAAGC-TTTTTA-AATGGT---TTTGTAGGCTTGGAC-TTGG-AGGC-TTGTCGGC----CTT-T--AT-TGGTCGGCTCCTCTCAAACGCATTAGCTTGGTTCC-TTGCGGATCGGCTTGTCGGTGTGAT--AA--------TGTCTACGCCGCGACCGTGA---AGC-G--TTTTTGGGCGAG-CTTCTAATT-GTCTCAGTATG-GAGACAAT--ATTATGAC--CTC--------------------------------------------------------------------------------------------------------------------------------------------------------------------------------------------------------------------------------------------------------------------------------------------------------------------------------------------------------------------------------------------------------------------------------------------------------------------------------------------------------------------------------------------------------------------------------------------------------------------------------------------------------------------------------------------
>Ganoderma_subfornicatum_BRFM1024
------------------------------------------------------------------------------------------------------------------------------------------------------------------------------------------------------------------------------------------------------------CTTACTGTGGG--TTACGG-----ATCGTGG-ACC----GGG-CTC-TTTGCG-GAGC-TTGTGA----AGC---GCTTCTG--TGCCTGCGTTTTAT--AACAAAC-ACTT-T-AAAGTATCAGAATGT-GTATTGCG--ATGTAACGCATCCTATATACAACTTTCAGCAACGGATCTCTTGGCTCTCGCATCGATGAAGAACGCAGCGAAATGCGATAAGTAATGTGAATTGCAGAATTCAGTGAATCATCGAATCTTTGAACGCACCTTGCGCTCCTTGGTATTCCGAGGAGCATGCCTGTTTGAGTGTCATGAAA--TCTTCAATCTACAAGC-TTTTTA-AATGGT---TTTGTAGGCTTGGAC-TTGG-AGGC-TTGTCGGC----CTT-T--AT-TGGTCGGCTCCTCTCAAACGCATTAGCTTGGTTCC-TTGCGGATCGGCTTGTCGGTGTGAT--AA--------TGTCTACGCCGCGACCGTGA---AGC-G--TTTTTGGGCGAG-CTTCTAATT-GTCTCAGTATG-GAGACAAT--ATTATGAC--CTCTGACCTCAAATCAGGTAGGACTACCCGCTGAACTTAAGCATATCAAT---------------------------------------------------------------------------------------------------------------------------------------------------------------------------------------------------------------------------------------------------------------------------------------------------------------------------------------------------------------------------------------------------------------------------------------------------------------------------------------------------------------------------------------------------------------------------------------------------------------------------------------------
>Ganoderma_orbiforme_URM83332
-------------------------------------------------------------------------------------------------------------------------------------TACTGCGGAA---------GGATCATTATCGAG-TTTTGA--CT--GGGTATCGTT-GCTG-GCC-TTG-C-GAGGCATTGTGCACGCCCTGCTCA-TCCACT-CT--ACACCTGTGCACTTACTGTGGG--TTACGG-----ATCGTGG-AGC----GGG-CTC-TTTGCG-GAGC-TTGTGA----AGC---GCTTCTG--TGCCTGCGTTTTAT--AACAAAC-ACTT-T-AAAGTATAAGAATGT-GTATTGCG--ATGTAACGCAT-CTATATACAACTTTCAGCAACGGATCTCTTGGCTCTCGCATCGATGAAGAACGCAGCGAAATGCGATAAGTAATGTGAATTGCAGAATTCAGTGAATCATCGAATCTTTGAACGCACCTTGCGCTCCTTGGTATTCCGAGGAGCATGCCTGTTTGAGTGTCATGAAA--TCTTCAACCTACAAGC-TTTTTA-AATGGT---TTTGTAGGCTTGGAC-TTGG-AGGC-TTGTCGGT----CTT-T--AT-TGGTCGGCTCCTCTCAAACGCATTAGCTTGGTTCC-TTGCGGATCGGCTTGTCGGTGTGAT--AA--------TGTCTACGCCGCGACCGTGA---AGC-G--TTTTTGGGTGAG-CTTCTAATC-GTCTCAGTATG-GAGACAAT--ATTATGAC--CTCTGACCTCAAATCAGGTAGGACTACCCGCTGAACTTAAGCATATCA-----------------------------------------------------------------------------------------------------------------------------------------------------------------------------------------------------------------------------------------------------------------------------------------------------------------------------------------------------------------------------------------------------------------------------------------------------------------------------------------------------------------------------------------------------------------------------------------------------------------------------------------------
>Ganoderma_orbiforme_URM83334
----------------------------------------------------------------------------------------------------------------------------------------TGCGGAA---------GGATCATTATCGAG-TTTTGA--CT--GGG--TTGTA-GCTG-GCC-TTC-C-GAGGCATTGTGCACGCCCTGCTCA-TCCACT-CT--ACACCTGTGCACTTACTGTGGG--TTACGG-----ATCGTGG-AGC----GGG-CTC-TTTGCG-GAGC-TTGTGA----AGC---GCTTCTG--TGCCTGCGTTTTAT--AACAAAC-ACTT-T-AAAGTATAAGAATGT-GTATTGCG--ATGTAACGCAT-CTATATACAACTTTCAGCAACGGATCTCTTGGCTCTCGCATCGATGAAGAACGCAGCGAAATGCGATAAGTAATGTGAATTGCAGAATTCAGTGAATCATCGAATCTTTGAACGCACCTTGCGCTCCTTGGTATTCCGAGGAGCATGCCTGTTTGAGTGTCATGAAA--TCTTCAACCTACAAGC-TTTTTA-AATGGT---TTTGTAGGCTTGGAC-TTGG-AGGC-TTGTCGGT----CTT-T--AT-TGGTCGGCTCCTCTCAAACGCATTAGCTTGGTTCC-TTGCGGATCGGCTTGTCGGTGTGAT--AA--------TGTCTACGCCGCGACCGTGA---AGC-G--TTTTTGGGTGAG-CTTCTAATC-GTCTCAGTATG-GAGACAAT--ATTATGAC--CTCTGACCTCAAATCAGGTAGGACTACCCGCTGAACTTAAGCATATCATA---------------------------------------------------------------------------------------------------------------------------------------------------------------------------------------------------------------------------------------------------------------------------------------------------------------------------------------------------------------------------------------------------------------------------------------------------------------------------------------------------------------------------------------------------------------------------------------------------------------------------------------------
>Ganoderma_orbiforme_URM83336
----------------------------------------------------------------------------------------------------------------------------------------TGCGGAA---------GGATCATTATCGAG-TTTTGA--CT--GGG--TTGTA-GCTG-GCC-TTC-C-GAGGCATTGTGCACGCCCTGCTCA-TCCACT-CT--ACACCTGTGCACTTACTGTGGG--TTACGG-----ATCGTGG-AGC----GGG-CTC-TTTGCG-GAGC-TTGTGA----AGC---GCTTCTG--TGCCTGCGTTTTAT--AACAAAC-ACTT-T-AAAGTATAAGAATGT-GTATTGCG--ATGTAACGCAT-CTATATACAACTTTCAGCAACGGATCTCTTGGCTCTCGCATCGATGAAGAACGCAGCGAAATGCGATAAGTAATGTGAATTGCAGAATTCAGTGAATCATCGAATCTTTGAACGCACCTTGCGCTCCTTGGTATTCCGAGGAGCATGCCTGTTTGAGTGTCATGAAA--TCTTCAACCTACAAGC-TTTTTA-AATGGT---TTTGTAGGCTTGGAC-TTGG-AGGC-TTGTCGGT----CTT-T--AT-TGGTCGGCTCCTCTCAAACGCATTAGCTTGGTTCC-TTGCGGATCGGCTTGTCGGTGTGAT--AA--------TGTCTACGCCGCGACCGTGA---AGC-G--TTTTTGGGTGAG-CTTCTAATN-GTCTCAGTATG-GAGACAAT--ATTATGAC--CTCTGACCTCAAATCAGGTAGGACTACCCGCTGAACTTAAGCATATCAT----------------------------------------------------------------------------------------------------------------------------------------------------------------------------------------------------------------------------------------------------------------------------------------------------------------------------------------------------------------------------------------------------------------------------------------------------------------------------------------------------------------------------------------------------------------------------------------------------------------------------------------------
>Ganoderma_orbiforme_URM83335
---------------------------------------------------------------------------------------------------------------------------------------CTGCGGAA---------GGATCATTATCGAG-TTTTGA--CT--GGG--TTGTA-GCTG-GCC-TTC-C-GAGGCATTGTGCACGCCCTGCTCA-TCCACT-CT--ACACCTGTGCACTTACTGTGGG--TTACGG-----ATCGTGN-AGN----GGG-CTC-TTTGCG-GAGC-TTGTGA----AGC---GCTTCTG--TGCCTGCGTTTTAT--AACAAAC-ACTT-T-AAAGTATAAGAATGT-GTATTGCG--ATGTAACGCAT-CTATATACAACTTTCAGCAACGGATCTCTTGGCTCTCGCATCGATGAAGAACGCAGCGAAATGCGATAAGTAATGTGAATTGCAGAATTCAGTGAATCATCGAATCTTTGAACGCACCTTGCGCTCCTTGGTATTCCGAGGAGCATGCCTGTTTGAGTGTCATGAAA--TCTTCAACCTACAAGC-TTTTTA-AATGGT---TTTGTAGGCTTGGAC-TTGG-AGGC-TTGTCGGN----CTT-T--AT-TGGTCGGCTCCTCTCAAACGCATTAGCTTGGTTCC-TTGCGGATCGGCTTGTCGGTGTGAT--AA--------TGTCTACGCCGCGACCGTGA---AGC-G--TTTTTGGGTGAG-CTTCTAATC-GTCTCAGTATG-GAGACAAT--ATTATGAC--CTCTGACCTCAAATCAGGTAGGACTACCCGCTGAACTTAAGCATATCAT----------------------------------------------------------------------------------------------------------------------------------------------------------------------------------------------------------------------------------------------------------------------------------------------------------------------------------------------------------------------------------------------------------------------------------------------------------------------------------------------------------------------------------------------------------------------------------------------------------------------------------------------
>Ganoderma_cupreum_GanoTK4
------------------------------------------------------------------------------------------------------------------------TC-CGTAGGGGGAACCTGCGGAA---------GGATCATTATCGAG-TTTTGA--CT--GGG--TTGTA-GCTG-GCC-TTC-C-GAGGCATTGTGCACGCCCTGCTCA-TCCACT-CT--ACACCTGTGCACTTACTGTGGG--CTACGG-----ATCGTGG-AGC----GGG-CTC-TTTGCG-GAGC-TCGCGA----AGC---GCCTCTG--TGCCTGCGTTTTAT--AACAAAC-ACTT-T-AAAGTATTAGAATGT-GTATTGCG--ATGTAACGCAT-CTATATACAACTTTCAGCAACGGATCTCTTGGCTCTCGCATCGATGAAGAACGCAGCGAAATGCGATAAGTAATGTGAATTGCAGAATTCAGTGAATCATCGAATCTTTGAACGCACCTTGCGCTCCTTGGTATTCCGAGGAGCATGCCTGTTTGAGTGTCATGAAA--TCTTCAACCTACAAGC-TTTTT--AATGGG---TTTGCGGGCTTGGAC-TTGG-AGGC-TTGTCGGT----CTT-T--AT-TGGTCGGCTCCTCTCAAATGCATTAGCTTGGTTCC-TTGCGGATCGGCTCGTCGGTGTGAT--AA--------TGTCTACGCCGTGACCGTGA---AGC-G--TTTTTGGGCGAG-CTTCTAATC-GTCTCAGTATA-GAGACAAT--CTTATGAC--CTCTGACCTCAAATCAGGTAGGACTACCCGCTGAACTTAAGCATATCAATAAGGCGGAGGA----------------------------------------------------------------------------------------------------------------------------------------------------------------------------------------------------------------------------------------------------------------------------------------------------------------------------------------------------------------------------------------------------------------------------------------------------------------------------------------------------------------------------------------------------------------------------------------------------------------------------------
>Ganoderma_cupreum_GanoTK7
------------------------------------------------------------------------------------------------------------------------------------------CGGAA---------GGATCATTATCGAG-TTTTGA--CT--GGG--TTGTA-GCTG-GCC-TTC-C-GAGGCATTGTGCACGCCCTGCTCA-TCCACT-CT--ACACCTGTGCACTTACTGTGGG--CTACGG-----ATCGTGG-AGC----GGG-CTC-TTTGCG-GAGC-TCGCGA----AGC---GCCTCTG--TGCCTGCGTTTTAT--AACAAAC-ACTT-T-AAAGTATTAGAATGT-GTATTGCG--ATGTAACGCAT-CTATATACAACTTTCAGCAACGGATCTCTTGGCTCTCGCATCGATGAAGAACGCAGCGAAATGCGATAAGTAATGTGAATTGCAGAATTCAGTGAATCATCGAATCTTTGAACGCACCTTGCGCTCCTTGGTATTCCGAGGAGCATGCCTGTTTGAGTGTCATGAAA--TCTTCAACCTACAAGC-TTTTT--AATGGG---TTTGCGGGCTTGGAC-TTGG-AGGC-TTGTCGGT----CTT-T--AT-TGGTCGGCTCCTCTCAAATGCATTAGCTTGGTTCC-TTGCGGATCGGCTCGTCGGTGTGAT--AA--------TGTCTACGCCGCGACCGTGA---AGC-G--TTTTTGGGCGAG-CTTCTAATC-GTCTCAGTATA-GAGACAAT--CTTATGAC--CTCTGACCTCAAATCAGGTAGGACTACCCGCTGAACTTAAGCATATCTA----------------------------------------------------------------------------------------------------------------------------------------------------------------------------------------------------------------------------------------------------------------------------------------------------------------------------------------------------------------------------------------------------------------------------------------------------------------------------------------------------------------------------------------------------------------------------------------------------------------------------------------------
>Ganoderma_mastoporum_PM2
-----------------------------------------------------------------------------------------------------------------------------------------------------------------------TTTTGA--CT--GGG--TTGTA-GCTG-GCC-TTA-C-GAGGCATTGTGCACGCCCTGCTCA-TCCACT-CT--ACACCTGTGCACTTACTGTGGG--TTACGG-----ATCGTGG-AGC----GGG-CTC-TTCGCG-GAGC-TTGTGA----AGC---GCTTCTG---GCCTGCGTTTTAC--AACAAAC-ACTT-TAAAAGTATTAGAATGT-GTATTGCG--ATGTAACGCAT-CTATATACAACTTTCAGCAACGGATCTCTTGGCTCTCGCATCGATGAAGAACGCAGCGAAATGCGATAAGTAATGTGAATTGCAGAATTCAGTGAATCATCGAATCTTTGAACGCACCTTGCGCTCCTTGGTATTCCGAGGAGCATGCCTGTTTGAGTGTCATGAAA--TCTTCAACCTACAAGC-TTTTT--AATGGG---TTTGTAGGCTTGGAC-TTGGCAGGC-TTGTCGGT----CTT-T--AT-TGGTCGGCTCCTCTCAAATGCATTAGCTTGGTTCC-TTGCGGATCGGCTTGTCGGTGTGAT--AA--------TGTCTACGCCGCGACCGAGA---AGC-G--TTTTTGGGCGAG-CTTCTAGTC-GTCTCTGTATA-GAGACAAT--CTTATGAC--CTCTGACCTCAAATCAGGTAGGACTACCCGCTGAACTTAAGCATATCAATAAGCGGAGGAAAAGAAACTAACAAGGATTCCCCTAGTAACTGCGAGTGAAGCGGGAAAAGCTCAAAT--------------------------------------------------------------------------------------------------------------------------------------------------------------------------------------------------------------------------------------------------------------------------------------------------------------------------------------------------------------------------------------------------------------------------------------------------------------------------------------------------------------------------------------------------------------------------
>Ganoderma_mastoporum_TNMF0018835
-------------------------------------------------------------------------------------------------------------------------T-CCGTAGGTGAACCTGCGGAA---------GGATCATTATCGAG-TTTTGA--CT--GGG--TTGTA-GCTG-GCC-TTA-C-GAGGCATTGTGCACGCCCTGCTCA-TCCACT-CT--ACACCTGTGCACTTACTGTGGG--TTACGG-----ATCGTGG-AGC----GGG-CTC-TTCGCG-GAGC-TTGTGA----AGC---GCTTCTG--TGCCTGCGTTTTAT--AACRAAC-ACTT-TAAAAGTATTAGAATGT-GTATTGCG--ATGTAACGCAT-CTATATACAACTTTCAGCAACGGATCTCTTGGCTCTCGCATCGATGAAGAACGCAGCGAAATGCGATAAGTAATGTGAATTGCAGAATTCAGTGAATCATCGAATCTTTGAACGCACCTTGCGCTCCTTGGTATTCCGAGGAGCATGCCTGTTTGAGTGTCATGAAA--TCTTCAACCTACAAGC-TTTTT--AATGGG---TTTGTAGGCTTGGAC-TTGG-AGGC-TTGTCGGC----CTT-T--AT-TGGTCGGCTCCTCTCAAATACATTAGCTTGGTTCC-TTGCGGATCGGCTTGTCGGTGTGAT--AA--------TGTCTACGCCGCGACCGTGA---AGC-G--TTTTTGGGCGAG-CTTCTAATC-GTCTCTGTATA-GTGACAAT--CTTATGAC--CTCTGACCTCAAATCAGGTAGGACTACCCGCTGAACTTAAGCATATCAATAAGCGGAGGA-----------------------------------------------------------------------------------------------------------------------------------------------------------------------------------------------------------------------------------------------------------------------------------------------------------------------------------------------------------------------------------------------------------------------------------------------------------------------------------------------------------------------------------------------------------------------------------------------------------------------------------
>Ganoderma_orbiforme_Cui13891
------------------------------------------------------------------------------------------------------------------------------------------------------------------CGAG-TTTTGA--CT--GGG--TTGTA-GCTG-GCC-TTA-C-GAGGCATTGTGCACGCCCTGCTCA-TCCACT-CT--ACACCTGTGCACTTACTGTGGG--TTACGG-----ATCGTGG-AGC----GGG-CTC-TTCGCG-GAGC-TTGTGA----AGC---GCTTCTG--TGCCTGCGTTTTAT--AACAAAC-ACTT-TAAAAGTATTAGAATGT-GTATTGCG--ATGTAACGCAT-CTATATACAACTTTCAGCAACGGATCTCTTGGCTCTCGCATCGATGAAGAACGCAGCGAAATGCGATAAGTAATGTGAATTGCAGAATTCAGTGAATCATCGAATCTTTGAACGCACCTTGCGCTCCTTGGTATTCCGAGGAGCATGCCTGTTTGAGTGTCATGAAA--TCTTCAACCTACAAGC-TTTTT--AATGGG---TTTGTAGGCTTGGAC-TTGG-AGGC-TTGTCGGC----CTT-T--AT-TGGTCGGCTCCTCTCAAATACATTAGCTTGGTTCC-TTGCGGATCGGCTTGTCGGTGTGAT--AA--------TGTCTACGCCGCGACCGTGA---AGC-G--TTTTTGGGCGAG-CTTCTAATC-GTCTCTGTATA-GTGACAAT--CTTATGAC--CTC--------------------------------------------------------------------------------------------------------------------------------------------------------------------------------------------------------------------------------------------------------------------------------------------------------------------------------------------------------------------------------------------------------------------------------------------------------------------------------------------------------------------------------------------------------------------------------------------------------------------------------------------------------------------------------------------
>Ganoderma_orbiforme_Cui13880
------------------------------------------------------------------------------------------------------------------------------TCTGTAGTACTGCGGAG---------GA--CATTATCGAG-TTTTGA--CT--GGG--TTGTA-GTTG-GCC-TTA-C-GAGGCATTGTGCACGCCCTGCTCA-TCCACT-CT--ACACCTGTGCACTTACTGTGGG--TTACGG-----ATCGTGG-AGC----GGG-CTC-TTCGCG-GAGC-TTGTGA----AGC---GCTTCTG--TGCCTGCGTTTTAT--AACAAAC-ACTT-TAAAAGTATTAGAATGT-GTATTGCG--ATGTAACGCAT-CTATATACAACTTTCAGCAACGGATCTCTTGGCTCTCGCATCGATGAAGAACGCAGCGAAATGCGATAAGTAATGTGAATTGCAGAATTCAGTGAATCATCGAATCTTTGAACGCACCTTGCGCTCCTTGGTATTCCGAGGAGCATGCCTGTTTGAGTGTCATGAAA--TCTTCAACCTACAAGC-TTTTT--AATGGG---TTTGTAGGCTTGGAC-TTGG-AGGC-TTGTCGGC----CTT-T--AT-TGGTCGGCTCCTCTCAAATACATTAGCTTGGTTCC-TTGCGGATCGGCTTGTCGGTGTGAT--AA--------TGTCTACGCCGCGACCGTGA---AGC-G--CTTTTGGGCGAG-CTTCTAATC-GTCTCTGTATA-GTGACAAT--CTTATGAC--CTCTGACCTCAAATCAGGTAGGACTACCCGCTGAACTTAAGCATATCAAA---------------------------------------------------------------------------------------------------------------------------------------------------------------------------------------------------------------------------------------------------------------------------------------------------------------------------------------------------------------------------------------------------------------------------------------------------------------------------------------------------------------------------------------------------------------------------------------------------------------------------------------------
>Ganoderma_orbiforme_Cui18301
------------------------------------------------------------------------------------------------------------------------------------------------------------------CGAG-TTTTGA--CT--GGG--TTGTA-GCTG-GCC-TTA-C-GAGGCATTGTGCACGCCCTGCTCA-TCCACT-CT--ACACCTGTGCACTTACTGTGGG--TTACGG-----ATCGTGG-AGC----GGG-CTC-TTCGCG-GAGC-TTGTGA----AGC---GCTTCTG--TGCCTGCGTTTTAT--AACAAAC-ACTT-TAAAAGTATTAGAATGT-GTATTGCG--ATGTAACGCAT-CTATATACAACTTTCAGCAACGGATCTCTTGGCTCTCGCATCGATGAAGAACGCAGCGAAATGCGATAAGTAATGTGAATTGCAGAATTCAGTGAATCATCGAATCTTTGAACGCACCTTGCGCTCCTTGGTATTCCGAGGAGCATGCCTGTTTGAGTGTCATGAAA--TCTTCAACCTGCAAGC-TTTTT--AATGGG---TTTGTAGGCTTGGAC-TTGG-AGGC-TTGTCGGC----CTT-T--AT-TGGTCGGCTCCTCTCAAATGCATTAGCTTGGTTCC-TTGCGGATCGGCTTGTCGGTGTGAT--AA--------TGTCTACGCCGCGACCGAGA---AGC-G--TTTTTGGGCGAG-CTTCTAGTC-GTCTCTGTATA-GAGACAAT--CTTATGAC--CTC--------------------------------------------------------------------------------------------------------------------------------------------------------------------------------------------------------------------------------------------------------------------------------------------------------------------------------------------------------------------------------------------------------------------------------------------------------------------------------------------------------------------------------------------------------------------------------------------------------------------------------------------------------------------------------------------
>Ganoderma_orbiforme_Cui18302
------------------------------------------------------------------------------------------------------------------------------------------------------------------CGAG-TTTTGA--CT--GGG--TTGTA-GCTG-GCC-TTA-C-GAGGCATTGTGCACGCCCTGCTCA-TCCACT-CT--ACACCTGTGCACTTACTGTGGG--TTACGG-----ATCGTGG-AGC----GGG-CTC-TTCGCG-GAGC-TTGTGA----AGC---GCTTCTG--TGCCTGCGTTTTAT--AACAAAC-ACTT-TAAAAGTATTAGAATGT-GTATTGCG--ATGTAACGCAT-CTATATACAACTTTCAGCAACGGATCTCTTGGCTCTCGCATCGATGAAGAACGCAGCGAAATGCGATAAGTAATGTGAATTGCAGAATTCAGTGAATCATCGAATCTTTGAACGCACCTTGCGCTCCTTGGTATTCCGAGGAGCATGCCTGTTTGAGTGTCATGAAA--TCTTCAACCTGCAAGC-TTTTT--AATGGG---TTTGTAGGCTTGGAC-TTGG-AGGC-TTGTCGGC----CTT-T--AT-TGGTCGGCTCCTCTCAAATACATTAGCTTGGTTCC-TTGCGGATCGGCTTGTCGGTGTGAT--AA--------TGTCTACGCCGCGACCGAGA---AGC-G--TTTTTGGGCGAG-CTTCTAATC-GTCTCTGTATA-GAGACAAT--CTTATGAC--CTC--------------------------------------------------------------------------------------------------------------------------------------------------------------------------------------------------------------------------------------------------------------------------------------------------------------------------------------------------------------------------------------------------------------------------------------------------------------------------------------------------------------------------------------------------------------------------------------------------------------------------------------------------------------------------------------------
>Ganoderma_orbiforme_Cui18317
------------------------------------------------------------------------------------------------------------------------------------------------------------------CGAG-TTTTGA--CT--GGG--TTGTA-GCTG-GCC-TTA-C-GAGGCATTGTGCACGCCCTGCTCA-TCCACT-CT--ACACCTGTGCACTTACTGTGGG--TTACGG-----ATCGTGG-AGC----GGG-CTC-TTCGCG-GAGC-TTGTGA----AGC---GCTTCTG--TGCCTGCGTTTTAT--AACAAAC-ACTT-TAAAAGTATTAGAATGT-GTATTGCG--ATGTAACGCAT-CTATATACAACTTTCAGCAACGGATCTCTTGGCTCTCGCATCGATGAAGAACGCAGCGAAATGCGATAAGTAATGTGAATTGCAGAATTCAGTGAATCATCGAATCTTTGAACGCACCTTGCGCTCCTTGGTATTCCGAGGAGCATGCCTGTTTGAGTGTCATGAAA--TCTTCAACCTACAAGC-TTTTT--AATGGG---TTTGTAGGCTTGGAC-TTGG-AGGC-TTGTCGGT----CTT-T--AT-TGGTCGGCTCCTCTCAAATGCATTAGCTTGGTTCC-TTGCGGATCGGCTTGTCGGTGTGAT--AA--------TGTCTACGCCGCGACCGAGA---AGC-G--TTTTTGGGCGAG-CTTCTAGTC-GTCTCTGTATA-GAGACAAT--CTTATGAC--CTC--------------------------------------------------------------------------------------------------------------------------------------------------------------------------------------------------------------------------------------------------------------------------------------------------------------------------------------------------------------------------------------------------------------------------------------------------------------------------------------------------------------------------------------------------------------------------------------------------------------------------------------------------------------------------------------------
>Ganoderma_orbiforme_Cui18326
------------------------------------------------------------------------------------------------------------------------------------------------------------------CGAG-TTTTGA--CT--GGG--TTGTA-GCTG-GCC-TTA-C-GAGGCATTGTGCACGCCCTGCTCA-TCCACT-CT--ACACCTGTGCACTTACTGTGGG--TTACGG-----ATCGTGG-AGC----GGG-CTC-TTCGCG-GAGC-TTGTGA----AGC---GCTTCTG--TGCCTGCGTTTTAT--AACAAAC-ACTT-TAAAAGTATTAGAATGT-GTATTGCG--ATGTAACGCAT-CTATATACAACTTTCAGCAACGGATCTCTTGGCTCTCGCATCGATGAAGAACGCAGCGAAATGCGATAAGTAATGTGAATTGCAGAATTCAGTGAATCATCGAATCTTTGAACGCACCTTGCGCTCCTTGGTATTCCGAGGAGCATGCCTGTTTGAGTGTCATGAAA--TCTTCAACCTACAAGC-TTTTT--AATGGG---TTTGTAGGCTTGGAC-TTGG-AGGC-TTGTCGGT----CTT-T--AT-TGGTCGGCTCCTCTCAAATGCATTAGCTTGGTTCC-TTGCGGATCGGCTTGTCGGTGTGAT--AA--------TGTCTACGCCGCGACCGAGA---AGC-G--TTTTTGGGCGAG-CTTCTAGTC-GTCTCTGTATA-GAGACAAT--CTTATGAC--CTC--------------------------------------------------------------------------------------------------------------------------------------------------------------------------------------------------------------------------------------------------------------------------------------------------------------------------------------------------------------------------------------------------------------------------------------------------------------------------------------------------------------------------------------------------------------------------------------------------------------------------------------------------------------------------------------------
>Ganoderma_sinense_Wei5327
--------------------------------------------------------------------------------------------------------------GTAACAAGGTTT-CCGTAGGTGAACCTGCGGAA---------GGATCATTATCGAG-TTTTGA--CT--GGG--TTGTA-GCTG-GCC-TTC-C-GAGGCACTGTGCACGCCCTGCTCA-TCCACT-CT--ACACCTGTGCACTTACTGTGGG--TTACGG-----GCTGTGG-AGC----GGG-CTC---TGCG-GAGC-TCGTGA----AGC---GCGTCTG--TGCCTGCGTTTTAT--TACAAAC-ACTA-T-AAAGTCTTAGAATGT-GTATTGCG--ATGTAACGCAT-CTATATACAACTTTCAGCAACGGATCTCTTGGCTCTCGCATCGATGAAGAACGCAGCGAAATGCGATAAGTAATGTGAATTGCAGAATTCAGTGAATCATCGAATCTTTGAACGCACCTTGCGCTCCTTGGTATTCCGAGGAGCATGCCTGTTTGAGTGTCATGAAA--TCTTCAACCTACAAGG-TCTTTGTAAAGGC---TTTTTAGGCTTGGAC-TTGG-AGGC-TTGTCGGT----CTT-T--AT-AGGTCGGCTCCTCTTAAACGCATTAGCTTGATTCC-TTGCGGATCGGTTTGTCGGTGTGAT--AA--------TGTCTACGCCGCGACCGTGA---AGC-G--TTTT--GGCAAG-CTTCTAACG-GTCTCTGTATG-GAGACAAA-GCTTATGAC--CTCTGACCTCAAATCAGGTAGGACTACCCGCTGAACTTAAGCATATCA-----------------------------------------------------------------------------------------------------------------------------------------------------------------------------------------------------------------------------------------------------------------------------------------------------------------------------------------------------------------------------------------------------------------------------------------------------------------------------------------------------------------------------------------------------------------------------------------------------------------------------------------------
>102200
----------------------------------------------------------------------------------------------------------------------------------------------A---------GGATCATTATCGAG-TTTTGA--CT--GGG--TTGTA-GCTG-GCC-TTG-C-GAGGCATTGTGCACGCCCTGCTCA-TCCACT-CT--ACACCTGTGCACTTACTGTGGG--TTATGGAT---TGTGTGG-AGCTCGCTCG-CTC-TTTGAC-GAGT-TTGCGA----AGC---GCGTCTG--TGCCTGCGTTTTAC--CACAAAC-ACTATT-AAAGTATCAGAATGT-GTATTGCG--ATGTAACGCAT-CTATATACAACTTTCAGCAACGGATCTCTTGGCTCTCGCATCGATGAAGAACGCAGCGAAATGCGATAAGTAATGTGAATTGCAGAATTCAGTGAATCATCGAATCTTTGAACGCACCTTGCGCTCCTTGGTATTCCGAGGAGCATGCCTGTTTGAGTGTCATGAAATCTCTTCAACCTACAGTC-TCTTTG--CGGTT---TTTGTAGGCTTGGAC-TTGG-AGGC-TTGTCGGT----CTT-T--AC-TGATCGGCTCCTCTCAAATGCATTAGCTTGGTTCCTTTGCGAATCGGCTG-TCGGTGTGAT--AA--------CGTCTACGCCGTGACCGTGA---CGC-G---TTT--GGCAAG-CTTCTAACC-GTCCTGTTATT-GGGACAAC-TCTTATGAC--CTCTGACCTCAAATCAGGTAGGACTACCCGCTGAACTTAAGCATATCAATAAGCGGAGGAAAAGAAACTAACAAGGATTCCCCTAGTAACTGCGAGTGAAGCGGGAAAAGCTCAAATTTAAAA--------------------------------------------------------------------------------------------------------------------------------------------------------------------------------------------------------------------------------------------------------------------------------------------------------------------------------------------------------------------------------------------------------------------------------------------------------------------------------------------------------------------------------------------------------------------
>107113
TGC-----------------------------------------------------------------------------------------------------------------------------------------GGA---------GGATCATTATCGAG-TTTTGA--CT--GGG--TTGTA-GCTG-GCC-TTG-C-GAGGCATTGTGCACGCCCTGCTCA-TCCACT-CT--ACACCTGTGCACTTACTGTGGG--TTATGGAT---TGTGTGG-AGCTCGCTCG-CTC-TTTGAC-GAGT-TTGCGA----AGC---GCGTCTG--TGCCTGCGTTTTAC--CACAAAC-ACTATT-AAAGTATCAGAATGT-GTATTGCG--ATGTAACGCAT-CTATATACAACTTTCAGCAACGGATCTCTTGGCTCTCGCATCGATGAAGAACGCAGCGAAATGCGATAAGTAATGTGAATTGCAGAATTCAGTGAATCATCGAATCTTTGAACGCACCTTGCGCTCCTTGGTATTCCGAGGAGCATGCCTGTTTGAGTGTCATGAAATCTCTTCAACCTACAGTC-TCTTTG--CGGTT---TTTGTAGGCTTGGAC-TTGG-AGGC-TTGTCGGT----CTT-T--AC-TGATCGGCTCCTCTCAAATGCATTAGCTTGGTTCCTTTGCGAATCGGCTG-TCGGTGTGAT--AA--------CGTCTACGCCGTGACCGTGA---CGC-G---TTT--GGCAAG-CTTCTAACC-GTCCTGTTATT-GGGACAAC-TCTTATGAC--CTCTGACCTCAAATCAGGTAGGACTACCCGCTGAACTTAAGCATATCAATAAGCGGAGGAAAAGAAACTAACAAGGATTCCCCTAGTAACTGCGAGTGAAGCGGGAAAAGCTCAAATTTAAAAT-CTGGCAGTCTTTTGGCTGTCCGAGTTGTAGTCTGGAGAAGTGCTTTCCGCGCTGGACCGTGTATAAGTCTCTTG-AACAGA---------------------------------------------------------------------------------------------------------------------------------------------------------------------------------------------------------------------------------------------------------------------------------------------------------------------------------------------------------------------------------------------------------------------------------------------------------------------------------
>Ganoderma_zonatum_UMNFL85
-----------------------------------------------------------------------------------------------------------------------------------------------------------------TCGAG-TTTTGA--CT--GGG--TTGTA-GCTG-GCC-TTG-C-GAGGCATCGTGCACGCCCTGCTCA-TCCACT-CT--ACACCTGTGCACTTACTGTGGG--TTATGGAT---TGTGTGG-AGCTCGCTCG-CTC-TTTGAC-GAGT-TTGCGA----AGC---GCGTCTG--TGCCTGCGTTTTAC--CACAAAC-ACTATT-AAAGTATCAGAATGT-GTATTGCG--ATGTAACGCAT-CTATATACAACTTTCAGCAACGGATCTCTTGGCTCTCGCATCGATGAAGAACGCAGCGAAATGCGATAAGTAATGTGAATTGCAGAATTCAGTGAATCATCGAATCTTTGAACGCACCTTGCGCTCCTTGGTATTCCGAGGAGCATGCCTGTTTGAGTGTCATGAAATCTCTTCAACCTACAGTC-TCTTTG--CGGTT---TTTGTAGGCTTGGAC-TTGG-AGGC-TTGTCGGT----CTT-T--AC-TGATCGGCTCCTCTCAAATGCATTAGCTTGGTTCCTTTGCGAATCGGCTG-TCGGTGTGAT--AA--------CGTCTACGCCGTGACCGTGA---CGC-G---TTT--GGCAAG-CTTCTAACC-GTCCTGTTATT-GGGACAAC-TCTTA-----------------------------------------------------------------------------------------------------------------------------------------------------------------------------------------------------------------------------------------------------------------------------------------------------------------------------------------------------------------------------------------------------------------------------------------------------------------------------------------------------------------------------------------------------------------------------------------------------------------------------------------------------------------------------------------------------
>Ganoderma_zonatum_UMNFL105
-----------------------------------------------------------------------------------------------------------------------------------------------------------------TCGAG-TTTTGA--CT--GGG--TTGTA-GCTG-GCC-TTG-C-GAGGCATCGTGCACGCCCTGCTCA-TCCACT-CT--ACACCTGTGCACTTACTGTGGG--TTATGGAT---TGTGTGG-AGCTCGCTCG-CTC-TTTGAC-GAGT-TTGCGA----AGC---GCGTCTG--TGCCTGCGTTTTAC--CACAAAC-ACTATT-AAAGTATCAGAATGT-GTATTGCG--ATGTAACGCAT-CTATATACAACTTTCAGCAACGGATCTCTTGGCTCTCGCATCGATGAAGAACGCAGCGAAATGCGATAAGTAATGTGAATTGCAGAATTCAGTGAATCATCGAATCTTTGAACGCACCTTGCGCTCCTTGGTATTCCGAGGAGCATGCCTGTTTGAGTGTCATGAAATCTCTTCAACCTACAGTC-TCTTTG--CGGTT---TTTGTAGGCTTGGAC-TTGG-AGGC-TTGTCGGT----CTT-T--AC-TGATCGGCTCCTCTCAAATGCATTAGCTTGGTTCCTTTGCGAATCGGCTG-TCGGTGTGAT--AA--------CGTCTACGCCGTGACCGTGA---CGC-G---TTT--GGCAAG-CTTCTAACC-GTCCTGTTATT-GGGACAAC-TCTTA-----------------------------------------------------------------------------------------------------------------------------------------------------------------------------------------------------------------------------------------------------------------------------------------------------------------------------------------------------------------------------------------------------------------------------------------------------------------------------------------------------------------------------------------------------------------------------------------------------------------------------------------------------------------------------------------------------
>Ganoderma_boninense_WD2028
-----------------------------------------------------------------------------------------------------------------------------------------------------------------TCGAG-TTTTGA--CT--GGG--TTGTA-GCTG-GCC-TTA-C-GAGGCATCGTGCACGCCCTGCTCA-TCCACT-CT--ACACCTGTGCACTTACTGTGGG--TTATGGAT---CGTGTGG-AGC----GAG-CTCGTTTGAC-GAGT-TTGCGA----AGC---GCGTCTG--TGCCTGCGTTTTAT--CACAAAC-ACTA-T-AAAGTATTAGAATGT-GTATTGCG--ATGTAACGCAT-CTATATACAACTTTCAGCAACGGATCTCTTGGCTCTCGCATCGATGAAGAACGCAGCGAAATGCGATAAGTAATGTGAATTGCAGAATTCAGTGAATCATCGAATCTTTGAACGCACCTTGCGCTCCTTGGTATTCCGAGGAGCATGCCTGTTTGAGTGTCATGAAA--TCTTCAACCTACAATC-TCTTTG--CGGCT---TTTGTAGGCTTGGAC-TTGG-AGGC-TTGTCGGT----CTTTT--AT-TGATCGGCTCCTCTCAAATGCATTAGCTTGGTTCCTTTGCGAATCGGCTG-TCGGTGTGAT--AA--------TGTCTACGCCGCGACCGTGA---CGC-G---TTT--GGCGAG-CTTCTAACC-GTCCCGTTATT-GGGACAAC-TCTTATGAC--CTCTGACCTCA------------------------------------------------------------------------------------------------------------------------------------------------------------------------------------------------------------------------------------------------------------------------------------------------------------------------------------------------------------------------------------------------------------------------------------------------------------------------------------------------------------------------------------------------------------------------------------------------------------------------------------------------------------------------------------
>Ganoderma_boninense_WD2085
-----------------------------------------------------------------------------------------------------------------------------------------------------------------TCGAG-TTTTGA--CT--GGG--TTGTA-GCTG-GCC-TTA-C-GAGGCATCGTGCACGCCCTGCTCA-TCCACT-CT--ACACCTGTGCACTTACTGTGGG--TTATGGAT---CGTGTGG-AGC----GAG-CTCGTTTGAC-GAGT-TTGCGA----AGC---GCGTCTG--TGCCTGCGTTTTAT--CACAAAC-ACTA-T-AAAGTATTAGAATGT-GTATTGCG--ATGTAACGCAT-CTATATACAACTTTCAGCAACGGATCTCTTGGCTCTCGCATCGATGAAGAACGCAGCGAAATGCGATAAGTAATGTGAATTGCAGAATTCAGTGAATCATCGAATCTTTGAACGCACCTTGCGCTCCTTGGTATTCCGAGGAGCATGCCTGTTTGAGTGTCATGAAA--TCTTCAACCTACAATC-TCTTTG--CGGTT---TTTGTAGGCTTGGAC-TTGG-AGGC-TTGTCGGT----CTTTT--AT-TGATCGGCTCCTCTCAAATGCATTAGCTTGGTTCCTTTGCGAATCGGCTG-TCGGTGTGAT--AA--------TGTCTACGCCGCGACCGTGA---CGC-G---TTT--GGCGAG-CTTCTAACC-GTCCCGTTATT-GGGACAAC-TCTTATGAC--CTCTGACCTCA------------------------------------------------------------------------------------------------------------------------------------------------------------------------------------------------------------------------------------------------------------------------------------------------------------------------------------------------------------------------------------------------------------------------------------------------------------------------------------------------------------------------------------------------------------------------------------------------------------------------------------------------------------------------------------
>Ganoderma_ryvardenii_HKAS58053
-----------------------------------------------------------------------------------------------------------------------CTT-CCGTAGGTGAACCTGCGGAA---------GGATCATTATCGAG-TTTTGA--CT--GGG--TTGTA-GCTG-GCCTTTT-C-GAGGCATCGTGCACGCCCTGCTCA-TCCACT-CT--ACACCTGTGCACTTACTGTGGG--TTATGGAT---CGTGCGG-AGC----GGG-CTC-TTTGAC-GAGT-TTGCGA----AGC---GCGTCTG--TGCCTGCGTTTTAC--CACAAAC-ACTA-C-AAAGTATTAGAATGT-GTATTGCG--ATGTAACGCAT-CTATATACAACTTTCAGCAACGGATCTCTTGGCTCTCGCATCGATGAAGAACGCAGCGAAATGCGATAAGTAATGTGAATTGCAGAATTCAGTGAATCATCGAATCTTTGAACGCACCTTGCGCTCCTTGGTATTCCGAGGAGCATGCCTGTTTGAGCGTCATGAAA--TCTTCAACCTACAATC-TCTTTG--TGGTT---TTTGTAGGCTTGGAC-TTGG-AGGC-TTGTCGGT----CTTTA--AC-TGATCGGCTCCTCTCAAATGCATTAGCTTGGTTCCTTTGCGAATCGGCTG-TCGGTGTGAT--AA--------CGTCTACGCCGCGACCGTGA---CGC-G---TTT--GGCGAG-CTTCTAACT-GTCTTGTTATT-GGGACAAC-TCTTATGAC--CTCTGACCTCAAATCAGGTAGGACTACCCGCTGAACTTAAGCATATCAATAAGCGGAGGA-----------------------------------------------------------------------------------------------------------------------------------------------------------------------------------------------------------------------------------------------------------------------------------------------------------------------------------------------------------------------------------------------------------------------------------------------------------------------------------------------------------------------------------------------------------------------------------------------------------------------------------
>Tomophagus_colossus_TC02
-----------------------------------------------------------------------------------------------------------------------------------------------------------------TCGAG-TATGGA--CT--GGG--TTGTA-GCTG-GCC-TTC-C-GAGGC-ATGTGCACGCCCTGCTCA-TCCACT-CT--ACACCTGTGCACTTACTGTGGG--TTTCAG-----ATTGGAG-AGC----AGG-TCT-TTTAC--AGGC-TTGTGA----ACC-----GTCTG--GACTCGCG-TTTAT--TATAAAT-GCTA-T-AAAGTACTAGAATGT-ATATTGTG--ATGTAACGCAT-CTGTGTACAACTTTCAGCAACGGATCTCTTGGCTCTCGCATCGATGAAGAACGCAGCGAAATGCGATAAGTAATGTGAATTGCAGAATTCAGTGAATCATCGAATTTTTGAACGCACCTTGCGCTCCTTGGTATTCCGAGGAGCATGCCTGTTTGAGTGTTGTGAAA--TCTTCAACCTACAAGC-CTTT---GTGGGT---TTGTTAGGCTTGGAT-ATGG-AGGC-TTGTCGGC----CTT----GC-GGGTCGGCTCCTCTTAAATGCATTAGCTTGATTCC-TTGCGAATCGGCTC-TCGGTGTGAT--AAT-------TGTCTATGCCGTGACCGTGA---AGC-G---TTT--GGCAAG-CTTCTAACCCGTCTCAT--AA-GAGACAGC--TTCTTGAC--ATCTGACCTCA------------------------------------------------------------------------------------------------------------------------------------------------------------------------------------------------------------------------------------------------------------------------------------------------------------------------------------------------------------------------------------------------------------------------------------------------------------------------------------------------------------------------------------------------------------------------------------------------------------------------------------------------------------------------------------
>Tomophagus_colossus_URM80450
--------------------------------------------------------------------------------------------------------------------------------------CCTGCGGAA---------GGATCATTATCGAG-TTTTGA--CT--GGG--TTGTA-GCTG-GCC-TTC-C-GAGGC-ATGTGCACGCCCTGCTCA-TCCACT-CT--ACACCTGTGCACTTACTGTGGG--TTTCAG-----ATCGCAG-AGC----AAG-TCG-TCTAT--AGGC-TTGTGA----ACC-----GCCTG--GACCTGCG-TTTAT--TACAAAT-ACTA-T-AAAGTACTAGAATGT-GTATTGCG--ATGTAACGCAT-CTATATACAACTTTCAGCAACGGATCTCTTGGCTCTCGCATCGATGAAGAACGCAGCGAAATGCGATAAGTAATGTGAATTGCAGAATTCAGTGAATCATCGAATCTTTGAACGCACCTTGCGCTCCTTGGTATTCCGAGGAGCATGCCTGTTTGAGTGTCGTGAAA--TCTTCAACCTACAAGC-CTTT---GCGGGT---TTGTTAGGCTTGGTT-ATGG-AGGT-TTGTCGGC----CTT-G-----CGGTCGGCTCCTCTTAAATGCATTAGCTTGATTTC-TTGCGAATCGGCTC-TCGGTGTGAT--AGT-------TGTCTACGCCGCGACCGTGA---AGC-G---TTT--GGCAAG-CTTCTAACC-GTCTCAT--GA-GAGACAGC--TTCTTGAC--ATCTGACCTCAAATCAGGTAGGACTACCCGCTGAACTTAAGCATATCATA---------------------------------------------------------------------------------------------------------------------------------------------------------------------------------------------------------------------------------------------------------------------------------------------------------------------------------------------------------------------------------------------------------------------------------------------------------------------------------------------------------------------------------------------------------------------------------------------------------------------------------------------
>Ganoderma_aridicola_Dai12588
-------------------------------------------------------------------------------------------------------------------------A-CTGCCTGTGTATTATGTCTC---------TGTCGGTTATCGAGTTTTTGA--CTCAGAG--TTGTA-GCTG-GCC-TTC-CAGAGGC-ATGTGCACGCCCTGCTCAATCCGCT-CT--ACACCTGTGCACTTACTGTGGG--TTACGG-----ATCGCGA-AGC----GGG-CTTCCTTGTCCG----TTTATA----AGC---GCGTCCG-TGGCCTGCG-TTTAT--CACAAAC-TCTT-TGAAAGTATTGGAATGTAATATTGGG--ATATAATGGAT-CTATATACAACTTTCAGCAACGGATCTCTTGGCTCTCGCATCGATGAAGAACGCAGCGAAATGCGATAAGTAATGTGAATTGCAGAATTCAGTGAATCATCGAATCTTTGAACGCACCTTGCGCTCCTTGGTATTCCGAGGAGCATGCCTGTTTGAGTGTCATGAAA--TCTTCAACTTGCAAGC-TCTTTG--CGGAGT--TTTGTAGGCTTGGAC-TTGGAGGGC-TTGTCGGC----CTT-TTAAT-GGGTCGGCTCCTCTTAAATGCATTAGCTTGATTCC-TTGCGGATCGGCTG-TCGGTGTGAT-AAA--------CGTCTACGCCGTGACCGTGA---AGCGG---TTT-GGACGAG-CTTCCAACCGGTCTTGCTTCA-AAGACAACTTTTTATGACCTCTCTGACCTCAAATCAGGTAGGACTACCCGCTGAACTTAAGCATATCAAAAGGCCGGAGGAA---------------------------------------------------------------------------------------------------------------------------------------------------------------------------------------------------------------------------------------------------------------------------------------------------------------------------------------------------------------------------------------------------------------------------------------------------------------------------------------------------------------------------------------------------------------------------------------------------------------------------------
>Ganoderma_enigmaticum_CBS139792
-------------------------------------------------------------------------------------------------------------------------T-CCGTAGGTGAACCTGCGGAA---------GGATCATTATCGAGTTTTTGA--CC--GGG--TTGTA-GCTG-GCC-TTC-C-GAGGC-ATGTGCACGCCCTGCTCAATCCACT-CT--ACACCTGTGCACTTACTGTGGG--TGACGG-----ATCGCAA-AGC----GGG-CTT-CTTGTCCG----TTATAA----AGC---GCATCTG-TGGCCTGCG-TTTAT--CACAAAC-TCTT-TGAAAGTACTAGAATGTAATATTGGG--ATATAATAGAT-CTATATACAACTTTCAGCAACGGATCTCTTGGCTCTCGCATCGATGAAGAACGCAGCGAAATGCGATAAGTAATGTGAATTGCAGAATTCAGTGAATCATCGAATCTTTGAACGCACCTTGCGCTCCTTGGTATTCCGAGGAGCATGCCTGTTTGAGTGTCATGAAA--TCTTCAACTTGCAACC-TCTTTG--CGGAG---TTTGTAGGCTTGGAC-TTGGAGGGC-TTGTCGGC----CTT-T--AA-CGGTCGGCTCCTCTTAAATGCATTAGCTTGATTCC-TTGCGGATCGGCTG-TCGGTGTGATAAAA--------TGTCTACGCCGTGACCGTGA---AGC-G---TTT-GGATGAG-CTTCCAACC-GTCTTGCTTCA-AAGACAACTTTTTATGAC--CTCTGACCTCAAATCAGGTAGGACTACCCGCTGAACTTAAGCATATCAATAAGCGGAGGA-----------------------------------------------------------------------------------------------------------------------------------------------------------------------------------------------------------------------------------------------------------------------------------------------------------------------------------------------------------------------------------------------------------------------------------------------------------------------------------------------------------------------------------------------------------------------------------------------------------------------------------
>Ganoderma_enigmaticum_Dai15970
-------------------------------------------------------------------------------------------------------------------------------CCCTTAGGTACTGCGG---------AGATCATTATCGAGTTTTTGA--CC--GGG--TTGTA-GCTG-GCC-TTC-C-GAGGC-ATGTGCACGCCCTGCTCAATCCACT-CT--ACACCTGTGCACTTACTGTGGG--TGACGG-----ATCGCAA-AGC----GGG-CTT-CTTGTCCG----TTTATA----AGC---GCATCTG-TGGCCTGCG-TTTAT--CACAAAC-TCTT-TGAAAGTACTAGAATGTAATATTGGG--ATATAATAGAT-CTATATACAACTTTCAGCAACGGATCTCTTGGCTCTCGCATCGATGAAGAACGCAGCGAAATGCGATAAGTAATGTGAATTGCAGAATTCAGTGAATCATCGAATCTTTGAACGCACCTTGCGCTCCTTGGTATTCCGAGGAGCATGCCTGTTTGAGTGTCATGAAA--TCTTCAACTTGCAACC-TCTTTG--CGGAG---TTTGTAGGCTTGGAC-TTGGAGGGC-TTGTCGGC----CTT-T--AA-TGGTCGGCTCCTCTTAAATGCATTAGCTTGATTCC-TTGCGGATCGGCTG-TCGGTGTGATAAAA--------TGTCTACGCCGTGACCGTGA---AGC-G---TTT-GGATGAG-CTTCCAACC-GTCTTGCTTCA-AAGACAACTTTTTATGAC--CTCTGACCTCAAATCAGGTAGGACTACCCGCTGAACTTAAGCATATCAAAAACGCGGAGAGAAAAA-----------------------------------------------------------------------------------------------------------------------------------------------------------------------------------------------------------------------------------------------------------------------------------------------------------------------------------------------------------------------------------------------------------------------------------------------------------------------------------------------------------------------------------------------------------------------------------------------------------------------------
>Ganoderma_enigmaticum_Dai15971
--------------------------------------------------------------------------------------------------------------------------------CCGGAAGTACTGCGG---------AGATCATTATCGAGTTTTTGA--CC--GGG--TTGTA-GCTG-GCC-TTC-C-GAGGC-ATGTGCACGCCCTGCTCAATCCACT-CT--ACACCTGTGCACTTACTGTGGG--TGACAG-----ATCGCAA-AGC----GGG-CTT-CTTGTCCG-----TTATA----AGC---GCATCTG-TGGCCTGCG-TTTAT--CACAAAC-TCTT-TGAAAGTACTAGAATGTAATATTGGG--ATATAATAGAT-CTATATACAACTTTCAGCAACGGATCTCTTGGCTCTCGCATCGATGAAGAACGCAGCGAAATGCGATAAGTAATGTGAATTGCAGAATTCAGTGAATCATCGAATCTTTGAACGCACCTTGCGCTCCTTGGTATTCCGAGGAGCATGCCTGTTTGAGTGTCATGAAA--TCTTCAACTTGCAACC-TCTTTG--CGGAG---TTTGTAGGCTTGGAC-TTGGAGGGC-TTGTCGGC----CTT-T--AA-CGGTCGGCTCCTCTTAAATGCATTAGCTTGATTCC-TTGCGGATCGGCTG-TCGGTGTGATAAAA--------TGTCTACGCCGTGACCGTGA---AGC-G---TTT-GGATGAG-CTTCCAACC-GTCTTGCTTCA-AAGACAACTTTTTATGAC--CTCTGACCTCAAATCAGGTAGGACTACCCGCTGAACTTAAGCATTTAAAAGGGGGGGAGAGAGAAAA----------------------------------------------------------------------------------------------------------------------------------------------------------------------------------------------------------------------------------------------------------------------------------------------------------------------------------------------------------------------------------------------------------------------------------------------------------------------------------------------------------------------------------------------------------------------------------------------------------------------------
