# Supplementary material for: ﻿Taxonomy and phylogeny of the genus Ganoderma (Polyporales, Basidiomycota) in Costa Rica
Source: MycoKeys. 2023 Nov 13;100:5–47. doi: 10.3897/mycokeys.100.106810 (PMC10660157; doi:10.3897/mycokeys.100.106810)
Supplement: Supplementary material 3 — Bayesian Inference raw phylogenetic tree for ITS sequences of global Ganoderma [file mycokeys-100-005-s003.tre]

#NEXUS
begin taxa;
	dimensions ntax=159;
	taxlabels
	05191
	100390
	102200
	107113
	GA00
	GA03
	GA04
	GA08
	GA09
	GA10
	GA19
	GA22
	GA24
	GA27
	GA46
	GA52
	GA54
	GA56
	GA57
	GA63
	GA64
	GA65
	Ganoderma_adspersum_GAD3
	Ganoderma_adspersum_GaTO00
	Ganoderma_applanatum_Cui14062
	Ganoderma_applanatum_Cui14070
	Ganoderma_applanatum_K_M_120830
	Ganoderma_applanatum_SFC20141001_24
	Ganoderma_applanatum_SFC20150930_02
	Ganoderma_applanatum_Wei5787a
	Ganoderma_aridicola_Dai12588
	Ganoderma_australe_HUEFSDHCR411
	Ganoderma_australe_HUEFSDHCR417
	Ganoderma_austroafricanum_CBS138724
	Ganoderma_boninense_WD2028
	Ganoderma_boninense_WD2085
	Ganoderma_chocoense_QCAM3123
	Ganoderma_concinnum_Robledo3192
	Ganoderma_concinnum_Robledo3235
	Ganoderma_cupreum_GanoTK4
	Ganoderma_cupreum_GanoTK7
	Ganoderma_curtisii_102NC
	Ganoderma_curtisii_223FL
	Ganoderma_curtisii_CBS100131
	Ganoderma_curtisii_CBS100132
	Ganoderma_curtisii_UMNFL28
	Ganoderma_ecuadorense_Dai17397
	Ganoderma_ecuadorense_Dai17418
	Ganoderma_ecuadorense_JV1808_85
	Ganoderma_ecuadoriense_ASL799
	Ganoderma_ecuadoriense_PMC126
	Ganoderma_ecuadoriense_Poly_2_4
	Ganoderma_ellipsoideum_JFL14080966
	Ganoderma_ellipsoideum_JFL14080968
	Ganoderma_enigmaticum_CBS139792
	Ganoderma_enigmaticum_Dai15970
	Ganoderma_enigmaticum_Dai15971
	Ganoderma_flexipes_Wei5200
	Ganoderma_flexipes_Wei5491
	Ganoderma_flexipes_Wei5494
	Ganoderma_gibbosum_JFL14070442
	Ganoderma_gibbosum_KUT0805
	Ganoderma_gibbosum_XSD34
	Ganoderma_hoehnelianum_Dai12096
	Ganoderma_hoehnelianum_Yuan6337
	Ganoderma_leucocontextum_GDGM44303
	Ganoderma_lingzhi_Cui9166
	Ganoderma_lingzhi_Dai12574
	Ganoderma_lingzhi_HKAS76642
	Ganoderma_lingzhi_SFC20150624_06
	Ganoderma_lingzhi_SFC20150630_14
	Ganoderma_lobatum_GVL36
	Ganoderma_lucidum_MUCL35119
	Ganoderma_lucidum_RYV33217
	Ganoderma_marticense_LIP_SW_Mart08_55
	Ganoderma_martinicense_231NC
	Ganoderma_martinicense_246TX
	Ganoderma_mastoporum_PM2
	Ganoderma_mastoporum_TNMF0018835
	Ganoderma_meredithae_124FL
	Ganoderma_meredithae_CBS271_88
	Ganoderma_mexicanum_MUCL49453
	Ganoderma_mexicanum_XALDJarvio143
	Ganoderma_mizoramense_UMN_MZ4
	Ganoderma_mizoramense_UMN_MZ5
	Ganoderma_multipileum_CWN04670
	Ganoderma_multipileum_Dai9447
	Ganoderma_multiplicatum_CC8
	Ganoderma_multiplicatum_URM83346
	Ganoderma_orbiforme_Cui13880
	Ganoderma_orbiforme_Cui13891
	Ganoderma_orbiforme_Cui18301
	Ganoderma_orbiforme_Cui18302
	Ganoderma_orbiforme_Cui18317
	Ganoderma_orbiforme_Cui18326
	Ganoderma_orbiforme_URM83332
	Ganoderma_orbiforme_URM83334
	Ganoderma_orbiforme_URM83335
	Ganoderma_orbiforme_URM83336
	Ganoderma_oregonense_CBS265_88
	Ganoderma_oregonense_CBS266_88
	Ganoderma_parvulum_INBEFletes7619
	Ganoderma_parvulum_MUCL43863
	Ganoderma_parvulum_MUCL44148
	Ganoderma_parvulum_MUCL52655
	Ganoderma_parvulum_MUCL53123
	Ganoderma_philippii_E7092
	Ganoderma_philippii_E7098
	Ganoderma_podocarpense_JV1504_126
	Ganoderma_podocarpense_QCAM6422
	Ganoderma_polychromum_330OR
	Ganoderma_polychromum_BJ280CA
	Ganoderma_resinaceum_BCRC36147
	Ganoderma_resinaceum_BR4150
	Ganoderma_resinaceum_MUCL38956
	Ganoderma_resinaceum_MUCL52253
	Ganoderma_resinaceum_URM83400
	Ganoderma_ryvardenii_HKAS58053
	Ganoderma_sessile_MUCL38061
	Ganoderma_sessile_UMNFL10
	Ganoderma_sessile_UMNMI24
	Ganoderma_sichuanense_HMAS42798
	Ganoderma_sinense_Wei5327
	Ganoderma_sp_JMCR128
	Ganoderma_sp_JMCR132
	Ganoderma_sp_JMCR142
	Ganoderma_sp_JMCR25
	Ganoderma_sp_JMCR41
	Ganoderma_sp_JMCR55
	Ganoderma_sp_VPB202
	Ganoderma_steyaertanum_MEL2382783
	Ganoderma_stipitatum_CMUDEA110
	Ganoderma_subamboinense_F15183
	Ganoderma_subamboinense_var_laevisporum_UMNFL100
	Ganoderma_subamboinense_var_laevisporum_UMNFL32
	Ganoderma_subfornicatum_BRFM1024
	Ganoderma_tornatum_GVL05
	Ganoderma_tornatum_URM82776
	Ganoderma_tropicum_KUMCC18_0046
	Ganoderma_tropicum_Yuan3490
	Ganoderma_tsugae_Dai12760
	Ganoderma_tsugae_UMNMI20
	Ganoderma_tuberculosum_Dai17412
	Ganoderma_tuberculosum_GVL40
	Ganoderma_tuberculosum_JV1607_62
	Ganoderma_tuberculosum_PLM684
	Ganoderma_weberianum_B18
	Ganoderma_weberianum_CBS128581
	Ganoderma_weberianum_CBS219_36
	Ganoderma_weberianum_GuzmanDavalos9569
	Ganoderma_wiiroense_UMN20GHA
	Ganoderma_wiiroense_UMN21GHA
	Ganoderma_zonatum_UMNFL105
	Ganoderma_zonatum_UMNFL85
	MMG181A
	MMG209
	P559
	Tomophagus_colossus_TC02
	Tomophagus_colossus_URM80450
;
end;
begin trees;
	tree con_all_compat = [&U] (Tomophagus_colossus_TC02[&prob=1.0,prob_stddev=0.0,prob_range={1.0,1.0},prob(percent)="100",prob+-sd="100+-0",length_mean=0.0300201434,length_median=0.02930465,length_95%HPD={0.01521586,0.0462738}]:0.029305,Tomophagus_colossus_URM80450[&prob=1.0,prob_stddev=0.0,prob_range={1.0,1.0},prob(percent)="100",prob+-sd="100+-0",length_mean=0.0112392776,length_median=0.01049777,…
end;
begin figtree;
	set appearance.backgroundColorAttribute="Default";
	set appearance.backgroundColour=#ffffff;
	set appearance.branchColorAttribute="User selection";
	set appearance.branchColorGradient=false;
	set appearance.branchLineWidth=1.0;
	set appearance.branchMinLineWidth=0.0;
	set appearance.branchWidthAttribute="Fixed";
	set appearance.foregroundColour=#000000;
	set appearance.hilightingGradient=false;
	set appearance.selectionColour=#2d3680;
	set branchLabels.colorAttribute="User selection";
	set branchLabels.displayAttribute="prob";
	set branchLabels.fontName="Adobe Arabic";
	set branchLabels.fontSize=8;
	set branchLabels.fontStyle=0;
	set branchLabels.isShown=true;
	set branchLabels.significantDigits=2;
	set layout.expansion=496;
	set layout.layoutType="RECTILINEAR";
	set layout.zoom=0;
	set legend.attribute=null;
	set legend.fontSize=10.0;
	set legend.isShown=false;
	set legend.significantDigits=4;
	set nodeBars.barWidth=4.0;
	set nodeBars.displayAttribute=null;
	set nodeBars.isShown=false;
	set nodeLabels.colorAttribute="User selection";
	set nodeLabels.displayAttribute="Node ages";
	set nodeLabels.fontName="Adobe Arabic";
	set nodeLabels.fontSize=8;
	set nodeLabels.fontStyle=0;
	set nodeLabels.isShown=false;
	set nodeLabels.significantDigits=4;
	set nodeShapeExternal.colourAttribute=null;
	set nodeShapeExternal.isShown=false;
	set nodeShapeExternal.minSize=10.0;
	set nodeShapeExternal.scaleType=Width;
	set nodeShapeExternal.shapeType=Circle;
	set nodeShapeExternal.size=4.0;
	set nodeShapeExternal.sizeAttribute=null;
	set nodeShapeInternal.colourAttribute=null;
	set nodeShapeInternal.isShown=false;
	set nodeShapeInternal.minSize=10.0;
	set nodeShapeInternal.scaleType=Width;
	set nodeShapeInternal.shapeType=Circle;
	set nodeShapeInternal.size=4.0;
	set nodeShapeInternal.sizeAttribute=null;
	set polarLayout.alignTipLabels=false;
	set polarLayout.angularRange=0;
	set polarLayout.rootAngle=0;
	set polarLayout.rootLength=100;
	set polarLayout.showRoot=true;
	set radialLayout.spread=0.0;
	set rectilinearLayout.alignTipLabels=false;
	set rectilinearLayout.curvature=0;
	set rectilinearLayout.rootLength=100;
	set scale.offsetAge=0.0;
	set scale.rootAge=1.0;
	set scale.scaleFactor=1.0;
	set scale.scaleRoot=false;
	set scaleAxis.automaticScale=true;
	set scaleAxis.fontSize=8.0;
	set scaleAxis.isShown=false;
	set scaleAxis.lineWidth=1.0;
	set scaleAxis.majorTicks=1.0;
	set scaleAxis.minorTicks=0.5;
	set scaleAxis.origin=0.0;
	set scaleAxis.reverseAxis=false;
	set scaleAxis.showGrid=true;
	set scaleBar.automaticScale=true;
	set scaleBar.fontSize=10.0;
	set scaleBar.isShown=true;
	set scaleBar.lineWidth=1.0;
	set scaleBar.scaleRange=0.0;
	set tipLabels.colorAttribute="User selection";
	set tipLabels.displayAttribute="Names";
	set tipLabels.fontName="Adobe Arabic";
	set tipLabels.fontSize=8;
	set tipLabels.fontStyle=0;
	set tipLabels.isShown=true;
	set tipLabels.significantDigits=4;
	set trees.order=false;
	set trees.orderType="increasing";
	set trees.rooting=false;
	set trees.rootingType="User Selection";
	set trees.transform=false;
	set trees.transformType="cladogram";
end;
